# Supplementary material for: A genome-wide CRISPR screen identifies interactors of the autophagy pathway as conserved coronavirus targets
Source: PLoS Biol. 2021 Dec 28;19(12):e3001490. doi: 10.1371/journal.pbio.3001490 (PMC8741300; doi:10.1371/journal.pbio.3001490)
Supplement: S1 Data — Tab 1: Raw data for Figs 1B–1E, 2B, and 4B and S1C and S1D Fig. Tab 2: Raw data for Fig 2A and 2B. Tab 3: Raw data for S1A Fig (MERS-CoV data). Tab 4: Raw data for S1A Fig (HCoV-229E data). Tab 5: Raw data for S1B Fig. Tab 6: Raw data for Fig 3A. Tab 7: Raw data for Fig 3B. Tab 8: Raw data for Fig 3C–3F. Tab 9: Raw data for Fig 3G. Tab 10: Raw data for Fig 3I. Tab 11: Raw data for Fig 4D. Tab 12: Raw data for Fig 5A. Tab 13: Raw data for Fig 5B. Tab 14: Raw data for Fig 5C. Tab 15: Raw data for S4B Fig. Tab 16: Raw data for S4C Fig. Tab 17: Raw data for S11D Fig. Tab 18: Raw data for S11E Fig. Tab 19: Raw data for S11G Fig and S11G Fig. Tab 20: Raw data for S11H Fig. Tab 21: Raw data for S11J Fig. Tab 22: Raw data S11J Fig. HCoV, human coronavirus; MERS-CoV, Middle East Respiratory Syndrome Coronavirus. (XLSX) [file pbio.3001490.s012.xlsx]

## Sheet: tab1, Fig 1B-E, 2B, 4B, S1C,D
id	num	pos_score	pos_pval	pos_fdr	pos_rank	pos_goodsgrna	pos_lfc	Sig_sgRNA	Sig_Hit	Screen	LogRRA	Enriched_Both
ANPEP	9	1.2048e-32	2.2846e-07	0.002475	1	9	11.35	TRUE	TRUE	HCoV-229E	31.9191	FALSE
DPP4	9	2.8771e-19	2.2846e-07	0.00495	1	9	10.112	TRUE	TRUE	MERS-CoV	18.541	FALSE
VMP1	9	3.1525e-08	2.2846e-07	0.002475	2	5	4.8746	TRUE	TRUE	HCoV-229E	7.50134	FALSE
PHGDH	9	5.3984e-07	1.5992e-06	0.011551	3	2	9.2428	TRUE	TRUE	HCoV-229E	6.26773	FALSE
LAMB3	9	8.5057e-07	3.8838e-06	0.016266	4	2	8.9016	TRUE	TRUE	HCoV-229E	6.07029	TRUE
TMEM41B	9	9.0057e-07	4.3407e-06	0.016266	5	4	5.9297	TRUE	TRUE	HCoV-229E	6.04548	TRUE
KRTAP20-3	9	1.0063e-06	5.2546e-06	0.016266	6	4	7.6933	TRUE	TRUE	HCoV-229E	5.99727	FALSE
PAGE2	9	1.0968e-06	5.2546e-06	0.016266	7	2	8.7199	TRUE	TRUE	HCoV-229E	5.95987	FALSE
HNF1A	9	2.3201e-06	1.7591e-05	0.127063	3	7	4.8512	TRUE	TRUE	MERS-CoV	5.63449	FALSE
ZNF428	9	3.5748e-06	1.6678e-05	0.045173	8	2	8.6635	TRUE	TRUE	HCoV-229E	5.44675	FALSE
PCTP	9	7.0172e-06	4.5007e-05	0.19505	5	6	4.1146	TRUE	TRUE	MERS-CoV	5.15384	FALSE
MSRB1	9	9.2759e-06	4.1808e-05	0.090594	10	2	8.2067	TRUE	TRUE	HCoV-229E	5.03264	FALSE
RAB3GAP1	9	1.0499e-05	4.8662e-05	0.095297	11	3	5.0813	TRUE	TRUE	HCoV-229E	4.97885	FALSE
NRXN3	9	1.1796e-05	5.2774e-05	0.095297	12	4	5.3946	TRUE	TRUE	HCoV-229E	4.92827	FALSE
BBS12	9	1.3011e-05	5.7343e-05	0.095583	13	2	7.8392	TRUE	TRUE	HCoV-229E	4.88569	FALSE
PTBP1	9	1.4152e-05	8.3845e-05	0.279349	6	3	7.0241	TRUE	TRUE	MERS-CoV	4.84918	FALSE
OR9K2	9	1.5399e-05	9.0242e-05	0.279349	7	5	3.0024	TRUE	TRUE	MERS-CoV	4.81251	FALSE
GPR110	9	1.61e-05	6.7853e-05	0.099884	14	2	7.2047	TRUE	TRUE	HCoV-229E	4.79317	FALSE
KRT1	9	1.843e-05	7.6534e-05	0.099884	15	2	7.6525	TRUE	TRUE	HCoV-229E	4.73447	FALSE
MFN1	9	1.8714e-05	7.8362e-05	0.099884	16	4	4.4916	TRUE	TRUE	HCoV-229E	4.72783	TRUE
ADAMTS18	9	2.0559e-05	8.4302e-05	0.101485	17	3	5.4794	TRUE	TRUE	HCoV-229E	4.687	FALSE
CLCN5	9	2.062e-05	0.00011583	0.313738	8	5	7.9023	TRUE	TRUE	MERS-CoV	4.68571	FALSE
TP53INP2	9	2.3456e-05	0.00013091	0.315182	9	2	3.4721	TRUE	TRUE	MERS-CoV	4.62975	FALSE
ST7L	9	2.3456e-05	9.5268e-05	0.103489	18	1	-0.79941	TRUE	FALSE	HCoV-229E	4.62975	FALSE
TCEAL1	9	2.3865e-05	9.5725e-05	0.103489	19	2	7.6384	TRUE	TRUE	HCoV-229E	4.62224	TRUE
NEDD4L	9	2.5147e-05	0.00010029	0.103489	20	3	5.4451	TRUE	TRUE	HCoV-229E	4.59951	FALSE
SLC38A7	9	2.7657e-05	0.00010943	0.107786	21	2	7.4566	TRUE	TRUE	HCoV-229E	4.55819	FALSE
FAM86B2	3	2.8844e-05	7.7448e-05	0.099884	22	2	5.3273	TRUE	TRUE	HCoV-229E	4.53994	FALSE
KCNA3	9	2.9844e-05	0.00011811	0.10788	23	3	4.2888	TRUE	TRUE	HCoV-229E	4.52514	FALSE
WDR75	9	3.0136e-05	0.00011948	0.10788	24	3	3.9092	TRUE	TRUE	HCoV-229E	4.52091	FALSE
MBD5	9	3.5304e-05	0.00013685	0.118614	25	4	4.2241	TRUE	TRUE	HCoV-229E	4.45218	FALSE
ACAT1	9	3.9369e-05	0.00014827	0.123572	26	4	3.5495	TRUE	TRUE	HCoV-229E	4.40485	FALSE
CDH6	9	4.3939e-05	0.00016655	0.133663	27	2	7.1471	TRUE	TRUE	HCoV-229E	4.35715	FALSE
INHBE	9	4.816e-05	0.00018894	0.146216	28	2	7.0953	TRUE	TRUE	HCoV-229E	4.31731	FALSE
NLGN4Y	9	4.8286e-05	0.00026478	0.569307	10	3	6.0097	TRUE	TRUE	MERS-CoV	4.31618	FALSE
SUCNR1	9	5.0458e-05	0.0001999	0.149368	29	4	1.472	TRUE	FALSE	HCoV-229E	4.29707	FALSE
MUC17	9	5.7584e-05	0.00022686	0.157666	30	3	3.595	TRUE	TRUE	HCoV-229E	4.2397	FALSE
C7orf41	9	6.134e-05	0.00023783	0.157666	32	3	3.6688	TRUE	TRUE	HCoV-229E	4.21226	FALSE
OR8D1	9	6.1977e-05	0.00024011	0.157666	33	2	6.8905	TRUE	TRUE	HCoV-229E	4.20777	FALSE
SCO2	9	6.395e-05	0.00024879	0.158561	34	2	6.1383	TRUE	TRUE	HCoV-229E	4.19416	FALSE
NEDD9	9	7.0365e-05	0.00037582	0.569307	12	3	4.1457	TRUE	TRUE	MERS-CoV	4.15264	FALSE
ZDHHC15	9	7.1539e-05	0.00027392	0.162097	35	3	3.9364	TRUE	TRUE	HCoV-229E	4.14546	FALSE
FGF20	9	7.4812e-05	0.00028626	0.162097	36	2	6.3833	TRUE	TRUE	HCoV-229E	4.12603	FALSE
SMIM14	9	7.5351e-05	0.00028809	0.162097	37	2	6.7704	TRUE	TRUE	HCoV-229E	4.12291	FALSE
HSP90AA1	9	7.5891e-05	0.00028992	0.162097	38	2	6.5907	TRUE	TRUE	HCoV-229E	4.11981	TRUE
DAB2IP	9	7.6433e-05	0.00029174	0.162097	39	2	6.3994	TRUE	TRUE	HCoV-229E	4.11672	FALSE
DOM3Z	9	9.0259e-05	0.00033378	0.173385	41	3	3.9264	TRUE	TRUE	HCoV-229E	4.04451	FALSE
GPR17	9	9.647e-05	0.00034977	0.176261	43	3	3.0583	TRUE	TRUE	HCoV-229E	4.01561	FALSE
MRPL42	9	0.000101	0.00036074	0.177059	44	3	3.3691	TRUE	TRUE	HCoV-229E	3.99568	FALSE
ENOX1	9	0.00010582	0.00054762	0.569307	13	3	5.3255	TRUE	TRUE	MERS-CoV	3.97543	FALSE
ZKSCAN7	9	0.00010726	0.00037307	0.177059	45	2	6.5172	TRUE	TRUE	HCoV-229E	3.96956	FALSE
LIG3	9	0.0001105	0.00038313	0.177059	46	2	6.4056	TRUE	TRUE	HCoV-229E	3.95664	FALSE
NOMO1	9	0.00011078	0.00038404	0.177059	47	3	3.3873	TRUE	TRUE	HCoV-229E	3.95554	FALSE
ZBTB43	9	0.00011727	0.00059377	0.569307	14	1	-2.5223	TRUE	FALSE	MERS-CoV	3.93081	FALSE
CNOT7	9	0.00011779	0.00040186	0.181415	48	2	6.377	TRUE	TRUE	HCoV-229E	3.92889	FALSE
PPP1R1A	9	0.00013303	0.00044116	0.193168	49	3	3.5571	TRUE	TRUE	HCoV-229E	3.87605	FALSE
HES6	9	0.00013545	0.00044573	0.193168	50	3	2.7945	TRUE	TRUE	HCoV-229E	3.86822	FALSE
AKNA	9	0.00014325	0.0004672	0.194003	51	2	6.222	TRUE	TRUE	HCoV-229E	3.84391	FALSE
EHBP1L1	9	0.00014474	0.00069977	0.569307	15	3	9.2345	TRUE	TRUE	MERS-CoV	3.83941	FALSE
AMT	9	0.00014624	0.00047451	0.194003	52	2	5.3782	TRUE	TRUE	HCoV-229E	3.83493	FALSE
BCL6	9	0.00014653	0.00070937	0.569307	25	5	4.1396	TRUE	TRUE	MERS-CoV	3.83407	FALSE
BCO2	9	0.00014653	0.00070937	0.569307	19	5	3.2048	TRUE	TRUE	MERS-CoV	3.83407	FALSE
CDK13	9	0.00014653	0.00070937	0.569307	16	5	4.5621	TRUE	TRUE	MERS-CoV	3.83407	FALSE
COX19	9	0.00014653	0.00070937	0.569307	21	5	2.8367	TRUE	TRUE	MERS-CoV	3.83407	FALSE
EMCN	9	0.00014653	0.00070937	0.569307	18	5	3.4885	TRUE	TRUE	MERS-CoV	3.83407	FALSE
FRG2C	9	0.00014653	0.00070937	0.569307	26	5	3.4186	TRUE	TRUE	MERS-CoV	3.83407	FALSE
LRRFIP2	9	0.00014653	0.00070937	0.569307	20	5	-1.5766	TRUE	FALSE	MERS-CoV	3.83407	FALSE
POU2F1	9	0.00014653	0.00070937	0.569307	17	5	-1.5766	TRUE	FALSE	MERS-CoV	3.83407	FALSE
PSMD6	9	0.00014653	0.00070937	0.569307	23	5	-1.5766	TRUE	FALSE	MERS-CoV	3.83407	FALSE
RP2	9	0.00014653	0.00070937	0.569307	22	5	4.7211	TRUE	TRUE	MERS-CoV	3.83407	FALSE
RTN2	9	0.00014653	0.00070937	0.569307	24	5	6.3573	TRUE	TRUE	MERS-CoV	3.83407	FALSE
TSPAN5	9	0.00014653	0.00070937	0.569307	27	5	-1.5766	TRUE	FALSE	MERS-CoV	3.83407	FALSE
BCL2L1	9	0.00015743	0.0005065	0.203245	53	3	4.0356	TRUE	TRUE	HCoV-229E	3.80291	FALSE
CSRP1	9	0.00016418	0.0007811	0.59184	28	1	-2.0007	TRUE	FALSE	MERS-CoV	3.78468	FALSE
TIGD1	9	0.00016796	0.00079207	0.59184	29	3	9.1896	TRUE	TRUE	MERS-CoV	3.77479	FALSE
PROZ	9	0.00016876	0.00052934	0.206241	55	2	5.4794	TRUE	TRUE	HCoV-229E	3.77273	FALSE
FAM92B	9	0.00017119	0.000533	0.206241	56	2	5.7838	TRUE	TRUE	HCoV-229E	3.76652	FALSE
TNFRSF13B	9	0.00018109	0.00084553	0.610726	30	4	2.6186	TRUE	TRUE	MERS-CoV	3.74211	FALSE
SEZ6L2	9	0.00018172	0.00056635	0.211591	57	3	5.6503	TRUE	TRUE	HCoV-229E	3.7406	FALSE
LCE6A	9	0.00018867	0.00058417	0.214549	58	3	3.2083	TRUE	TRUE	HCoV-229E	3.7243	FALSE
SMTNL2	9	0.00020205	0.00062392	0.221636	59	3	2.4587	TRUE	TRUE	HCoV-229E	3.69454	FALSE
RBM12	9	0.00021	0.00064449	0.224242	60	2	5.0561	TRUE	TRUE	HCoV-229E	3.67778	FALSE
EXO1	9	0.00021108	0.00097164	0.657952	31	1	-0.31006	TRUE	FALSE	MERS-CoV	3.67555	FALSE
OR4F17	9	0.00021406	0.00065499	0.224242	61	2	6.0171	TRUE	TRUE	HCoV-229E	3.66946	FALSE
APOBEC3H	9	0.00021664	0.0006623	0.224242	62	3	3.781	TRUE	TRUE	HCoV-229E	3.66426	FALSE
KCTD8	9	0.00022661	0.00069018	0.230084	64	3	2.4162	TRUE	TRUE	HCoV-229E	3.64472	FALSE
CNTNAP5	9	0.00023029	0.0010534	0.691719	32	4	2.846	TRUE	TRUE	MERS-CoV	3.63772	FALSE
MSANTD2	9	0.0002464	0.00074958	0.242426	65	3	3.6809	TRUE	TRUE	HCoV-229E	3.60836	FALSE
CHRM2	9	0.00025798	0.0011773	0.716436	34	1	-0.9781	TRUE	FALSE	MERS-CoV	3.58841	FALSE
SLX4IP	9	0.00025798	0.00078019	0.248617	66	2	2.3141	TRUE	TRUE	HCoV-229E	3.58841	FALSE
DOCK2	9	0.00026667	0.00080943	0.251556	67	2	5.729	TRUE	TRUE	HCoV-229E	3.57403	FALSE
TIAL1	9	0.00026768	0.00081263	0.251556	68	2	5.3797	TRUE	TRUE	HCoV-229E	3.57238	FALSE
TMEM203	9	0.00026849	0.0012255	0.716436	35	4	3.6337	TRUE	TRUE	MERS-CoV	3.57107	FALSE
IGFL1	9	0.00028201	0.00085604	0.257228	70	2	5.4554	TRUE	TRUE	HCoV-229E	3.54974	FALSE
WRAP53	9	0.00028408	0.00086106	0.257228	71	2	5.6611	TRUE	TRUE	HCoV-229E	3.54656	FALSE
DEFB105A	9	0.00029045	0.00088026	0.257228	72	3	2.0758	TRUE	TRUE	HCoV-229E	3.53693	FALSE
NCKAP1L	9	0.00029391	0.00089031	0.257228	73	3	2.8399	TRUE	TRUE	HCoV-229E	3.53179	FALSE
EPYC	9	0.00029883	0.0013559	0.716436	36	3	8.4005	TRUE	TRUE	MERS-CoV	3.52458	FALSE
MEOX1	9	0.00030488	0.0013778	0.716436	37	2	1.1104	TRUE	FALSE	MERS-CoV	3.51587	FALSE
SPECC1	9	0.00030488	0.00092001	0.259162	74	1	-0.16583	TRUE	FALSE	HCoV-229E	3.51587	FALSE
HTR1F	9	0.00030527	0.00092092	0.259162	75	2	5.2422	TRUE	TRUE	HCoV-229E	3.51532	FALSE
SYNCRIP	9	0.00032165	0.0014382	0.716436	39	2	8.2168	TRUE	TRUE	MERS-CoV	3.49262	FALSE
NOM1	9	0.00032832	0.00097804	0.269269	76	2	5.0467	TRUE	TRUE	HCoV-229E	3.4837	TRUE
C14orf105	9	0.00032944	0.00098169	0.269269	77	2	4.9201	TRUE	TRUE	HCoV-229E	3.48222	TRUE
NHLRC1	9	0.00034108	0.0010123	0.274196	78	3	2.4667	TRUE	TRUE	HCoV-229E	3.46714	FALSE
MT3	9	0.00035178	0.0015547	0.716436	42	1	-7.7654	TRUE	FALSE	MERS-CoV	3.45373	FALSE
HAUS3	9	0.00035493	0.001047	0.2801	81	3	3.6168	TRUE	TRUE	HCoV-229E	3.44986	FALSE
PGM5	9	0.00036731	0.0010886	0.284922	82	3	2.1976	TRUE	TRUE	HCoV-229E	3.43497	FALSE
SLC48A1	9	0.00036857	0.0010914	0.284922	83	2	5.1494	TRUE	TRUE	HCoV-229E	3.43348	FALSE
CTIF	9	0.00037809	0.0011197	0.288838	84	2	5.0285	TRUE	TRUE	HCoV-229E	3.4224	FALSE
FCRL5	9	0.00038411	0.0011384	0.290215	85	2	5.4341	TRUE	TRUE	HCoV-229E	3.41554	FALSE
LCN2	9	0.00039689	0.0011667	0.291078	86	2	4.4707	TRUE	TRUE	HCoV-229E	3.40133	FALSE
EIF2B2	9	0.00039868	0.0017543	0.716436	43	2	1.5255	TRUE	FALSE	MERS-CoV	3.39938	FALSE
C8orf44	9	0.00039868	0.0011722	0.291078	87	1	-0.90347	TRUE	FALSE	HCoV-229E	3.39938	FALSE
SPRR2B	3	0.0003987	0.0011713	0.716436	44	3	3.5956	TRUE	TRUE	MERS-CoV	3.39935	FALSE
SUPT20H	6	0.00040912	0.0011939	0.291078	88	3	2.4517	TRUE	TRUE	HCoV-229E	3.38815	FALSE
LDHB	9	0.00042623	0.0012476	0.295362	89	2	4.8181	TRUE	TRUE	HCoV-229E	3.37036	FALSE
IGFN1	9	0.00042805	0.001254	0.295362	90	3	3.6823	TRUE	TRUE	HCoV-229E	3.36851	FALSE
AP4E1	9	0.0004455	0.0019705	0.716436	46	3	7.7612	TRUE	TRUE	MERS-CoV	3.35115	FALSE
PAPD4	9	0.00044557	0.0019725	0.716436	47	2	1.0946	TRUE	FALSE	MERS-CoV	3.35108	FALSE
LSMEM1	9	0.00044624	0.0019759	0.716436	48	4	2.3142	TRUE	TRUE	MERS-CoV	3.35043	FALSE
SCRT2	9	0.00045226	0.0020034	0.716436	49	5	1.7053	TRUE	FALSE	MERS-CoV	3.34461	FALSE
C1orf162	9	0.00045332	0.0013303	0.306983	92	2	4.7549	TRUE	TRUE	HCoV-229E	3.3436	FALSE
KIAA0895	9	0.00045801	0.0013422	0.306983	93	3	1.8909	TRUE	FALSE	HCoV-229E	3.33913	FALSE
TIMELESS	9	0.00045989	0.0013459	0.306983	94	3	4.4653	TRUE	TRUE	HCoV-229E	3.33735	FALSE
SHISA4	9	0.00046518	0.0020577	0.716436	50	2	7.6156	TRUE	TRUE	MERS-CoV	3.33238	FALSE
ARL14	9	0.00046888	0.0013696	0.307798	95	3	4.5578	TRUE	TRUE	HCoV-229E	3.32894	FALSE
GAR1	9	0.00047989	0.0014075	0.308081	98	2	4.2779	TRUE	TRUE	HCoV-229E	3.31886	FALSE
NUB1	9	0.00047989	0.0014075	0.308081	97	2	4.2779	TRUE	TRUE	HCoV-229E	3.31886	FALSE
ST6GALNAC4	9	0.00048809	0.0014331	0.310215	100	3	2.106	TRUE	TRUE	HCoV-229E	3.3115	FALSE
KLF6	9	0.00048868	0.0021711	0.716436	51	3	7.5453	TRUE	TRUE	MERS-CoV	3.31098	FALSE
RSPO4	9	0.00049246	0.0021852	0.716436	52	2	-1.5766	TRUE	FALSE	MERS-CoV	3.30763	FALSE
CRNKL1	9	0.00049345	0.0014459	0.310215	101	2	4.6482	TRUE	TRUE	HCoV-229E	3.30676	FALSE
ELF2	9	0.00050842	0.0022574	0.716436	53	3	3.7477	TRUE	TRUE	MERS-CoV	3.29378	FALSE
RGS19	9	0.00051007	0.0014957	0.315342	102	3	4.1929	TRUE	TRUE	HCoV-229E	3.29237	FALSE
PROK2	9	0.00051152	0.0014989	0.315342	103	3	2.132	TRUE	TRUE	HCoV-229E	3.29114	FALSE
UBOX5	9	0.00051693	0.0022999	0.716436	54	4	7.7144	TRUE	TRUE	MERS-CoV	3.28657	FALSE
LPCAT1	9	0.00052253	0.0015327	0.316313	104	2	4.9979	TRUE	TRUE	HCoV-229E	3.28189	FALSE
XPOT	9	0.00052392	0.0023296	0.716436	55	5	1.9448	TRUE	FALSE	MERS-CoV	3.28074	FALSE
APBA1	9	0.00055387	0.0016264	0.330354	105	2	4.6702	TRUE	TRUE	HCoV-229E	3.25659	FALSE
KRT20	9	0.0005633	0.0024936	0.716436	56	2	7.4036	TRUE	TRUE	MERS-CoV	3.24926	FALSE
NDUFB9	9	0.00058166	0.0017114	0.334662	106	2	4.1154	TRUE	TRUE	HCoV-229E	3.23533	FALSE
ZNF480	9	0.00058462	0.0025978	0.716436	57	4	7.3504	TRUE	TRUE	MERS-CoV	3.23313	FALSE
FAM189A1	9	0.00058624	0.0026033	0.716436	58	3	1.6568	TRUE	FALSE	MERS-CoV	3.23192	FALSE
HIST3H2A	9	0.00058624	0.0017256	0.334662	107	2	1.4615	TRUE	FALSE	HCoV-229E	3.23192	FALSE
KRIT1	9	0.00059057	0.0017342	0.334662	108	2	4.9226	TRUE	TRUE	HCoV-229E	3.22873	FALSE
ZNF326	9	0.00059356	0.0017402	0.334662	109	2	4.7586	TRUE	TRUE	HCoV-229E	3.22654	FALSE
PXMP4	9	0.00059506	0.0017452	0.334662	110	3	4.7646	TRUE	TRUE	HCoV-229E	3.22544	FALSE
FOXI3	9	0.00060407	0.0017649	0.335461	111	2	4.4064	TRUE	TRUE	HCoV-229E	3.21891	FALSE
MAFK	9	0.00061163	0.0017877	0.336849	112	2	4.8662	TRUE	TRUE	HCoV-229E	3.21351	FALSE
MCOLN1	9	0.00061668	0.0018115	0.338383	113	3	1.8168	TRUE	FALSE	HCoV-229E	3.20994	FALSE
KRT12	9	0.0006263	0.001845	0.340284	114	3	1.7352	TRUE	FALSE	HCoV-229E	3.20322	FALSE
QSOX1	9	0.0006269	0.0027769	0.716436	59	4	7.2485	TRUE	TRUE	MERS-CoV	3.2028	FALSE
C16orf87	9	0.00062913	0.001853	0.340284	115	3	1.6774	TRUE	FALSE	HCoV-229E	3.20126	FALSE
KPNA1	9	0.00063313	0.002808	0.716436	60	1	-1.8326	TRUE	FALSE	MERS-CoV	3.19851	FALSE
ARL17B	3	0.00063317	0.0012531	0.295362	116	2	1.344	TRUE	FALSE	HCoV-229E	3.19848	FALSE
CLEC4E	9	0.00064246	0.0018923	0.344579	117	3	3.102	TRUE	TRUE	HCoV-229E	3.19215	FALSE
AKAP4	9	0.00065876	0.0019353	0.348092	118	2	4.4176	TRUE	TRUE	HCoV-229E	3.18127	FALSE
PAFAH1B3	9	0.00066507	0.0019508	0.348092	119	2	4.4341	TRUE	TRUE	HCoV-229E	3.17713	FALSE
ATP9B	9	0.00066597	0.0029387	0.716436	61	5	2.7619	TRUE	TRUE	MERS-CoV	3.17655	FALSE
OR5AN1	9	0.00067061	0.0019677	0.348092	120	2	4.6779	TRUE	TRUE	HCoV-229E	3.17353	FALSE
C1QTNF9B	9	0.00067485	0.0019778	0.348092	121	3	1.7176	TRUE	FALSE	HCoV-229E	3.17079	FALSE
GZMK	9	0.00067857	0.0019919	0.348092	122	2	4.7036	TRUE	TRUE	HCoV-229E	3.16841	FALSE
GFOD2	9	0.00068001	0.0029949	0.716436	62	3	1.2863	TRUE	FALSE	MERS-CoV	3.16748	FALSE
ARHGAP12	9	0.00069624	0.0020399	0.348601	123	3	4.5909	TRUE	TRUE	HCoV-229E	3.15724	FALSE
LOC440563	9	0.00070353	0.0030899	0.716436	63	2	7.1312	TRUE	TRUE	MERS-CoV	3.15272	FALSE
HAPLN1	9	0.00071467	0.0031402	0.716436	66	5	0.33385	TRUE	FALSE	MERS-CoV	3.14589	FALSE
ANO4	9	0.00072398	0.0021135	0.350578	125	2	4.5978	TRUE	TRUE	HCoV-229E	3.14027	FALSE
ELMOD3	9	0.00072563	0.0021194	0.350578	126	2	4.3499	TRUE	TRUE	HCoV-229E	3.13928	FALSE
HIST1H4H	9	0.0007269	0.0031923	0.716436	68	2	1.4857	TRUE	FALSE	MERS-CoV	3.13853	FALSE
PIK3R2	9	0.00073435	0.0021446	0.352048	127	3	1.5608	TRUE	FALSE	HCoV-229E	3.1341	FALSE
TULP2	9	0.00074353	0.0021642	0.352602	128	3	3.8207	TRUE	TRUE	HCoV-229E	3.1287	FALSE
ECI2	9	0.0007589	0.003328	0.716436	70	4	6.2327	TRUE	TRUE	MERS-CoV	3.11982	FALSE
XCL1	9	0.00077378	0.0033883	0.716436	71	1	-6.3406	TRUE	FALSE	MERS-CoV	3.11138	FALSE
RANBP3	9	0.00078964	0.0022867	0.363435	129	2	4.4598	TRUE	TRUE	HCoV-229E	3.10257	FALSE
GPR174	9	0.00079912	0.0034897	0.716436	82	2	7.0059	TRUE	TRUE	MERS-CoV	3.09739	FALSE
TFG	9	0.00081041	0.0023424	0.363435	130	3	2.0045	TRUE	TRUE	HCoV-229E	3.0913	TRUE
SRSF1	9	0.00081301	0.0023474	0.363435	131	2	3.951	TRUE	TRUE	HCoV-229E	3.0899	FALSE
MPHOSPH10	9	0.00081627	0.0023538	0.363435	132	3	1.3793	TRUE	FALSE	HCoV-229E	3.08817	FALSE
LMCD1	9	0.00081879	0.0023588	0.363435	133	3	2.216	TRUE	TRUE	HCoV-229E	3.08683	FALSE
EVA1A	9	0.00082019	0.002363	0.363435	134	3	1.4577	TRUE	FALSE	HCoV-229E	3.08609	FALSE
TSPYL5	9	0.00082065	0.0035765	0.716436	83	1	-3.7205	TRUE	FALSE	MERS-CoV	3.08584	FALSE
CDH7	9	0.00083286	0.0036305	0.716436	84	5	2.8638	TRUE	TRUE	MERS-CoV	3.07943	FALSE
EBLN2	9	0.00083319	0.0023927	0.363435	136	2	3.7918	TRUE	TRUE	HCoV-229E	3.07926	FALSE
PLSCR2	9	0.00083495	0.0023991	0.363435	138	2	4.597	TRUE	TRUE	HCoV-229E	3.07834	FALSE
RRAGD	9	0.00084568	0.0024306	0.363435	139	3	3.2687	TRUE	TRUE	HCoV-229E	3.07279	FALSE
ARHGEF6	9	0.00084647	0.002432	0.363435	140	2	4.057	TRUE	TRUE	HCoV-229E	3.07239	FALSE
CRABP2	9	0.00084647	0.002432	0.363435	141	2	4.057	TRUE	TRUE	HCoV-229E	3.07239	FALSE
TGFB1I1	9	0.00085143	0.0037026	0.716436	85	5	-1.5766	TRUE	FALSE	MERS-CoV	3.06985	FALSE
CALCR	9	0.0008545	0.0037141	0.716436	86	2	6.9194	TRUE	TRUE	MERS-CoV	3.06829	FALSE
ABHD14A	9	0.00086753	0.0037639	0.716436	87	1	0.16546	TRUE	FALSE	MERS-CoV	3.06172	FALSE
CCNC	9	0.00086753	0.002484	0.368676	142	1	-0.56734	TRUE	FALSE	HCoV-229E	3.06172	FALSE
BRI3	9	0.00087498	0.0037945	0.716436	88	5	2.3867	TRUE	TRUE	MERS-CoV	3.058	FALSE
PGK1	9	0.00087788	0.0025101	0.370007	143	2	4.4041	TRUE	TRUE	HCoV-229E	3.05656	FALSE
SHF	9	0.0008815	0.0038182	0.716436	89	2	6.8688	TRUE	TRUE	MERS-CoV	3.05478	FALSE
MAST1	9	0.00090414	0.0039041	0.716436	90	3	3.7481	TRUE	TRUE	MERS-CoV	3.04376	FALSE
TRABD	9	0.00090984	0.0025923	0.379549	144	2	4.2424	TRUE	TRUE	HCoV-229E	3.04103	FALSE
NDUFAF2	9	0.00091441	0.0039425	0.716436	91	1	-0.6978	TRUE	FALSE	MERS-CoV	3.03886	FALSE
DHRS4L2	9	0.00092092	0.0039695	0.716436	92	5	1.689	TRUE	FALSE	MERS-CoV	3.03578	FALSE
C1orf54	9	0.00092185	0.0026234	0.379694	145	2	4.4895	TRUE	TRUE	HCoV-229E	3.03534	FALSE
AK2	9	0.00093951	0.0026773	0.379694	146	3	1.4272	TRUE	FALSE	HCoV-229E	3.0271	FALSE
TM4SF18	9	0.00094053	0.0040609	0.716436	93	5	1.3876	TRUE	FALSE	MERS-CoV	3.02663	FALSE
DCTN1	9	0.00096128	0.0041527	0.716436	94	1	0.44976	TRUE	FALSE	MERS-CoV	3.01715	FALSE
PPP2R5A	9	0.00096128	0.0027427	0.379694	147	1	0.083404	TRUE	FALSE	HCoV-229E	3.01715	FALSE
LTBR	9	0.0009614	0.0027431	0.379694	148	3	3.4796	TRUE	TRUE	HCoV-229E	3.0171	FALSE
DMKN	9	0.00096182	0.0041564	0.716436	95	5	1.9159	TRUE	FALSE	MERS-CoV	3.01691	FALSE
SCN3B	9	0.00096308	0.0027463	0.379694	149	2	4.3034	TRUE	TRUE	HCoV-229E	3.01634	FALSE
MSX2	9	0.00096498	0.0027504	0.379694	150	2	4.4429	TRUE	TRUE	HCoV-229E	3.01548	FALSE
SLC5A7	9	0.0009703	0.0041838	0.716436	96	5	3.7794	TRUE	TRUE	MERS-CoV	3.01309	FALSE
HOGA1	9	0.00097325	0.0041929	0.716436	97	4	4.184	TRUE	TRUE	MERS-CoV	3.01178	FALSE
CACNA2D3	9	0.00097448	0.0027751	0.379694	151	2	4.4252	TRUE	TRUE	HCoV-229E	3.01123	FALSE
CCDC167	9	0.00097764	0.002781	0.379694	152	3	2.0006	TRUE	TRUE	HCoV-229E	3.00982	FALSE
OR2M4	9	0.0009802	0.0027842	0.379694	153	2	4.1429	TRUE	TRUE	HCoV-229E	3.00869	FALSE
OR6N2	9	0.0010036	0.0028459	0.382255	154	3	1.2213	TRUE	FALSE	HCoV-229E	2.99844	FALSE
CRIPAK	9	0.0010052	0.0028528	0.382255	155	2	4.0073	TRUE	TRUE	HCoV-229E	2.99775	FALSE
C8orf4	9	0.0010081	0.0043359	0.716436	98	3	-1.5766	TRUE	FALSE	MERS-CoV	2.9965	FALSE
MBOAT7	9	0.0010081	0.0028592	0.382255	156	1	0.20943	TRUE	FALSE	HCoV-229E	2.9965	FALSE
SPATS2L	9	0.0010148	0.0028784	0.382255	157	3	1.7756	TRUE	FALSE	HCoV-229E	2.99362	FALSE
CDK20	9	0.0010305	0.0044287	0.716436	99	2	6.714	TRUE	TRUE	MERS-CoV	2.98695	FALSE
GIMD1	9	0.0010305	0.0029186	0.382255	158	2	4.1967	TRUE	TRUE	HCoV-229E	2.98695	FALSE
SGCD	9	0.0010306	0.0044291	0.716436	100	5	1.8738	TRUE	FALSE	MERS-CoV	2.98691	FALSE
HS3ST1	9	0.0010346	0.0029277	0.382255	159	3	1.1888	TRUE	FALSE	HCoV-229E	2.98523	FALSE
PARPBP	9	0.0010378	0.0029387	0.382255	160	3	1.6929	TRUE	FALSE	HCoV-229E	2.98389	FALSE
DAOA	9	0.0010413	0.002946	0.382255	161	2	4.1245	TRUE	TRUE	HCoV-229E	2.98242	FALSE
FAM110B	9	0.0010434	0.0044785	0.716436	101	5	2.6182	TRUE	TRUE	MERS-CoV	2.98155	FALSE
OR1E2	9	0.0010483	0.0044945	0.716436	102	5	1.2585	TRUE	FALSE	MERS-CoV	2.97951	FALSE
BARHL1	9	0.001055	0.0045242	0.716436	103	2	-1.5766	TRUE	FALSE	MERS-CoV	2.97675	FALSE
39142	9	0.001055	0.0029835	0.384813	163	2	2.5182	TRUE	TRUE	HCoV-229E	2.97675	FALSE
CYP3A7-CYP3AP1	3	0.0010718	0.0020938	0.350578	165	2	1.4699	TRUE	FALSE	HCoV-229E	2.96989	FALSE
ARHGEF5	9	0.0010905	0.0030753	0.391032	166	3	2.7945	TRUE	TRUE	HCoV-229E	2.96237	FALSE
FZD7	9	0.0010905	0.0030753	0.391032	167	3	2.2852	TRUE	TRUE	HCoV-229E	2.96237	FALSE
TRIM3	9	0.0011019	0.0047102	0.716436	104	2	-0.37328	TRUE	FALSE	MERS-CoV	2.95786	FALSE
ACVRL1	9	0.0011042	0.0031146	0.391032	168	2	4.1991	TRUE	TRUE	HCoV-229E	2.95695	FALSE
ART1	9	0.0011051	0.0047257	0.716436	105	3	3.8618	TRUE	TRUE	MERS-CoV	2.9566	FALSE
GRHL3	9	0.0011054	0.0031219	0.391032	169	3	2.9682	TRUE	TRUE	HCoV-229E	2.95648	FALSE
NUDT14	9	0.0011054	0.0031219	0.391032	170	3	2.3806	TRUE	TRUE	HCoV-229E	2.95648	FALSE
ACKR4	9	0.0011214	0.0031621	0.393792	171	3	1.8937	TRUE	FALSE	HCoV-229E	2.95024	FALSE
RAB34	6	0.0011358	0.0040737	0.716436	106	3	2.7614	TRUE	TRUE	MERS-CoV	2.9447	FALSE
CORO2A	9	0.0011419	0.0048783	0.716436	107	3	6.5479	TRUE	TRUE	MERS-CoV	2.94237	FALSE
VPS26A	9	0.0011487	0.0049057	0.716436	108	3	-1.1541	TRUE	FALSE	MERS-CoV	2.93979	FALSE
SYBU	9	0.0011636	0.0049729	0.716436	109	2	6.5551	TRUE	TRUE	MERS-CoV	2.9342	FALSE
TMX3	9	0.0011638	0.0049733	0.716436	110	3	3.3128	TRUE	TRUE	MERS-CoV	2.93412	FALSE
HAS1	9	0.0011719	0.0033147	0.408032	172	2	4.0735	TRUE	TRUE	HCoV-229E	2.93111	FALSE
BCAS4	9	0.001175	0.0050231	0.716436	111	3	4.7698	TRUE	TRUE	MERS-CoV	2.92996	FALSE
MIF	9	0.0011825	0.0033458	0.408032	173	3	1.4931	TRUE	FALSE	HCoV-229E	2.9272	FALSE
PRSS33	9	0.0011956	0.0033814	0.408032	174	1	-0.90347	TRUE	FALSE	HCoV-229E	2.92241	FALSE
KIAA1045	9	0.0012055	0.0051447	0.716436	112	3	6.637	TRUE	TRUE	MERS-CoV	2.91883	FALSE
LOC100506422	9	0.0012076	0.0034157	0.408032	175	2	3.9902	TRUE	TRUE	HCoV-229E	2.91808	FALSE
SLC39A10	9	0.001214	0.0034326	0.408032	177	3	3.6847	TRUE	TRUE	HCoV-229E	2.91578	FALSE
ZNF740	9	0.0012182	0.0034404	0.408032	178	2	4.1291	TRUE	TRUE	HCoV-229E	2.91428	FALSE
F5	9	0.001221	0.0052132	0.716436	113	5	2.3794	TRUE	TRUE	MERS-CoV	2.91328	FALSE
SLC17A4	9	0.0012295	0.0052434	0.716436	115	3	3.3478	TRUE	TRUE	MERS-CoV	2.91027	FALSE
MAPK12	9	0.0012295	0.0034682	0.408032	179	3	1.9588	TRUE	FALSE	HCoV-229E	2.91027	FALSE
PABPC5	9	0.0012295	0.0034682	0.408032	181	3	2.1459	TRUE	TRUE	HCoV-229E	2.91027	FALSE
TADA1	9	0.0012295	0.0034682	0.408032	180	3	1.9708	TRUE	FALSE	HCoV-229E	2.91027	FALSE
DRG2	9	0.0012396	0.0035016	0.408032	182	2	3.3952	TRUE	TRUE	HCoV-229E	2.90672	FALSE
LZTR1	9	0.0012425	0.0052996	0.716436	117	1	-0.27519	TRUE	FALSE	MERS-CoV	2.9057	FALSE
RLBP1	9	0.0012425	0.0035094	0.408032	184	2	2.6047	TRUE	TRUE	HCoV-229E	2.9057	FALSE
ADAT1	9	0.0012578	0.0035546	0.409706	185	2	3.9364	TRUE	TRUE	HCoV-229E	2.90039	FALSE
ZNF799	6	0.0012608	0.0045032	0.716436	118	3	2.2702	TRUE	TRUE	MERS-CoV	2.89935	FALSE
PPP2R5E	9	0.0012671	0.0054001	0.716436	119	5	1.71	TRUE	FALSE	MERS-CoV	2.89719	FALSE
PCP4	9	0.001273	0.003593	0.411939	186	2	3.8658	TRUE	TRUE	HCoV-229E	2.89517	FALSE
POLR1E	9	0.0012871	0.0036341	0.413354	187	2	4.0131	TRUE	TRUE	HCoV-229E	2.89039	FALSE
KLHL28	9	0.0012893	0.0054935	0.716436	120	1	0.36758	TRUE	FALSE	MERS-CoV	2.88965	FALSE
DACH2	9	0.0013013	0.0036752	0.413354	188	2	3.8591	TRUE	TRUE	HCoV-229E	2.88562	FALSE
RALB	9	0.0013134	0.0055632	0.716436	121	3	6.5787	TRUE	TRUE	MERS-CoV	2.8816	FALSE
LRP1B	9	0.00133	0.0037465	0.416119	189	2	3.4658	TRUE	TRUE	HCoV-229E	2.87615	FALSE
PIK3C2B	9	0.00133	0.0037465	0.416119	190	2	3.4658	TRUE	TRUE	HCoV-229E	2.87615	FALSE
ZEB2	9	0.0013362	0.0056368	0.716436	122	3	3.2544	TRUE	TRUE	MERS-CoV	2.87413	FALSE
GZMA	9	0.0013366	0.0037639	0.416119	191	2	3.8381	TRUE	TRUE	HCoV-229E	2.874	FALSE
ZCCHC17	9	0.0013433	0.0037849	0.416319	192	2	3.6383	TRUE	TRUE	HCoV-229E	2.87183	FALSE
HIGD1A	9	0.0013724	0.0038557	0.420941	193	2	3.8167	TRUE	TRUE	HCoV-229E	2.86252	FALSE
PRPSAP1	9	0.0013758	0.0038658	0.420941	194	2	3.9544	TRUE	TRUE	HCoV-229E	2.86144	FALSE
IL20RA	9	0.001383	0.0057807	0.716436	123	1	-0.4566	TRUE	FALSE	MERS-CoV	2.85918	FALSE
CKAP2	9	0.0014204	0.0039805	0.425962	197	3	1.9499	TRUE	FALSE	HCoV-229E	2.84759	FALSE
RBBP5	9	0.0014204	0.0039805	0.425962	198	3	2.735	TRUE	TRUE	HCoV-229E	2.84759	FALSE
NRXN2	9	0.0014258	0.0039905	0.425962	199	2	3.8743	TRUE	TRUE	HCoV-229E	2.84594	FALSE
CHRNB2	9	0.0014419	0.0040376	0.426992	201	2	4.1556	TRUE	TRUE	HCoV-229E	2.84106	FALSE
ZNF667	9	0.0014511	0.0059936	0.716436	125	3	6.2831	TRUE	TRUE	MERS-CoV	2.8383	FALSE
MAP4K2	9	0.0014511	0.0040686	0.426992	202	2	3.9278	TRUE	TRUE	HCoV-229E	2.8383	FALSE
HLA-DQA2	9	0.0014534	0.0040755	0.426992	203	2	3.8578	TRUE	TRUE	HCoV-229E	2.83761	FALSE
GATS	9	0.001458	0.0040892	0.426992	204	2	3.773	TRUE	TRUE	HCoV-229E	2.83624	FALSE
SSX2IP	9	0.0014697	0.0041207	0.426992	205	2	3.9472	TRUE	TRUE	HCoV-229E	2.83277	FALSE
OR1L1	9	0.0014743	0.0041322	0.426992	206	2	3.8989	TRUE	TRUE	HCoV-229E	2.83141	FALSE
UBL4B	9	0.0014767	0.0060763	0.716436	126	1	-7.8883	TRUE	FALSE	MERS-CoV	2.83071	FALSE
GCC2	9	0.0014767	0.0041381	0.426992	207	1	0.12355	TRUE	FALSE	HCoV-229E	2.83071	FALSE
TIPARP	9	0.0014989	0.0041993	0.428601	209	2	3.2344	TRUE	TRUE	HCoV-229E	2.82423	FALSE
VMA21	9	0.0014989	0.0041993	0.428601	208	2	3.2344	TRUE	TRUE	HCoV-229E	2.82423	FALSE
KRTAP13-4	9	0.0015047	0.004213	0.428601	210	2	3.7823	TRUE	TRUE	HCoV-229E	2.82255	TRUE
DIO1	9	0.0015078	0.0061737	0.716436	127	3	5.5773	TRUE	TRUE	MERS-CoV	2.82166	FALSE
GLCCI1	9	0.0015236	0.0062244	0.716436	128	3	6.1775	TRUE	TRUE	MERS-CoV	2.81713	FALSE
C22orf23	9	0.0015236	0.0042656	0.431154	212	1	-2.1642	TRUE	FALSE	HCoV-229E	2.81713	FALSE
DENND2D	9	0.0015411	0.0062829	0.716436	129	3	3.1268	TRUE	TRUE	MERS-CoV	2.81217	FALSE
HNF4G	9	0.0015426	0.0043122	0.432595	213	2	3.4549	TRUE	TRUE	HCoV-229E	2.81175	FALSE
GPR101	9	0.0015508	0.0043332	0.432701	214	3	3.4089	TRUE	TRUE	HCoV-229E	2.80944	FALSE
PLOD2	9	0.0015593	0.004356	0.432987	215	2	3.5467	TRUE	TRUE	HCoV-229E	2.80707	FALSE
TRIML2	9	0.0015631	0.0063478	0.716436	130	3	3.1954	TRUE	TRUE	MERS-CoV	2.80601	FALSE
IFNAR2	9	0.0015895	0.0044378	0.437106	217	3	0.94992	TRUE	FALSE	HCoV-229E	2.79874	FALSE
OXER1	9	0.0015895	0.0044378	0.437106	216	3	1.2121	TRUE	FALSE	HCoV-229E	2.79874	FALSE
RPS7	9	0.0016067	0.0064812	0.716436	131	3	3.4667	TRUE	TRUE	MERS-CoV	2.79407	FALSE
OR10H2	9	0.0016149	0.0044995	0.439992	218	2	3.1867	TRUE	TRUE	HCoV-229E	2.79185	FALSE
AKAP8L	9	0.0016173	0.0065177	0.716436	132	3	1.8147	TRUE	FALSE	MERS-CoV	2.79121	FALSE
NKD2	9	0.0016173	0.0045077	0.439992	219	2	2.7739	TRUE	TRUE	HCoV-229E	2.79121	FALSE
ZNF185	9	0.0016275	0.0065465	0.716436	134	3	3.7223	TRUE	TRUE	MERS-CoV	2.78848	FALSE
ARHGEF35	9	0.0016442	0.0066009	0.716436	135	3	6.244	TRUE	TRUE	MERS-CoV	2.78405	FALSE
ZNF674	9	0.0016614	0.0046284	0.44974	220	2	3.6817	TRUE	TRUE	HCoV-229E	2.77953	FALSE
FBXO11	9	0.0016641	0.0066685	0.716436	136	2	3.1715	TRUE	TRUE	MERS-CoV	2.77882	FALSE
WNT7B	9	0.0016862	0.0067402	0.716436	137	2	6.1461	TRUE	TRUE	MERS-CoV	2.77309	FALSE
TMSB4Y	6	0.0016993	0.0060096	0.716436	138	3	3.1167	TRUE	TRUE	MERS-CoV	2.76973	FALSE
PACS1	9	0.001711	0.0068147	0.716436	140	2	5.8729	TRUE	TRUE	MERS-CoV	2.76675	FALSE
C7	9	0.0017187	0.0068348	0.716436	141	3	6.1454	TRUE	TRUE	MERS-CoV	2.7648	FALSE
HNF1B	9	0.0017325	0.004749	0.456471	223	2	3.4474	TRUE	TRUE	HCoV-229E	2.76133	FALSE
TPPP2	9	0.0017375	0.0047586	0.456471	224	2	3.5321	TRUE	TRUE	HCoV-229E	2.76008	FALSE
KIF3A	9	0.0017388	0.0068993	0.716436	142	3	6.0288	TRUE	TRUE	MERS-CoV	2.75975	FALSE
AP4B1	9	0.0017502	0.0047819	0.456471	225	2	3.6244	TRUE	TRUE	HCoV-229E	2.75691	FALSE
CCDC85B	9	0.0017578	0.0069641	0.716436	143	1	-0.02009	TRUE	FALSE	MERS-CoV	2.75503	FALSE
PAPOLA	9	0.0017718	0.0048194	0.458029	226	2	3.6663	TRUE	TRUE	HCoV-229E	2.75159	FALSE
STRA8	9	0.0018046	0.0071122	0.716436	144	3	5.553	TRUE	TRUE	MERS-CoV	2.74362	FALSE
FGF2	9	0.0018046	0.0048797	0.461736	227	1	0.19509	TRUE	FALSE	HCoV-229E	2.74362	FALSE
FAM211B	9	0.0018166	0.0049025	0.461881	228	2	3.5229	TRUE	TRUE	HCoV-229E	2.74074	FALSE
TYROBP	9	0.001841	0.0072228	0.716436	145	3	3.5681	TRUE	TRUE	MERS-CoV	2.73495	FALSE
ANO9	9	0.0018466	0.0072429	0.716436	146	3	3.6068	TRUE	TRUE	MERS-CoV	2.73363	FALSE
ADAMTS8	9	0.0018515	0.0049656	0.464514	230	1	0.20617	TRUE	FALSE	HCoV-229E	2.73248	FALSE
LHX4	9	0.0018541	0.0049733	0.464514	231	2	3.3693	TRUE	TRUE	HCoV-229E	2.73187	FALSE
ADRB2	9	0.0018627	0.007305	0.716436	147	4	3.692	TRUE	TRUE	MERS-CoV	2.72986	FALSE
ARHGEF25	9	0.0018698	0.0050058	0.465538	232	2	3.7584	TRUE	TRUE	HCoV-229E	2.7282	FALSE
PAK1IP1	9	0.0018983	0.0074307	0.716436	151	3	3.0392	TRUE	TRUE	MERS-CoV	2.72164	FALSE
XPNPEP2	9	0.0019013	0.005067	0.469218	234	2	3.5444	TRUE	TRUE	HCoV-229E	2.72095	FALSE
ABCG8	9	0.0019451	0.0075709	0.716436	153	1	-1.3223	TRUE	FALSE	MERS-CoV	2.71106	FALSE
ABT1	9	0.0019451	0.0051383	0.472877	237	1	0.36496	TRUE	FALSE	HCoV-229E	2.71106	FALSE
SPCS1	9	0.001992	0.007719	0.716436	155	2	-1.5766	TRUE	FALSE	MERS-CoV	2.70071	FALSE
OR1L6	9	0.001992	0.0052224	0.476967	238	1	-1.1303	TRUE	FALSE	HCoV-229E	2.70071	FALSE
C5	9	0.0020081	0.005253	0.476967	239	2	3.7672	TRUE	TRUE	HCoV-229E	2.69721	FALSE
TRPS1	9	0.0020121	0.0052607	0.476967	240	2	3.2868	TRUE	TRUE	HCoV-229E	2.69635	FALSE
NEUROG1	9	0.0020382	0.0078583	0.716436	157	3	3.7464	TRUE	TRUE	MERS-CoV	2.69075	FALSE
BRD8	9	0.0020388	0.0078606	0.716436	158	2	-1.5766	TRUE	FALSE	MERS-CoV	2.69063	FALSE
ACBD6	9	0.0020546	0.00791	0.716436	165	4	-1.5766	TRUE	FALSE	MERS-CoV	2.68727	FALSE
AK4	9	0.0020546	0.00791	0.716436	191	4	2.625	TRUE	TRUE	MERS-CoV	2.68727	FALSE
AKNAD1	9	0.0020546	0.00791	0.716436	203	4	2.8754	TRUE	TRUE	MERS-CoV	2.68727	FALSE
APOBEC4	9	0.0020546	0.00791	0.716436	161	4	2.3867	TRUE	TRUE	MERS-CoV	2.68727	FALSE
APOM	9	0.0020546	0.00791	0.716436	228	4	3.6587	TRUE	TRUE	MERS-CoV	2.68727	FALSE
ATP5H	9	0.0020546	0.00791	0.716436	197	4	3.3397	TRUE	TRUE	MERS-CoV	2.68727	FALSE
BATF2	9	0.0020546	0.00791	0.716436	205	4	1.7459	TRUE	FALSE	MERS-CoV	2.68727	FALSE
BGLAP	9	0.0020546	0.00791	0.716436	229	4	2.6084	TRUE	TRUE	MERS-CoV	2.68727	FALSE
C15orf52	9	0.0020546	0.00791	0.716436	184	4	-1.5766	TRUE	FALSE	MERS-CoV	2.68727	FALSE
C17orf47	9	0.0020546	0.00791	0.716436	209	4	0.29671	TRUE	FALSE	MERS-CoV	2.68727	FALSE
C18orf8	9	0.0020546	0.00791	0.716436	221	4	3.4509	TRUE	TRUE	MERS-CoV	2.68727	FALSE
C9orf173	9	0.0020546	0.00791	0.716436	178	4	-1.5766	TRUE	FALSE	MERS-CoV	2.68727	FALSE
CALD1	9	0.0020546	0.00791	0.716436	162	4	3.9032	TRUE	TRUE	MERS-CoV	2.68727	FALSE
CAPSL	9	0.0020546	0.00791	0.716436	218	4	-1.5766	TRUE	FALSE	MERS-CoV	2.68727	FALSE
CARHSP1	9	0.0020546	0.00791	0.716436	227	4	2.0891	TRUE	TRUE	MERS-CoV	2.68727	FALSE
CCDC60	9	0.0020546	0.00791	0.716436	159	4	-0.85568	TRUE	FALSE	MERS-CoV	2.68727	FALSE
CDKN1A	9	0.0020546	0.00791	0.716436	217	4	3.4491	TRUE	TRUE	MERS-CoV	2.68727	FALSE
CHRNB4	9	0.0020546	0.00791	0.716436	190	4	4.371	TRUE	TRUE	MERS-CoV	2.68727	FALSE
CHST13	9	0.0020546	0.00791	0.716436	201	4	-0.19722	TRUE	FALSE	MERS-CoV	2.68727	FALSE
CKMT1A	9	0.0020546	0.00791	0.716436	187	4	3.4389	TRUE	TRUE	MERS-CoV	2.68727	FALSE
CNIH2	9	0.0020546	0.00791	0.716436	200	4	-1.5766	TRUE	FALSE	MERS-CoV	2.68727	FALSE
COX20	9	0.0020546	0.00791	0.716436	175	4	-1.4893	TRUE	FALSE	MERS-CoV	2.68727	FALSE
CRX	9	0.0020546	0.00791	0.716436	174	4	-1.5766	TRUE	FALSE	MERS-CoV	2.68727	FALSE
CTDSP2	9	0.0020546	0.00791	0.716436	231	4	4.5741	TRUE	TRUE	MERS-CoV	2.68727	FALSE
CYTH1	9	0.0020546	0.00791	0.716436	169	4	-1.5766	TRUE	FALSE	MERS-CoV	2.68727	FALSE
DNAH5	9	0.0020546	0.00791	0.716436	234	4	-1.4617	TRUE	FALSE	MERS-CoV	2.68727	FALSE
DRGX	9	0.0020546	0.00791	0.716436	168	4	-1.3021	TRUE	FALSE	MERS-CoV	2.68727	FALSE
ELK1	9	0.0020546	0.00791	0.716436	230	4	3.3397	TRUE	TRUE	MERS-CoV	2.68727	FALSE
FLJ25363	9	0.0020546	0.00791	0.716436	188	4	2.018	TRUE	TRUE	MERS-CoV	2.68727	FALSE
GATC	9	0.0020546	0.00791	0.716436	189	4	3.6992	TRUE	TRUE	MERS-CoV	2.68727	FALSE
GOLGA8B	9	0.0020546	0.00791	0.716436	170	4	-1.5766	TRUE	FALSE	MERS-CoV	2.68727	FALSE
GPR153	9	0.0020546	0.00791	0.716436	183	4	2.3297	TRUE	TRUE	MERS-CoV	2.68727	FALSE
HHLA3	9	0.0020546	0.00791	0.716436	176	4	-0.65925	TRUE	FALSE	MERS-CoV	2.68727	FALSE
IFNW1	9	0.0020546	0.00791	0.716436	196	4	3.2297	TRUE	TRUE	MERS-CoV	2.68727	FALSE
IFT74	9	0.0020546	0.00791	0.716436	219	4	1.8644	TRUE	FALSE	MERS-CoV	2.68727	FALSE
ITFG1	9	0.0020546	0.00791	0.716436	206	4	2.6963	TRUE	TRUE	MERS-CoV	2.68727	FALSE
KDM5D	9	0.0020546	0.00791	0.716436	193	4	2.0517	TRUE	TRUE	MERS-CoV	2.68727	FALSE
KIAA1958	9	0.0020546	0.00791	0.716436	220	4	3.3397	TRUE	TRUE	MERS-CoV	2.68727	FALSE
KLRC3	9	0.0020546	0.00791	0.716436	172	4	-1.5766	TRUE	FALSE	MERS-CoV	2.68727	FALSE
MESP2	9	0.0020546	0.00791	0.716436	204	4	1.8653	TRUE	FALSE	MERS-CoV	2.68727	FALSE
MRRF	9	0.0020546	0.00791	0.716436	195	4	2.6555	TRUE	TRUE	MERS-CoV	2.68727	FALSE
MTRNR2L4	9	0.0020546	0.00791	0.716436	211	4	-1.5766	TRUE	FALSE	MERS-CoV	2.68727	FALSE
MYF6	9	0.0020546	0.00791	0.716436	210	4	-1.5766	TRUE	FALSE	MERS-CoV	2.68727	FALSE
NAB2	9	0.0020546	0.00791	0.716436	202	4	3.6524	TRUE	TRUE	MERS-CoV	2.68727	FALSE
NCAPD2	9	0.0020546	0.00791	0.716436	208	4	1.8997	TRUE	FALSE	MERS-CoV	2.68727	FALSE
NDUFA4L2	9	0.0020546	0.00791	0.716436	213	4	-1.5766	TRUE	FALSE	MERS-CoV	2.68727	FALSE
NIT2	9	0.0020546	0.00791	0.716436	160	4	-1.5766	TRUE	FALSE	MERS-CoV	2.68727	FALSE
OSBPL8	9	0.0020546	0.00791	0.716436	194	4	-1.5766	TRUE	FALSE	MERS-CoV	2.68727	FALSE
PACRG	9	0.0020546	0.00791	0.716436	226	4	-0.9278	TRUE	FALSE	MERS-CoV	2.68727	FALSE
PACSIN2	9	0.0020546	0.00791	0.716436	199	4	-1.5766	TRUE	FALSE	MERS-CoV	2.68727	FALSE
PER1	9	0.0020546	0.00791	0.716436	171	4	4.2961	TRUE	TRUE	MERS-CoV	2.68727	FALSE
PLEKHG2	9	0.0020546	0.00791	0.716436	179	4	-1.5766	TRUE	FALSE	MERS-CoV	2.68727	FALSE
PRDM9	9	0.0020546	0.00791	0.716436	173	4	3.7906	TRUE	TRUE	MERS-CoV	2.68727	FALSE
PTCD2	9	0.0020546	0.00791	0.716436	192	4	2.2353	TRUE	TRUE	MERS-CoV	2.68727	FALSE
PUF60	9	0.0020546	0.00791	0.716436	166	4	-1.5766	TRUE	FALSE	MERS-CoV	2.68727	FALSE
RAD21	9	0.0020546	0.00791	0.716436	167	4	-1.5766	TRUE	FALSE	MERS-CoV	2.68727	FALSE
RAPGEF2	9	0.0020546	0.00791	0.716436	164	4	-1.5766	TRUE	FALSE	MERS-CoV	2.68727	FALSE
RPL6	9	0.0020546	0.00791	0.716436	232	4	-1.5766	TRUE	FALSE	MERS-CoV	2.68727	FALSE
RPS27	9	0.0020546	0.00791	0.716436	233	4	1.765	TRUE	FALSE	MERS-CoV	2.68727	FALSE
SGCB	9	0.0020546	0.00791	0.716436	207	4	-1.5766	TRUE	FALSE	MERS-CoV	2.68727	FALSE
SLMO2	9	0.0020546	0.00791	0.716436	198	4	-1.5766	TRUE	FALSE	MERS-CoV	2.68727	FALSE
SP140	9	0.0020546	0.00791	0.716436	177	4	3.8726	TRUE	TRUE	MERS-CoV	2.68727	FALSE
SRSF10	9	0.0020546	0.00791	0.716436	182	4	1.7623	TRUE	FALSE	MERS-CoV	2.68727	FALSE
STEAP4	9	0.0020546	0.00791	0.716436	214	4	2.1593	TRUE	TRUE	MERS-CoV	2.68727	FALSE
STXBP5L	9	0.0020546	0.00791	0.716436	222	4	2.4359	TRUE	TRUE	MERS-CoV	2.68727	FALSE
SYCP3	9	0.0020546	0.00791	0.716436	163	4	4.1941	TRUE	TRUE	MERS-CoV	2.68727	FALSE
SYF2	9	0.0020546	0.00791	0.716436	186	4	2.9469	TRUE	TRUE	MERS-CoV	2.68727	FALSE
TAL1	9	0.0020546	0.00791	0.716436	181	4	2.6234	TRUE	TRUE	MERS-CoV	2.68727	FALSE
TNFRSF14	9	0.0020546	0.00791	0.716436	216	4	-0.81883	TRUE	FALSE	MERS-CoV	2.68727	FALSE
TNFSF9	9	0.0020546	0.00791	0.716436	225	4	-1.499	TRUE	FALSE	MERS-CoV	2.68727	FALSE
TPD52L2	9	0.0020546	0.00791	0.716436	235	4	1.851	TRUE	FALSE	MERS-CoV	2.68727	FALSE
TUBA3E	9	0.0020546	0.00791	0.716436	185	4	-1.5766	TRUE	FALSE	MERS-CoV	2.68727	FALSE
WDR70	9	0.0020546	0.00791	0.716436	224	4	-1.5766	TRUE	FALSE	MERS-CoV	2.68727	FALSE
WDR74	9	0.0020546	0.00791	0.716436	212	4	-1.5766	TRUE	FALSE	MERS-CoV	2.68727	FALSE
ZNF358	9	0.0020546	0.00791	0.716436	215	4	-1.5766	TRUE	FALSE	MERS-CoV	2.68727	FALSE
ZNF764	9	0.0020546	0.00791	0.716436	180	4	-1.5766	TRUE	FALSE	MERS-CoV	2.68727	FALSE
ZSCAN18	9	0.0020546	0.00791	0.716436	223	4	0.5565	TRUE	FALSE	MERS-CoV	2.68727	FALSE
DCHS2	9	0.0020604	0.0079301	0.716436	236	3	2.972	TRUE	TRUE	MERS-CoV	2.68605	FALSE
FKBP8	9	0.0020685	0.0079461	0.716436	237	3	3.9184	TRUE	TRUE	MERS-CoV	2.68434	FALSE
GCSAML	9	0.0020856	0.0079968	0.716436	238	2	-1.5766	TRUE	FALSE	MERS-CoV	2.68077	FALSE
KRT8	9	0.0020856	0.0053791	0.483649	242	1	0.12355	TRUE	FALSE	HCoV-229E	2.68077	FALSE
ANXA3	9	0.0021236	0.0081192	0.718003	240	3	4.5726	TRUE	TRUE	MERS-CoV	2.67293	FALSE
RPH3A	9	0.0021315	0.005459	0.487002	243	2	3.5971	TRUE	TRUE	HCoV-229E	2.67131	FALSE
WASH1	9	0.0021325	0.0081512	0.718003	241	1	-1.1594	TRUE	FALSE	MERS-CoV	2.67111	FALSE
C5orf34	9	0.0021325	0.0054613	0.487002	244	1	-0.90347	TRUE	FALSE	HCoV-229E	2.67111	FALSE
CCDC11	9	0.0021567	0.0055061	0.48702	246	2	3.5573	TRUE	TRUE	HCoV-229E	2.66621	FALSE
ARID1B	9	0.0021651	0.0082572	0.721475	243	3	5.8073	TRUE	TRUE	MERS-CoV	2.66452	FALSE
NFU1	9	0.0021679	0.0055267	0.48702	247	2	3.4344	TRUE	TRUE	HCoV-229E	2.66396	TRUE
FMN2	9	0.0021707	0.005529	0.48702	248	2	3.4838	TRUE	TRUE	HCoV-229E	2.6634	FALSE
TAF5L	9	0.0021793	0.0083057	0.722792	245	1	-3.5915	TRUE	FALSE	MERS-CoV	2.66168	FALSE
SGK196	6	0.0022028	0.0073237	0.716436	246	1	-7.2408	TRUE	FALSE	MERS-CoV	2.65702	FALSE
MRPS11	9	0.0022261	0.008472	0.734317	247	2	1.6356	TRUE	FALSE	MERS-CoV	2.65246	FALSE
POU4F3	9	0.0022261	0.0056487	0.493432	249	1	-1.1527	TRUE	FALSE	HCoV-229E	2.65246	FALSE
YRDC	9	0.0022443	0.0056788	0.493432	250	2	3.1893	TRUE	TRUE	HCoV-229E	2.64892	FALSE
HSD17B8	9	0.0022571	0.0056998	0.493432	251	2	3.1534	TRUE	TRUE	HCoV-229E	2.64645	FALSE
FOXN2	9	0.0022633	0.008594	0.738771	249	3	2.597	TRUE	TRUE	MERS-CoV	2.64526	FALSE
PTPDC1	9	0.0022729	0.008626	0.738771	250	2	0.032038	TRUE	FALSE	MERS-CoV	2.64342	FALSE
EYA2	9	0.0022902	0.0057647	0.493432	254	2	3.4217	TRUE	TRUE	HCoV-229E	2.64013	FALSE
EFNA5	9	0.002293	0.0057688	0.493432	255	2	3.518	TRUE	TRUE	HCoV-229E	2.6396	FALSE
MICAL3	9	0.0022935	0.0086872	0.738771	251	3	2.8687	TRUE	TRUE	MERS-CoV	2.6395	FALSE
CEPT1	9	0.0023017	0.0087128	0.738771	252	3	5.6294	TRUE	TRUE	MERS-CoV	2.63795	FALSE
SENP7	9	0.0023017	0.0057839	0.493432	256	2	3.4443	TRUE	TRUE	HCoV-229E	2.63795	FALSE
ARNT2	9	0.0023197	0.0087731	0.738771	253	2	1.4588	TRUE	FALSE	MERS-CoV	2.63457	FALSE
OR2T11	9	0.0023197	0.0058168	0.493986	257	2	2.3141	TRUE	TRUE	HCoV-229E	2.63457	FALSE
TPPP	9	0.0023249	0.0087877	0.738771	254	3	3.4775	TRUE	TRUE	MERS-CoV	2.6336	FALSE
IKZF2	9	0.0023336	0.0088128	0.738771	255	2	5.589	TRUE	TRUE	MERS-CoV	2.63197	FALSE
FAM110C	9	0.0023394	0.0088302	0.738771	256	2	5.6371	TRUE	TRUE	MERS-CoV	2.6309	FALSE
NDST3	9	0.002351	0.0088713	0.739356	257	3	5.5531	TRUE	TRUE	MERS-CoV	2.62875	FALSE
CD34	9	0.002354	0.0058886	0.49457	258	2	3.4016	TRUE	TRUE	HCoV-229E	2.62819	FALSE
PYCARD	9	0.0024032	0.0090303	0.740434	258	4	3.0982	TRUE	TRUE	MERS-CoV	2.61921	FALSE
AGTR2	9	0.0024038	0.0059735	0.495784	259	2	3.2729	TRUE	TRUE	HCoV-229E	2.6191	FALSE
C19orf66	9	0.0024112	0.0059854	0.495784	260	2	3.3128	TRUE	TRUE	HCoV-229E	2.61777	FALSE
HLA-DMA	9	0.0024134	0.00906	0.740434	259	1	-0.034413	TRUE	FALSE	MERS-CoV	2.61737	FALSE
ING2	9	0.0024134	0.0059914	0.495784	261	2	2.5022	TRUE	TRUE	HCoV-229E	2.61737	FALSE
BACE2	9	0.0024216	0.0060042	0.495784	262	2	3.5886	TRUE	TRUE	HCoV-229E	2.6159	FALSE
MPST	9	0.002429	0.0060174	0.495784	263	2	3.4321	TRUE	TRUE	HCoV-229E	2.61457	FALSE
ZNF747	9	0.0024453	0.0091578	0.743223	260	3	5.5267	TRUE	TRUE	MERS-CoV	2.61167	FALSE
CHL1	9	0.0024602	0.0092003	0.743886	261	2	3.6724	TRUE	TRUE	MERS-CoV	2.60903	FALSE
DENND4A	9	0.0024602	0.0060681	0.498069	265	1	-1.0914	TRUE	FALSE	HCoV-229E	2.60903	FALSE
PRR5	9	0.0024841	0.0092848	0.745808	262	2	5.4897	TRUE	TRUE	MERS-CoV	2.60483	FALSE
EIF4EBP3	9	0.0024961	0.0061394	0.502018	266	2	3.1867	TRUE	TRUE	HCoV-229E	2.60274	FALSE
ERG	9	0.0024991	0.0093273	0.745808	264	2	5.525	TRUE	TRUE	MERS-CoV	2.60222	FALSE
OR11H4	9	0.0025232	0.0094146	0.750018	265	2	5.4748	TRUE	TRUE	MERS-CoV	2.59805	FALSE
RBM10	9	0.0025232	0.0061956	0.504339	267	2	3.057	TRUE	TRUE	HCoV-229E	2.59805	FALSE
OPN3	9	0.0025338	0.0062143	0.504339	268	2	3.2223	TRUE	TRUE	HCoV-229E	2.59623	FALSE
UPP2	9	0.0025538	0.009511	0.754372	266	2	2.1937	TRUE	TRUE	MERS-CoV	2.59281	FALSE
PTK2	9	0.0025657	0.0095389	0.754372	267	3	3.4483	TRUE	TRUE	MERS-CoV	2.59079	FALSE
FAM172A	9	0.0025717	0.0062742	0.505889	269	2	3.1084	TRUE	TRUE	HCoV-229E	2.58978	FALSE
KCNE2	9	0.0025961	0.0063185	0.507096	270	2	3.3368	TRUE	TRUE	HCoV-229E	2.58568	FALSE
RIT2	9	0.0026465	0.009787	0.768493	268	4	2.818	TRUE	TRUE	MERS-CoV	2.57733	FALSE
CANT1	9	0.0026474	0.0097884	0.768493	269	1	-1.037	TRUE	FALSE	MERS-CoV	2.57718	FALSE
ZNF706	9	0.0026474	0.0064044	0.512093	271	1	-0.90347	TRUE	FALSE	HCoV-229E	2.57718	FALSE
TEC	9	0.0026794	0.006456	0.512097	272	2	3.2292	TRUE	TRUE	HCoV-229E	2.57196	FALSE
TBX5	9	0.0026825	0.0064592	0.512097	273	2	3.26	TRUE	TRUE	HCoV-229E	2.57146	FALSE
ZNF521	9	0.0026942	0.006483	0.512097	274	2	2.5244	TRUE	TRUE	HCoV-229E	2.56957	TRUE
SMARCA5	9	0.0027027	0.006499	0.512097	275	2	3.0915	TRUE	TRUE	HCoV-229E	2.5682	TRUE
KCNG3	9	0.0027387	0.0065675	0.513819	278	2	3.0171	TRUE	TRUE	HCoV-229E	2.56246	TRUE
UNC5D	9	0.002741	0.010069	0.785899	270	2	-1.5766	TRUE	FALSE	MERS-CoV	2.56209	FALSE
NTF3	9	0.002741	0.0065721	0.513819	279	1	-1.5813	TRUE	FALSE	HCoV-229E	2.56209	FALSE
USP48	9	0.0027878	0.010206	0.785899	271	1	-5.4852	TRUE	FALSE	MERS-CoV	2.55474	FALSE
ZMPSTE24	9	0.0027878	0.0066457	0.513819	280	1	-0.23179	TRUE	FALSE	HCoV-229E	2.55474	FALSE
SCT	9	0.0028003	0.0066699	0.513819	281	2	2.532	TRUE	TRUE	HCoV-229E	2.5528	FALSE
FAM122C	9	0.0028056	0.010264	0.785899	272	3	2.4544	TRUE	TRUE	MERS-CoV	2.55197	FALSE
GLT6D1	9	0.0028209	0.0067105	0.513819	283	2	2.9989	TRUE	TRUE	HCoV-229E	2.54961	FALSE
CASP4	9	0.0028346	0.010364	0.785899	275	2	0.7324	TRUE	FALSE	MERS-CoV	2.54751	FALSE
C10orf67	9	0.002856	0.010442	0.785899	277	2	5.2826	TRUE	TRUE	MERS-CoV	2.54424	FALSE
FAM161B	9	0.0028689	0.010479	0.785899	278	2	5.3012	TRUE	TRUE	MERS-CoV	2.54228	FALSE
C7orf72	9	0.0028689	0.0067969	0.5166	284	2	3.1619	TRUE	TRUE	HCoV-229E	2.54228	FALSE
PNMA6A	9	0.0028721	0.0068028	0.5166	285	2	3.33	TRUE	TRUE	HCoV-229E	2.5418	TRUE
ARFGAP3	9	0.0028785	0.010509	0.785899	279	3	5.2879	TRUE	TRUE	MERS-CoV	2.54083	FALSE
DEFB118	9	0.0028785	0.0068184	0.5166	286	2	3.059	TRUE	TRUE	HCoV-229E	2.54083	FALSE
PAFAH1B2	9	0.0028814	0.010518	0.785899	280	1	-1.5534	TRUE	FALSE	MERS-CoV	2.5404	FALSE
ZC3H8	9	0.002914	0.0068792	0.519388	288	2	3.1575	TRUE	TRUE	HCoV-229E	2.53551	FALSE
GATA1	9	0.0029282	0.010667	0.785899	282	2	2.8515	TRUE	TRUE	MERS-CoV	2.5334	FALSE
FBXO7	9	0.0029282	0.0069066	0.519647	290	2	2.1435	TRUE	TRUE	HCoV-229E	2.5334	FALSE
KMT2D	9	0.0029288	0.010668	0.785899	283	3	2.6926	TRUE	TRUE	MERS-CoV	2.53331	FALSE
GALNT9	9	0.0029367	0.010692	0.785899	284	3	5.2548	TRUE	TRUE	MERS-CoV	2.53214	FALSE
ZNF704	9	0.0029415	0.0069354	0.520008	291	2	2.8334	TRUE	TRUE	HCoV-229E	2.53143	FALSE
SFMBT2	9	0.0029725	0.010808	0.785899	285	2	5.2518	TRUE	TRUE	MERS-CoV	2.52688	FALSE
SCAF4	9	0.0029749	0.010813	0.785899	286	2	-0.071482	TRUE	FALSE	MERS-CoV	2.52653	FALSE
C17orf96	9	0.0029749	0.0069911	0.521265	293	1	-0.030637	TRUE	FALSE	HCoV-229E	2.52653	FALSE
SLC14A1	9	0.0029823	0.010833	0.785899	287	2	5.2664	TRUE	TRUE	MERS-CoV	2.52545	FALSE
CCL20	9	0.0029823	0.0070002	0.521265	294	2	2.9895	TRUE	TRUE	HCoV-229E	2.52545	FALSE
HMG20B	9	0.0030217	0.010948	0.785899	289	3	1.6717	TRUE	FALSE	MERS-CoV	2.51975	FALSE
OS9	9	0.0030217	0.0070706	0.521447	295	1	-0.37995	TRUE	FALSE	HCoV-229E	2.51975	FALSE
FAM178A	9	0.0030332	0.007088	0.521447	296	2	2.7467	TRUE	TRUE	HCoV-229E	2.5181	FALSE
GP9	9	0.0030414	0.0070989	0.521447	297	2	3.158	TRUE	TRUE	HCoV-229E	2.51693	FALSE
KL	9	0.0030685	0.0071492	0.523364	298	2	2.6272	TRUE	TRUE	HCoV-229E	2.51307	FALSE
TREH	9	0.0031211	0.0072387	0.524146	299	2	2.9697	TRUE	TRUE	HCoV-229E	2.50569	FALSE
SEPSECS	9	0.0031429	0.0072698	0.524146	300	2	2.7836	TRUE	TRUE	HCoV-229E	2.50267	FALSE
SOHLH2	9	0.0031429	0.0072698	0.524146	301	2	2.7836	TRUE	TRUE	HCoV-229E	2.50267	FALSE
LOC100505679	9	0.0031546	0.0072945	0.524146	302	2	3.0074	TRUE	TRUE	HCoV-229E	2.50106	FALSE
RAC1	9	0.0031613	0.0073041	0.524146	303	2	3.1447	TRUE	TRUE	HCoV-229E	2.50013	FALSE
ADAM9	9	0.0031621	0.011361	0.785899	290	3	-1.4905	TRUE	FALSE	MERS-CoV	2.50002	FALSE
DCP1B	9	0.0031621	0.007305	0.524146	304	1	-0.31224	TRUE	FALSE	HCoV-229E	2.50002	FALSE
CC2D2B	9	0.0031917	0.011454	0.785899	291	2	5.187	TRUE	TRUE	MERS-CoV	2.49598	FALSE
NUDCD2	9	0.003195	0.011467	0.785899	292	3	5.169	TRUE	TRUE	MERS-CoV	2.49553	FALSE
GYS2	9	0.0032086	0.011512	0.785899	294	2	5.2105	TRUE	TRUE	MERS-CoV	2.49368	FALSE
PENK	9	0.0032089	0.011515	0.785899	295	1	-0.14745	TRUE	FALSE	MERS-CoV	2.49364	FALSE
SLC2A7	9	0.0032204	0.0074192	0.53001	305	2	2.8418	TRUE	TRUE	HCoV-229E	2.49209	FALSE
MICALCL	9	0.0032221	0.011558	0.785899	296	2	5.1631	TRUE	TRUE	MERS-CoV	2.49186	FALSE
PIGB	9	0.0032556	0.011658	0.785899	297	2	-1.3989	TRUE	FALSE	MERS-CoV	2.48737	FALSE
FCER1G	9	0.0032595	0.0074814	0.53001	306	2	2.8334	TRUE	TRUE	HCoV-229E	2.48685	FALSE
EEF1A2	9	0.0032664	0.011694	0.785899	298	2	5.1274	TRUE	TRUE	MERS-CoV	2.48593	FALSE
GRM3	9	0.0032903	0.0075389	0.530944	307	2	3.0663	TRUE	TRUE	HCoV-229E	2.48276	FALSE
PHF16	9	0.0033024	0.0075568	0.530944	308	1	-0.90347	TRUE	FALSE	HCoV-229E	2.48117	FALSE
ATP5G1	9	0.0033035	0.011806	0.785899	302	3	2.5891	TRUE	TRUE	MERS-CoV	2.48103	FALSE
DCLK3	9	0.0033035	0.011806	0.785899	304	3	2.6184	TRUE	TRUE	MERS-CoV	2.48103	FALSE
DNASE1L1	9	0.0033035	0.011806	0.785899	306	3	3.5328	TRUE	TRUE	MERS-CoV	2.48103	FALSE
IKZF1	9	0.0033035	0.011806	0.785899	307	3	3.8532	TRUE	TRUE	MERS-CoV	2.48103	FALSE
SPATA22	9	0.0033035	0.011806	0.785899	308	3	3.2103	TRUE	TRUE	MERS-CoV	2.48103	FALSE
TNFRSF10D	9	0.0033035	0.011806	0.785899	303	3	3.2222	TRUE	TRUE	MERS-CoV	2.48103	FALSE
TOMM5	9	0.0033035	0.011806	0.785899	305	3	2.417	TRUE	TRUE	MERS-CoV	2.48103	FALSE
UFC1	9	0.0033035	0.011806	0.785899	300	3	2.5929	TRUE	TRUE	MERS-CoV	2.48103	FALSE
ZNF263	9	0.0033035	0.011806	0.785899	301	3	4.5096	TRUE	TRUE	MERS-CoV	2.48103	FALSE
OTX2	9	0.0033281	0.0076093	0.530944	309	2	2.9065	TRUE	TRUE	HCoV-229E	2.4778	FALSE
SDCBP	9	0.0033488	0.007655	0.530944	310	2	2.7945	TRUE	TRUE	HCoV-229E	2.47511	FALSE
IFLTD1	9	0.0033492	0.011958	0.785899	309	2	2.6963	TRUE	TRUE	MERS-CoV	2.47506	FALSE
SLC30A3	9	0.0033492	0.0076559	0.530944	311	1	0.533	TRUE	FALSE	HCoV-229E	2.47506	FALSE
IL36G	9	0.0033765	0.0076975	0.530944	312	2	3.0807	TRUE	TRUE	HCoV-229E	2.47153	FALSE
HIST1H2BC	9	0.0033939	0.0077354	0.530944	313	2	3.0975	TRUE	TRUE	HCoV-229E	2.4693	FALSE
SORD	9	0.003396	0.012109	0.785899	310	3	-1.5766	TRUE	FALSE	MERS-CoV	2.46903	FALSE
CALCA	9	0.0033991	0.007751	0.530944	314	2	2.8413	TRUE	TRUE	HCoV-229E	2.46864	FALSE
ZFAND1	9	0.0034235	0.0077907	0.530944	315	2	2.9584	TRUE	TRUE	HCoV-229E	2.46553	FALSE
SERPINB13	9	0.0034252	0.012202	0.785899	311	2	5.0869	TRUE	TRUE	MERS-CoV	2.46531	FALSE
CCDC147	9	0.0034287	0.0077998	0.530944	316	2	2.8741	TRUE	TRUE	HCoV-229E	2.46487	FALSE
EDC3	9	0.0034427	0.012257	0.785899	313	1	-0.38075	TRUE	FALSE	MERS-CoV	2.4631	FALSE
PLXNA2	9	0.0034427	0.0078163	0.530944	317	1	-0.041023	TRUE	FALSE	HCoV-229E	2.4631	FALSE
STAMBPL1	9	0.0034427	0.0078163	0.530944	318	2	3.0552	TRUE	TRUE	HCoV-229E	2.4631	FALSE
OSGIN1	9	0.0034937	0.0079017	0.535071	319	2	2.8415	TRUE	TRUE	HCoV-229E	2.45671	FALSE
NAMPT	9	0.0035363	0.007978	0.535158	320	1	-0.7983	TRUE	FALSE	HCoV-229E	2.45145	FALSE
FMR1	9	0.0035468	0.0079918	0.535158	321	2	2.8017	TRUE	TRUE	HCoV-229E	2.45016	FALSE
CCDC127	9	0.003583	0.012667	0.785899	315	1	-5.1835	TRUE	FALSE	MERS-CoV	2.44575	FALSE
CBX7	9	0.003583	0.0080521	0.535337	322	1	-1.1527	TRUE	FALSE	HCoV-229E	2.44575	FALSE
PPP1R12C	9	0.0035841	0.0080539	0.535337	323	2	2.4081	TRUE	TRUE	HCoV-229E	2.44562	FALSE
PIGR	9	0.003602	0.012728	0.785899	316	3	4.9422	TRUE	TRUE	MERS-CoV	2.44346	FALSE
POTEG	6	0.00361	0.0070733	0.521447	324	2	1.8393	TRUE	FALSE	HCoV-229E	2.44249	FALSE
CMC1	9	0.0036298	0.012837	0.785899	317	3	-0.66604	TRUE	FALSE	MERS-CoV	2.44012	FALSE
OR5M10	9	0.0036307	0.012839	0.785899	318	2	5.0165	TRUE	TRUE	MERS-CoV	2.44001	FALSE
TXNDC2	9	0.0036343	0.012849	0.785899	319	2	4.9802	TRUE	TRUE	MERS-CoV	2.43958	FALSE
ANGPTL4	9	0.0036765	0.0082435	0.5446	326	1	0.22573	TRUE	FALSE	HCoV-229E	2.43457	FALSE
STARD5	9	0.0037233	0.013124	0.785899	320	3	2.2538	TRUE	TRUE	MERS-CoV	2.42907	FALSE
KIDINS220	9	0.0037233	0.0083171	0.547561	327	1	-0.42774	TRUE	FALSE	HCoV-229E	2.42907	FALSE
ETNK2	9	0.0037246	0.01313	0.785899	321	3	4.9665	TRUE	TRUE	MERS-CoV	2.42892	FALSE
MYO9A	9	0.003741	0.0083422	0.547561	329	2	2.243	TRUE	TRUE	HCoV-229E	2.42701	FALSE
UBXN6	9	0.0037537	0.0083641	0.547561	330	2	2.8682	TRUE	TRUE	HCoV-229E	2.42554	FALSE
MYO9B	9	0.0037574	0.01323	0.785899	322	2	5.0301	TRUE	TRUE	MERS-CoV	2.42511	FALSE
RENBP	9	0.0037701	0.0083961	0.547999	331	1	-0.61468	TRUE	FALSE	HCoV-229E	2.42365	FALSE
PNPLA3	9	0.0037866	0.013324	0.785899	324	2	4.9512	TRUE	TRUE	MERS-CoV	2.42175	FALSE
CD209	9	0.0038105	0.008474	0.551423	332	2	2.8108	TRUE	TRUE	HCoV-229E	2.41902	FALSE
MLN	9	0.0038234	0.013442	0.785899	325	3	4.8919	TRUE	TRUE	MERS-CoV	2.41755	FALSE
APOC1	9	0.0038402	0.013509	0.785899	327	2	0.93512	TRUE	FALSE	MERS-CoV	2.41565	FALSE
PLEKHO1	9	0.0038402	0.013509	0.785899	326	1	-0.34239	TRUE	FALSE	MERS-CoV	2.41565	FALSE
TMEM206	9	0.0038455	0.013524	0.785899	328	2	4.9166	TRUE	TRUE	MERS-CoV	2.41505	FALSE
PRG2	9	0.0038566	0.0085698	0.554179	333	2	2.264	TRUE	TRUE	HCoV-229E	2.4138	FALSE
IFI27L2	9	0.0038603	0.013567	0.785899	329	2	4.8812	TRUE	TRUE	MERS-CoV	2.41338	FALSE
SPTBN5	9	0.0038636	0.008583	0.554179	334	1	0.54302	TRUE	FALSE	HCoV-229E	2.41301	FALSE
CPNE5	9	0.0038899	0.008626	0.554179	335	2	2.8211	TRUE	TRUE	HCoV-229E	2.41006	FALSE
TMPRSS9	9	0.0039029	0.0086506	0.554179	336	2	2.2065	TRUE	TRUE	HCoV-229E	2.40861	FALSE
ASRGL1	9	0.0039103	0.013724	0.785899	330	2	2.4218	TRUE	TRUE	MERS-CoV	2.40779	FALSE
FHL2	9	0.0039103	0.0086634	0.554179	337	1	-0.90347	TRUE	FALSE	HCoV-229E	2.40779	FALSE
CFHR4	9	0.0039196	0.0086812	0.554179	338	2	2.6423	TRUE	TRUE	HCoV-229E	2.40676	FALSE
CD177	9	0.0039289	0.0086954	0.554179	340	2	2.8139	TRUE	TRUE	HCoV-229E	2.40573	TRUE
ANKS4B	9	0.0039347	0.0138	0.785899	331	3	3.2035	TRUE	TRUE	MERS-CoV	2.40509	FALSE
SYN1	9	0.0039571	0.0087534	0.556241	341	1	-0.8509	TRUE	FALSE	HCoV-229E	2.40262	FALSE
SET	9	0.003959	0.013882	0.785899	332	3	4.154	TRUE	TRUE	MERS-CoV	2.40241	FALSE
PCDH15	9	0.0039666	0.01391	0.785899	333	4	3.0593	TRUE	TRUE	MERS-CoV	2.40158	FALSE
DSEL	9	0.0039804	0.013954	0.785899	335	1	-5.9396	TRUE	FALSE	MERS-CoV	2.40007	FALSE
SLC52A1	9	0.0039804	0.013954	0.785899	334	1	-1.6654	TRUE	FALSE	MERS-CoV	2.40007	FALSE
GJC1	9	0.0039869	0.013969	0.785899	336	2	4.9417	TRUE	TRUE	MERS-CoV	2.39936	FALSE
RNF180	9	0.0040038	0.0088439	0.560347	342	2	1.0288	TRUE	FALSE	HCoV-229E	2.39753	FALSE
EIF4E1B	9	0.0040505	0.0089252	0.56368	343	1	-0.90347	TRUE	FALSE	HCoV-229E	2.39249	FALSE
HOXB6	9	0.0040587	0.014206	0.785899	337	3	2.5851	TRUE	TRUE	MERS-CoV	2.39161	FALSE
CBL	9	0.0040642	0.0089485	0.56368	344	2	2.8399	TRUE	TRUE	HCoV-229E	2.39102	FALSE
ZNF529	9	0.0040739	0.014256	0.785899	338	2	-0.93772	TRUE	FALSE	MERS-CoV	2.38999	FALSE
GRAP2	9	0.0041003	0.0090148	0.565515	345	2	2.8635	TRUE	TRUE	HCoV-229E	2.38718	FALSE
COL4A6	9	0.0041079	0.0090299	0.565515	346	2	2.5877	TRUE	TRUE	HCoV-229E	2.38638	FALSE
ATF7IP	9	0.0041384	0.014466	0.785899	339	2	4.8468	TRUE	TRUE	MERS-CoV	2.38317	FALSE
C1orf50	9	0.004144	0.014485	0.785899	340	2	2.956	TRUE	TRUE	MERS-CoV	2.38258	FALSE
GRIN3B	9	0.0041518	0.0091112	0.568965	347	2	2.7176	TRUE	TRUE	HCoV-229E	2.38176	FALSE
KCNJ2	9	0.0041569	0.014518	0.785899	342	3	2.4583	TRUE	TRUE	MERS-CoV	2.38123	FALSE
PSMB1	9	0.004171	0.014557	0.785899	343	3	4.2293	TRUE	TRUE	MERS-CoV	2.37976	FALSE
CASP8AP2	9	0.0041729	0.014565	0.785899	344	2	4.8905	TRUE	TRUE	MERS-CoV	2.37956	FALSE
TYW5	9	0.0041908	0.014625	0.785899	345	2	-1.5766	TRUE	FALSE	MERS-CoV	2.3777	FALSE
RB1	9	0.0042075	0.0092085	0.57339	348	2	2.8893	TRUE	TRUE	HCoV-229E	2.37598	FALSE
CTTNBP2	9	0.0042229	0.0092391	0.573593	349	2	2.8554	TRUE	TRUE	HCoV-229E	2.37439	FALSE
PSMD12	9	0.0042375	0.014762	0.785899	347	2	-1.5766	TRUE	FALSE	MERS-CoV	2.37289	FALSE
C1orf173	9	0.0042375	0.0092647	0.573593	350	1	-0.16583	TRUE	FALSE	HCoV-229E	2.37289	FALSE
OCM	9	0.0042613	0.014825	0.785899	348	3	2.3517	TRUE	TRUE	MERS-CoV	2.37046	FALSE
SPRED1	9	0.0042842	0.014888	0.785899	349	1	-0.6506	TRUE	FALSE	MERS-CoV	2.36813	FALSE
NLGN3	9	0.0042842	0.0093319	0.574662	351	1	0.063128	TRUE	FALSE	HCoV-229E	2.36813	FALSE
CYP11B1	9	0.0042887	0.0093401	0.574662	352	2	2.4378	TRUE	TRUE	HCoV-229E	2.36767	FALSE
LNPEP	9	0.0043159	0.0093831	0.574662	353	2	2.6666	TRUE	TRUE	HCoV-229E	2.36493	FALSE
ARMC2	9	0.004331	0.015024	0.785899	351	1	-0.23661	TRUE	FALSE	MERS-CoV	2.36341	FALSE
WDR89	9	0.004331	0.0094068	0.574662	354	2	1.0879	TRUE	FALSE	HCoV-229E	2.36341	FALSE
SYNC	9	0.0043355	0.0094146	0.574662	355	2	2.6239	TRUE	TRUE	HCoV-229E	2.36296	FALSE
ZNF706	9	0.0043777	0.015172	0.785899	352	1	-2.3843	TRUE	FALSE	MERS-CoV	2.35875	FALSE
IFITM2	9	0.0043844	0.0094987	0.576545	356	2	2.4631	TRUE	TRUE	HCoV-229E	2.35809	FALSE
SYCE3	9	0.0044218	0.015323	0.785899	353	3	4.7493	TRUE	TRUE	MERS-CoV	2.3544	FALSE
C11orf96	9	0.0044244	0.01533	0.785899	354	3	3.8324	TRUE	TRUE	MERS-CoV	2.35415	FALSE
MRPL4	9	0.0044244	0.0095832	0.580051	357	1	-0.54334	TRUE	FALSE	HCoV-229E	2.35415	FALSE
SIRT3	9	0.0044376	0.015366	0.785899	356	2	4.8781	TRUE	TRUE	MERS-CoV	2.35285	FALSE
POFUT1	9	0.0044573	0.015425	0.785899	357	2	4.6852	TRUE	TRUE	MERS-CoV	2.35093	FALSE
SHISA8	9	0.0044712	0.015466	0.785899	358	2	-1.5766	TRUE	FALSE	MERS-CoV	2.34958	FALSE
PDZD7	9	0.0044851	0.0096883	0.584779	358	2	2.5061	TRUE	TRUE	HCoV-229E	2.34823	TRUE
CRISP3	9	0.0045179	0.015619	0.785899	359	3	-0.97639	TRUE	FALSE	MERS-CoV	2.34506	FALSE
NOM1	9	0.0045608	0.015752	0.785899	360	4	4.6276	TRUE	TRUE	MERS-CoV	2.34096	TRUE
CD3D	9	0.0045646	0.015767	0.785899	361	1	-2.9949	TRUE	FALSE	MERS-CoV	2.3406	FALSE
SEC14L4	9	0.0045728	0.0098564	0.591652	359	2	2.7632	TRUE	TRUE	HCoV-229E	2.33982	FALSE
PLA2G4A	9	0.0045768	0.0098638	0.591652	360	2	2.6807	TRUE	TRUE	HCoV-229E	2.33944	FALSE
OR2F2	9	0.0045928	0.015862	0.785899	362	3	4.6874	TRUE	TRUE	MERS-CoV	2.33792	FALSE
BHMT2	9	0.0046009	0.015892	0.785899	363	3	4.7575	TRUE	TRUE	MERS-CoV	2.33716	FALSE
KIFC3	9	0.0046113	0.015928	0.785899	364	1	-1.6191	TRUE	FALSE	MERS-CoV	2.33618	FALSE
PSAP	9	0.0046113	0.0099318	0.591652	361	2	0.71741	TRUE	FALSE	HCoV-229E	2.33618	FALSE
HMGN4	9	0.0046149	0.0099387	0.591652	362	2	2.5446	TRUE	TRUE	HCoV-229E	2.33584	FALSE
LYRM2	9	0.0046362	0.016006	0.785899	365	3	2.2236	TRUE	TRUE	MERS-CoV	2.33384	FALSE
PITX3	9	0.004653	0.016054	0.785899	366	3	2.2916	TRUE	TRUE	MERS-CoV	2.33227	FALSE
C3orf79	9	0.004658	0.016066	0.785899	367	2	2.3463	TRUE	TRUE	MERS-CoV	2.3318	FALSE
GGNBP2	9	0.0046593	0.010018	0.594724	363	2	2.3679	TRUE	TRUE	HCoV-229E	2.33168	FALSE
MYLK4	9	0.0046694	0.016099	0.785899	368	2	4.6893	TRUE	TRUE	MERS-CoV	2.33074	FALSE
LENEP	9	0.0046775	0.016128	0.785899	369	2	4.7271	TRUE	TRUE	MERS-CoV	2.32999	FALSE
CETN2	9	0.0046815	0.010058	0.594961	365	2	2.6884	TRUE	TRUE	HCoV-229E	2.32961	FALSE
TMEM229B	9	0.0046937	0.016172	0.785899	370	2	4.6828	TRUE	TRUE	MERS-CoV	2.32848	FALSE
38412	9	0.0047048	0.010093	0.594961	366	2	1.5587	TRUE	FALSE	HCoV-229E	2.32746	FALSE
KCNIP4	9	0.0047099	0.010104	0.594961	367	2	2.6565	TRUE	TRUE	HCoV-229E	2.32699	FALSE
MIB2	9	0.004724	0.016256	0.785899	372	3	2.3867	TRUE	TRUE	MERS-CoV	2.32569	FALSE
SALL3	9	0.0047515	0.016336	0.785899	373	1	0.095622	TRUE	FALSE	MERS-CoV	2.32317	FALSE
CYLC2	9	0.004757	0.016352	0.785899	374	4	-1.5766	TRUE	FALSE	MERS-CoV	2.32267	FALSE
PSMA8	9	0.004767	0.016387	0.785899	375	2	4.6767	TRUE	TRUE	MERS-CoV	2.32175	FALSE
PARPBP	9	0.0047792	0.016423	0.785899	376	2	4.5685	TRUE	TRUE	MERS-CoV	2.32064	FALSE
MINAR1	9	0.0047872	0.016451	0.785899	377	4	3.1577	TRUE	TRUE	MERS-CoV	2.31992	FALSE
HDAC1	9	0.0047997	0.010251	0.601988	368	2	2.6916	TRUE	TRUE	HCoV-229E	2.31879	FALSE
C9orf9	9	0.0048079	0.016511	0.785899	378	4	4.7579	TRUE	TRUE	MERS-CoV	2.31804	FALSE
C6orf195	9	0.0048354	0.016586	0.785899	379	4	2.7226	TRUE	TRUE	MERS-CoV	2.31557	FALSE
MACC1	9	0.0048366	0.016591	0.785899	380	2	4.6053	TRUE	TRUE	MERS-CoV	2.31546	FALSE
CD1C	9	0.0048388	0.016593	0.785899	381	3	4.0328	TRUE	TRUE	MERS-CoV	2.31526	FALSE
RFT1	9	0.0048408	0.016599	0.785899	382	2	4.6467	TRUE	TRUE	MERS-CoV	2.31508	FALSE
ECSIT	9	0.0048428	0.010325	0.602226	369	2	2.5824	TRUE	TRUE	HCoV-229E	2.3149	FALSE
KBTBD3	9	0.0048449	0.010327	0.602226	370	1	0.16612	TRUE	FALSE	HCoV-229E	2.31472	FALSE
FRMD3	9	0.0048613	0.010352	0.602226	371	2	2.7596	TRUE	TRUE	HCoV-229E	2.31325	FALSE
C19orf54	9	0.0048681	0.016674	0.785899	383	3	2.2386	TRUE	TRUE	MERS-CoV	2.31264	FALSE
CECR2	9	0.0048717	0.010373	0.602226	372	2	2.4106	TRUE	TRUE	HCoV-229E	2.31232	FALSE
HERPUD1	9	0.0048861	0.010394	0.602226	373	2	2.1435	TRUE	TRUE	HCoV-229E	2.31104	FALSE
PPP1R15B	9	0.0049192	0.010449	0.603789	374	2	2.7075	TRUE	TRUE	HCoV-229E	2.30811	FALSE
LPCAT3	9	0.0049383	0.016892	0.785899	384	2	3.2138	TRUE	TRUE	MERS-CoV	2.30642	FALSE
OR8G1	9	0.0049383	0.010486	0.60429	375	1	-0.54334	TRUE	FALSE	HCoV-229E	2.30642	FALSE
APCDD1	9	0.0049447	0.016915	0.785899	385	3	2.3236	TRUE	TRUE	MERS-CoV	2.30586	FALSE
MMEL1	9	0.0049633	0.016976	0.785899	386	4	1.8966	TRUE	FALSE	MERS-CoV	2.30423	FALSE
GALNT16	9	0.0049649	0.010537	0.605654	376	2	2.5817	TRUE	TRUE	HCoV-229E	2.30409	FALSE
MYO1F	9	0.0049816	0.017032	0.785899	387	2	4.6503	TRUE	TRUE	MERS-CoV	2.30263	FALSE
NREP	9	0.004985	0.017043	0.785899	388	1	-7.0611	TRUE	FALSE	MERS-CoV	2.30233	FALSE
TWSG1	9	0.0050066	0.017109	0.785899	390	3	4.6033	TRUE	TRUE	MERS-CoV	2.30046	FALSE
RHEB	9	0.0050211	0.017153	0.785899	392	4	1.6373	TRUE	FALSE	MERS-CoV	2.2992	FALSE
MED23	9	0.0050317	0.010658	0.609355	378	1	-1.8527	TRUE	FALSE	HCoV-229E	2.29829	FALSE
PARN	9	0.0050611	0.017273	0.785899	394	2	4.6609	TRUE	TRUE	MERS-CoV	2.29576	FALSE
ALB	9	0.0050784	0.017327	0.785899	395	1	-1.2834	TRUE	FALSE	MERS-CoV	2.29427	FALSE
SMARCD1	9	0.0050826	0.017338	0.785899	396	4	1.6973	TRUE	FALSE	MERS-CoV	2.29391	FALSE
CETN3	9	0.0050929	0.017376	0.785899	397	3	2.3867	TRUE	TRUE	MERS-CoV	2.29303	FALSE
CCM2L	9	0.0051011	0.010793	0.613822	379	2	1.9499	TRUE	FALSE	HCoV-229E	2.29234	FALSE
RNF182	9	0.0051011	0.010793	0.613822	380	2	1.9499	TRUE	FALSE	HCoV-229E	2.29234	FALSE
RAD9B	9	0.0051047	0.01741	0.785899	398	4	1.8325	TRUE	FALSE	MERS-CoV	2.29203	FALSE
C9orf50	9	0.0051485	0.017548	0.785899	399	1	-0.064665	TRUE	FALSE	MERS-CoV	2.28832	FALSE
ISCA1	9	0.0051485	0.017548	0.785899	400	3	3.1554	TRUE	TRUE	MERS-CoV	2.28832	FALSE
PITX2	9	0.0051518	0.010891	0.61457	384	2	2.2852	TRUE	TRUE	HCoV-229E	2.28804	TRUE
POLK	9	0.0051518	0.010891	0.61457	382	2	2.2852	TRUE	TRUE	HCoV-229E	2.28804	FALSE
SF1	9	0.0051518	0.010891	0.61457	383	2	2.2852	TRUE	TRUE	HCoV-229E	2.28804	TRUE
TBX15	9	0.005154	0.017563	0.785899	401	3	4.5205	TRUE	TRUE	MERS-CoV	2.28786	FALSE
ZNF614	9	0.0051837	0.017657	0.785899	402	2	4.551	TRUE	TRUE	MERS-CoV	2.28536	FALSE
ACPP	9	0.0051858	0.010953	0.616305	385	2	2.489	TRUE	TRUE	HCoV-229E	2.28518	FALSE
PHKB	9	0.0052177	0.011006	0.616305	386	2	2.676	TRUE	TRUE	HCoV-229E	2.28252	FALSE
SYNPO	9	0.0052185	0.017758	0.785899	403	1	-0.44193	TRUE	FALSE	MERS-CoV	2.28245	FALSE
HMGXB3	9	0.0052185	0.011007	0.616305	387	2	1.5922	TRUE	FALSE	HCoV-229E	2.28245	FALSE
RGP1	9	0.0052652	0.017906	0.785899	406	1	0.82185	TRUE	FALSE	MERS-CoV	2.27859	FALSE
KIAA0922	9	0.0052793	0.017948	0.785899	407	4	2.3867	TRUE	TRUE	MERS-CoV	2.27742	FALSE
WBP4	9	0.0053119	0.018046	0.785899	408	1	-7.2582	TRUE	FALSE	MERS-CoV	2.27475	FALSE
CES5A	9	0.0053119	0.011173	0.622289	388	1	-0.42774	TRUE	FALSE	HCoV-229E	2.27475	FALSE
PPP1R14D	9	0.0053277	0.018086	0.785899	409	3	2.2369	TRUE	TRUE	MERS-CoV	2.27346	FALSE
TCP10L	9	0.0053485	0.011228	0.622289	389	2	2.4142	TRUE	TRUE	HCoV-229E	2.27177	FALSE
THUMPD2	9	0.0053545	0.018161	0.785899	410	4	1.6148	TRUE	FALSE	MERS-CoV	2.27128	FALSE
IFNA21	9	0.0053586	0.018171	0.785899	411	2	3.3939	TRUE	TRUE	MERS-CoV	2.27095	FALSE
TPSD1	9	0.0053586	0.011243	0.622289	390	1	-0.64636	TRUE	FALSE	HCoV-229E	2.27095	FALSE
STAM2	9	0.0053679	0.018197	0.785899	412	3	4.4428	TRUE	TRUE	MERS-CoV	2.2702	FALSE
ESR2	9	0.0053808	0.011286	0.622289	391	2	1.9438	TRUE	FALSE	HCoV-229E	2.26915	FALSE
HS6ST2	9	0.0053808	0.011286	0.622289	393	2	1.9438	TRUE	FALSE	HCoV-229E	2.26915	FALSE
PNLIPRP3	9	0.0053808	0.011286	0.622289	392	2	1.9438	TRUE	FALSE	HCoV-229E	2.26915	FALSE
GPX3	9	0.0053975	0.018285	0.785899	413	3	2.7433	TRUE	TRUE	MERS-CoV	2.26781	FALSE
RBAK-RBAKDN	6	0.005408	0.01514	0.785899	415	3	-1.5766	TRUE	FALSE	MERS-CoV	2.26696	FALSE
SLC24A1	9	0.0054332	0.01839	0.785899	418	4	1.5991	TRUE	FALSE	MERS-CoV	2.26494	FALSE
APOL2	9	0.0054394	0.011381	0.623651	394	2	2.435	TRUE	TRUE	HCoV-229E	2.26445	FALSE
RGS6	9	0.005452	0.018436	0.785899	419	3	-1.5766	TRUE	FALSE	MERS-CoV	2.26344	FALSE
CSMD3	9	0.0054589	0.011411	0.623651	395	2	1.9938	TRUE	FALSE	HCoV-229E	2.26289	FALSE
C2orf16	9	0.0054807	0.01145	0.623651	397	2	2.4285	TRUE	TRUE	HCoV-229E	2.26116	FALSE
RGMB	9	0.005481	0.01852	0.785899	420	3	2.5053	TRUE	TRUE	MERS-CoV	2.26114	FALSE
NUDT21	9	0.0054938	0.018558	0.785899	421	3	4.507	TRUE	TRUE	MERS-CoV	2.26013	FALSE
VCL	9	0.0054999	0.018585	0.785899	422	4	1.5356	TRUE	FALSE	MERS-CoV	2.25965	FALSE
HBG1	9	0.0055052	0.018601	0.785899	423	3	2.4936	TRUE	TRUE	MERS-CoV	2.25923	FALSE
C10orf55	9	0.0055113	0.018626	0.785899	424	2	4.4564	TRUE	TRUE	MERS-CoV	2.25875	FALSE
CCAR1	9	0.0055135	0.011512	0.623651	399	2	2.3696	TRUE	TRUE	HCoV-229E	2.25857	FALSE
HIST1H4I	9	0.0055135	0.011512	0.623651	398	2	2.3696	TRUE	TRUE	HCoV-229E	2.25857	FALSE
GPR116	9	0.0055326	0.018696	0.785899	425	4	1.5755	TRUE	FALSE	MERS-CoV	2.25707	FALSE
MAPK8IP3	9	0.0055479	0.018744	0.785899	426	4	-1.0442	TRUE	FALSE	MERS-CoV	2.25587	FALSE
CACNB4	9	0.0055485	0.011574	0.625404	400	2	2.2791	TRUE	TRUE	HCoV-229E	2.25582	FALSE
TEX37	9	0.005592	0.018878	0.785899	427	3	2.6092	TRUE	TRUE	MERS-CoV	2.25243	FALSE
VPS18	9	0.005592	0.011655	0.627759	401	1	-0.99723	TRUE	FALSE	HCoV-229E	2.25243	FALSE
CCSER2	9	0.0056197	0.018963	0.785899	428	4	1.7934	TRUE	FALSE	MERS-CoV	2.25029	FALSE
APOL4	9	0.0056211	0.011698	0.627759	402	2	2.4971	TRUE	TRUE	HCoV-229E	2.25018	FALSE
HIRIP3	9	0.0056387	0.019021	0.785899	429	1	-0.92695	TRUE	FALSE	MERS-CoV	2.24882	FALSE
CDH24	9	0.0056432	0.011733	0.627759	406	2	2.3911	TRUE	TRUE	HCoV-229E	2.24847	FALSE
MGME1	9	0.0056432	0.011733	0.627759	405	2	2.3911	TRUE	TRUE	HCoV-229E	2.24847	FALSE
TMEM59L	9	0.0056853	0.019153	0.785899	430	2	1.7577	TRUE	FALSE	MERS-CoV	2.24525	FALSE
WT1	9	0.0056853	0.011803	0.629969	408	1	0.63678	TRUE	FALSE	HCoV-229E	2.24525	FALSE
ZNF416	9	0.0057008	0.0192	0.785899	432	2	4.4184	TRUE	TRUE	MERS-CoV	2.24406	FALSE
GTF2H5	9	0.0057112	0.019233	0.785899	433	3	2.7171	TRUE	TRUE	MERS-CoV	2.24327	FALSE
SRSF11	9	0.0057131	0.01924	0.785899	434	3	2.9524	TRUE	TRUE	MERS-CoV	2.24313	FALSE
MFAP3	9	0.0057186	0.019261	0.785899	435	4	4.397	TRUE	TRUE	MERS-CoV	2.24271	FALSE
ELFN2	9	0.0057265	0.019284	0.785899	436	3	2.1232	TRUE	TRUE	MERS-CoV	2.24211	TRUE
TBC1D7	9	0.0057297	0.011884	0.631352	409	2	2.0534	TRUE	TRUE	HCoV-229E	2.24187	FALSE
UBE2C	9	0.005732	0.019299	0.785899	437	2	4.5169	TRUE	TRUE	MERS-CoV	2.24169	FALSE
EFNA1	9	0.005732	0.011888	0.631352	410	1	-1.0293	TRUE	FALSE	HCoV-229E	2.24169	FALSE
CCDC126	9	0.0057472	0.019344	0.785899	438	4	1.5102	TRUE	FALSE	MERS-CoV	2.24054	FALSE
BSPRY	9	0.0057498	0.011917	0.631352	411	2	2.5651	TRUE	TRUE	HCoV-229E	2.24035	FALSE
TENC1	9	0.0057689	0.019406	0.785899	439	4	1.4641	TRUE	FALSE	MERS-CoV	2.23891	FALSE
SYNGR2	9	0.0057701	0.019412	0.785899	440	4	-1.5766	TRUE	FALSE	MERS-CoV	2.23882	FALSE
PPP2R2C	9	0.0057707	0.019413	0.785899	441	3	3.4985	TRUE	TRUE	MERS-CoV	2.23877	FALSE
RAF1	9	0.0057787	0.019438	0.785899	442	1	0.15035	TRUE	FALSE	MERS-CoV	2.23817	FALSE
MEDAG	9	0.0057861	0.019457	0.785899	444	4	2.6656	TRUE	TRUE	MERS-CoV	2.23761	FALSE
MAMDC4	9	0.005799	0.019501	0.785899	445	2	4.4312	TRUE	TRUE	MERS-CoV	2.23665	FALSE
SLC5A4	9	0.0058184	0.019568	0.785899	446	4	3.1944	TRUE	TRUE	MERS-CoV	2.2352	FALSE
SLC4A4	9	0.0058191	0.012053	0.637008	412	2	2.321	TRUE	TRUE	HCoV-229E	2.23514	FALSE
C3orf55	9	0.0058257	0.019593	0.785899	447	4	2.1769	TRUE	TRUE	MERS-CoV	2.23465	FALSE
CDKL5	9	0.0058266	0.019594	0.785899	448	3	2.8412	TRUE	TRUE	MERS-CoV	2.23458	FALSE
DIRC2	9	0.0058483	0.019662	0.785899	449	3	4.4297	TRUE	TRUE	MERS-CoV	2.23297	FALSE
TAS2R19	9	0.0058537	0.019677	0.785899	450	3	2.7681	TRUE	TRUE	MERS-CoV	2.23257	FALSE
DHX40	9	0.0058708	0.012141	0.640083	413	2	2.4171	TRUE	TRUE	HCoV-229E	2.2313	FALSE
GATA4	9	0.005872	0.01974	0.785899	451	1	-3.5101	TRUE	FALSE	MERS-CoV	2.23121	FALSE
GEMIN2	9	0.0058809	0.019764	0.785899	452	3	2.6683	TRUE	TRUE	MERS-CoV	2.23056	FALSE
STT3B	9	0.0059069	0.019844	0.785899	454	3	4.4209	TRUE	TRUE	MERS-CoV	2.22864	FALSE
SLC45A1	9	0.0059205	0.01989	0.785899	455	2	4.4004	TRUE	TRUE	MERS-CoV	2.22764	FALSE
EP300	9	0.0059408	0.01227	0.642672	415	2	2.2109	TRUE	TRUE	HCoV-229E	2.22616	FALSE
KRT25	9	0.0059408	0.01227	0.642672	414	2	2.2109	TRUE	TRUE	HCoV-229E	2.22616	FALSE
BDH1	9	0.0059654	0.01231	0.642672	417	2	2.1998	TRUE	TRUE	HCoV-229E	2.22436	FALSE
LYZL1	9	0.0059703	0.012321	0.642672	418	2	2.3884	TRUE	TRUE	HCoV-229E	2.224	FALSE
TMEM82	9	0.0059839	0.012338	0.642672	419	2	2.3131	TRUE	TRUE	HCoV-229E	2.22302	FALSE
IYD	9	0.0059886	0.020082	0.785899	456	3	2.3867	TRUE	TRUE	MERS-CoV	2.22267	FALSE
CYP3A5	9	0.006012	0.020158	0.785899	457	2	0.52792	TRUE	FALSE	MERS-CoV	2.22098	FALSE
DMRTC1B	6	0.0060364	0.011423	0.623651	420	1	0.12355	TRUE	FALSE	HCoV-229E	2.21922	FALSE
APOE	9	0.0060597	0.020301	0.785899	458	3	2.1098	TRUE	TRUE	MERS-CoV	2.21755	FALSE
LPO	9	0.0060637	0.020315	0.785899	459	3	2.106	TRUE	TRUE	MERS-CoV	2.21726	FALSE
TTC3	9	0.0060706	0.020334	0.785899	460	3	4.3067	TRUE	TRUE	MERS-CoV	2.21677	FALSE
YDJC	9	0.0060843	0.012521	0.64928	421	2	2.3605	TRUE	TRUE	HCoV-229E	2.21579	FALSE
GIMAP7	9	0.0061053	0.020434	0.785899	461	2	2.8612	TRUE	TRUE	MERS-CoV	2.21429	FALSE
RABEPK	9	0.0061053	0.012551	0.64928	422	1	-1.5048	TRUE	FALSE	HCoV-229E	2.21429	FALSE
LEKR1	9	0.006152	0.020576	0.785899	462	1	-4.3458	TRUE	FALSE	MERS-CoV	2.21098	FALSE
MYL12B	9	0.006152	0.012628	0.64928	423	1	0.41678	TRUE	FALSE	HCoV-229E	2.21098	FALSE
ELFN2	9	0.0061532	0.012629	0.64928	424	2	2.2725	TRUE	TRUE	HCoV-229E	2.2109	TRUE
BFSP1	9	0.0061624	0.012645	0.64928	425	2	2.2698	TRUE	TRUE	HCoV-229E	2.21025	FALSE
RNF145	9	0.0061658	0.020618	0.785899	463	4	1.4639	TRUE	FALSE	MERS-CoV	2.21001	FALSE
SAA1	9	0.0061713	0.020636	0.785899	464	3	2.2235	TRUE	TRUE	MERS-CoV	2.20962	FALSE
LTK	9	0.0061848	0.020669	0.785899	465	4	1.4289	TRUE	FALSE	MERS-CoV	2.20867	FALSE
DHX8	9	0.0061986	0.020715	0.785899	466	1	0.68112	TRUE	FALSE	MERS-CoV	2.20771	FALSE
KRTAP19-8	9	0.0061986	0.012711	0.64928	426	1	-0.90347	TRUE	FALSE	HCoV-229E	2.20771	FALSE
ARHGAP44	9	0.0062132	0.012736	0.64928	428	2	2.2124	TRUE	TRUE	HCoV-229E	2.20668	FALSE
RPL31	9	0.0062132	0.012736	0.64928	427	2	2.2124	TRUE	TRUE	HCoV-229E	2.20668	FALSE
CBR4	9	0.0062236	0.020785	0.785899	467	3	3.7546	TRUE	TRUE	MERS-CoV	2.20596	FALSE
KRT1	9	0.0062453	0.020851	0.785899	468	1	-6.2516	TRUE	FALSE	MERS-CoV	2.20445	FALSE
OASL	9	0.0062453	0.012794	0.64928	429	1	0.41473	TRUE	FALSE	HCoV-229E	2.20445	FALSE
MAP3K11	9	0.0062539	0.020872	0.785899	469	4	2.9672	TRUE	TRUE	MERS-CoV	2.20385	FALSE
RIPPLY1	9	0.0063107	0.021061	0.785899	470	2	4.3425	TRUE	TRUE	MERS-CoV	2.19992	FALSE
C3orf18	9	0.0063177	0.012924	0.649778	431	2	1.7263	TRUE	FALSE	HCoV-229E	2.19944	FALSE
GLO1	9	0.0063177	0.012924	0.649778	430	2	1.7263	TRUE	FALSE	HCoV-229E	2.19944	FALSE
NOC3L	9	0.0063177	0.012924	0.649778	432	2	1.7263	TRUE	FALSE	HCoV-229E	2.19944	FALSE
PLEKHD1	9	0.0063371	0.021132	0.785899	471	3	2.3727	TRUE	TRUE	MERS-CoV	2.19811	FALSE
OR5H6	9	0.0063386	0.012962	0.650176	435	1	-0.90347	TRUE	FALSE	HCoV-229E	2.19801	FALSE
TCOF1	9	0.0063815	0.021261	0.785899	472	4	3.4964	TRUE	TRUE	MERS-CoV	2.19508	FALSE
RFC3	9	0.0063854	0.013043	0.652722	436	2	2.4057	TRUE	TRUE	HCoV-229E	2.19481	FALSE
FZR1	9	0.0064136	0.021342	0.785899	473	2	4.288	TRUE	TRUE	MERS-CoV	2.1929	FALSE
FSCN3	9	0.00643	0.013122	0.653967	437	2	2.3172	TRUE	TRUE	HCoV-229E	2.19179	FALSE
QRICH2	9	0.0064319	0.021399	0.785899	474	2	-1.5766	TRUE	FALSE	MERS-CoV	2.19166	FALSE
RTEL1	9	0.0064323	0.021401	0.785899	475	2	4.2544	TRUE	TRUE	MERS-CoV	2.19163	FALSE
SP6	9	0.006437	0.021416	0.785899	476	2	4.2534	TRUE	TRUE	MERS-CoV	2.19132	FALSE
FAM188B	9	0.0064606	0.021489	0.785899	477	2	4.304	TRUE	TRUE	MERS-CoV	2.18973	FALSE
C21orf62	9	0.0064771	0.013203	0.653967	438	2	1.7524	TRUE	FALSE	HCoV-229E	2.18862	FALSE
GLUD1	9	0.0064771	0.013203	0.653967	439	2	1.7524	TRUE	FALSE	HCoV-229E	2.18862	FALSE
KDM6B	9	0.0064785	0.021546	0.785899	478	2	-1.5766	TRUE	FALSE	MERS-CoV	2.18853	FALSE
RTP1	9	0.0064785	0.013205	0.653967	440	1	-1.3952	TRUE	FALSE	HCoV-229E	2.18853	FALSE
TMPO	9	0.0064802	0.021549	0.785899	479	4	3.4301	TRUE	TRUE	MERS-CoV	2.18841	FALSE
GOLGA6L9	3	0.0064832	0.013049	0.785899	480	1	-7.5496	TRUE	FALSE	MERS-CoV	2.18821	FALSE
RNASE10	9	0.0064841	0.021559	0.785899	481	4	2.0364	TRUE	TRUE	MERS-CoV	2.18815	FALSE
MASP2	9	0.0064889	0.021572	0.785899	482	3	3.6504	TRUE	TRUE	MERS-CoV	2.18783	FALSE
ATXN10	9	0.0065172	0.021658	0.785899	483	3	4.2443	TRUE	TRUE	MERS-CoV	2.18594	FALSE
SLC34A1	9	0.0065179	0.021661	0.785899	484	3	2.6791	TRUE	TRUE	MERS-CoV	2.18589	FALSE
PLCL1	9	0.0065252	0.021683	0.785899	485	3	1.0259	TRUE	FALSE	MERS-CoV	2.18541	FALSE
NCAM2	9	0.0065252	0.013292	0.653967	441	2	0.91016	TRUE	FALSE	HCoV-229E	2.18541	FALSE
DBT	9	0.006567	0.013372	0.653967	443	2	2.2307	TRUE	TRUE	HCoV-229E	2.18263	FALSE
SLC18A2	9	0.006567	0.013372	0.653967	442	2	2.2307	TRUE	TRUE	HCoV-229E	2.18263	FALSE
STAC2	9	0.0065718	0.013382	0.653967	444	1	-0.79941	TRUE	FALSE	HCoV-229E	2.18232	FALSE
BTN3A2	9	0.0065741	0.013386	0.653967	445	2	2.3222	TRUE	TRUE	HCoV-229E	2.18216	FALSE
WDR5B	9	0.0065788	0.02185	0.785899	486	2	4.2325	TRUE	TRUE	MERS-CoV	2.18185	FALSE
SCNN1A	9	0.0065836	0.0134	0.653967	446	2	2.2253	TRUE	TRUE	HCoV-229E	2.18154	FALSE
PHC2	9	0.0065866	0.021873	0.785899	487	3	2.3802	TRUE	TRUE	MERS-CoV	2.18134	FALSE
FAM47A	9	0.0065951	0.021901	0.785899	488	3	-1.5766	TRUE	FALSE	MERS-CoV	2.18078	FALSE
IL18	9	0.0065951	0.021901	0.785899	489	1	-0.090939	TRUE	FALSE	MERS-CoV	2.18078	FALSE
OXSM	9	0.0066184	0.013463	0.655568	447	1	-0.030637	TRUE	FALSE	HCoV-229E	2.17925	FALSE
GCSAM	9	0.0066885	0.02219	0.785899	490	3	4.1873	TRUE	TRUE	MERS-CoV	2.17467	FALSE
PNMA6A	9	0.0066981	0.02222	0.785899	491	4	2.8478	TRUE	TRUE	MERS-CoV	2.17405	TRUE
ADH1B	9	0.0067117	0.01362	0.658591	448	1	-3.06	TRUE	FALSE	HCoV-229E	2.17317	FALSE
KDSR	9	0.006722	0.022282	0.785899	492	2	4.1732	TRUE	TRUE	MERS-CoV	2.1725	FALSE
TMEM30A	9	0.0067268	0.013645	0.658591	449	2	2.4046	TRUE	TRUE	HCoV-229E	2.17219	FALSE
AQP4	9	0.0067461	0.013681	0.658591	450	2	2.2244	TRUE	TRUE	HCoV-229E	2.17095	FALSE
ATP2A1	9	0.0067509	0.022377	0.785899	493	2	4.2172	TRUE	TRUE	MERS-CoV	2.17064	FALSE
TMEM53	9	0.0067583	0.022403	0.785899	494	3	0.90254	TRUE	FALSE	MERS-CoV	2.17016	FALSE
RSRC1	9	0.0067583	0.013707	0.658591	451	1	-0.90347	TRUE	FALSE	HCoV-229E	2.17016	FALSE
C2orf78	9	0.0068087	0.013801	0.661603	452	2	2.0735	TRUE	TRUE	HCoV-229E	2.16694	FALSE
hsa-let-7e	12	0.0068399	0.025366	0.785899	513	4	2.4276	TRUE	TRUE	MERS-CoV	2.16495	FALSE
OR4N5	9	0.0068516	0.022693	0.785899	530	1	-0.89747	TRUE	FALSE	MERS-CoV	2.16421	FALSE
GET4	9	0.0068516	0.013879	0.661969	453	2	2.1527	TRUE	TRUE	HCoV-229E	2.16421	FALSE
ARHGAP15	9	0.0068522	0.01388	0.661969	454	2	2.1795	TRUE	TRUE	HCoV-229E	2.16417	FALSE
DDX31	9	0.0068885	0.01394	0.661969	455	2	1.6595	TRUE	FALSE	HCoV-229E	2.16188	FALSE
C11orf65	9	0.0068912	0.022822	0.785899	532	3	3.598	TRUE	TRUE	MERS-CoV	2.16171	FALSE
CAPN8	9	0.0068982	0.022843	0.785899	533	2	-1.5766	TRUE	FALSE	MERS-CoV	2.16126	FALSE
CYB5R2	9	0.006902	0.022857	0.785899	534	3	2.8886	TRUE	TRUE	MERS-CoV	2.16103	FALSE
NIF3L1	9	0.0069106	0.022882	0.785899	535	3	1.9452	TRUE	FALSE	MERS-CoV	2.16048	FALSE
PPP1R21	9	0.0069201	0.014006	0.661969	456	2	2.3769	TRUE	TRUE	HCoV-229E	2.15989	FALSE
MTFR1	9	0.0069347	0.022963	0.785899	536	3	4.1359	TRUE	TRUE	MERS-CoV	2.15897	FALSE
C1QTNF9B-AS1	9	0.0069347	0.014038	0.661969	457	2	2.3638	TRUE	TRUE	HCoV-229E	2.15897	FALSE
LRIG2	9	0.0069364	0.022969	0.785899	537	3	2.996	TRUE	TRUE	MERS-CoV	2.15887	FALSE
LMAN1	9	0.0069448	0.023006	0.785899	538	2	2.7528	TRUE	TRUE	MERS-CoV	2.15834	FALSE
TMC2	9	0.0069448	0.014065	0.661969	458	1	0.68088	TRUE	FALSE	HCoV-229E	2.15834	FALSE
OCRL	9	0.0069578	0.023044	0.785899	540	4	1.3197	TRUE	FALSE	MERS-CoV	2.15753	FALSE
C6orf132	9	0.0069591	0.014091	0.661969	460	2	2.0903	TRUE	TRUE	HCoV-229E	2.15745	FALSE
TEX33	9	0.0069591	0.014091	0.661969	459	2	2.0903	TRUE	TRUE	HCoV-229E	2.15745	FALSE
C14orf105	9	0.0069737	0.023089	0.785899	541	2	4.1638	TRUE	TRUE	MERS-CoV	2.15654	TRUE
CCDC102B	9	0.0069786	0.014124	0.661969	461	2	2.116	TRUE	TRUE	HCoV-229E	2.15623	FALSE
CRNKL1	9	0.0069915	0.023141	0.785899	542	2	-1.5766	TRUE	FALSE	MERS-CoV	2.15543	FALSE
EDN3	9	0.0069957	0.014155	0.661969	462	2	2.233	TRUE	TRUE	HCoV-229E	2.15517	FALSE
GJC2	9	0.0070079	0.023192	0.785899	543	2	4.1824	TRUE	TRUE	MERS-CoV	2.15441	FALSE
NIPA2	9	0.0070079	0.014175	0.661969	463	2	1.9977	TRUE	FALSE	HCoV-229E	2.15441	FALSE
IQCD	9	0.0070275	0.02325	0.785899	544	2	4.178	TRUE	TRUE	MERS-CoV	2.1532	FALSE
HFM1	9	0.0070381	0.023283	0.785899	545	2	1.5082	TRUE	FALSE	MERS-CoV	2.15254	FALSE
ZKSCAN4	9	0.007052	0.023331	0.785899	546	2	4.1164	TRUE	TRUE	MERS-CoV	2.15169	FALSE
ATP13A4	9	0.0070741	0.014289	0.664522	464	2	2.2434	TRUE	TRUE	HCoV-229E	2.15033	FALSE
PAPOLA	9	0.0070834	0.023426	0.785899	547	4	-1.3837	TRUE	FALSE	MERS-CoV	2.14976	FALSE
TMEM41A	9	0.0070847	0.01431	0.664522	466	1	-0.7983	TRUE	FALSE	HCoV-229E	2.14968	FALSE
APOPT1	9	0.0070913	0.014321	0.664522	467	2	2.1433	TRUE	TRUE	HCoV-229E	2.14927	FALSE
CRB3	9	0.0070969	0.023463	0.785899	548	4	3.7327	TRUE	TRUE	MERS-CoV	2.14893	FALSE
CCL23	9	0.0071265	0.023556	0.785899	549	4	2.3867	TRUE	TRUE	MERS-CoV	2.14712	FALSE
CYP1B1	9	0.0071313	0.014396	0.665847	468	1	-0.15225	TRUE	FALSE	HCoV-229E	2.14683	FALSE
EHD4	9	0.0071385	0.023591	0.785899	550	3	1.9107	TRUE	FALSE	MERS-CoV	2.14639	FALSE
GLE1	9	0.0071406	0.014411	0.665847	469	2	1.6254	TRUE	FALSE	HCoV-229E	2.14627	FALSE
ARHGAP33	9	0.0071455	0.023609	0.785899	551	2	4.1599	TRUE	TRUE	MERS-CoV	2.14597	FALSE
ECEL1	9	0.0071474	0.023614	0.785899	552	4	1.4215	TRUE	FALSE	MERS-CoV	2.14585	FALSE
RHOB	9	0.0071603	0.023659	0.785899	553	2	4.207	TRUE	TRUE	MERS-CoV	2.14507	FALSE
LOC643669	9	0.0071779	0.023716	0.785899	554	1	-0.41563	TRUE	FALSE	MERS-CoV	2.144	FALSE
SUSD5	9	0.0071779	0.014477	0.666887	470	1	-0.54334	TRUE	FALSE	HCoV-229E	2.144	FALSE
S1PR3	9	0.007185	0.023734	0.785899	555	2	4.1285	TRUE	TRUE	MERS-CoV	2.14357	FALSE
CKM	9	0.0071852	0.023734	0.785899	556	4	2.1916	TRUE	TRUE	MERS-CoV	2.14356	FALSE
DRAP1	9	0.0071875	0.014496	0.666887	471	2	2.1998	TRUE	TRUE	HCoV-229E	2.14342	FALSE
GSTZ1	9	0.0071956	0.023767	0.785899	557	3	2.3867	TRUE	TRUE	MERS-CoV	2.14293	FALSE
HELT	9	0.0072146	0.023825	0.785899	558	4	3.1165	TRUE	TRUE	MERS-CoV	2.14179	FALSE
CACNG5	9	0.0072197	0.02384	0.785899	559	2	4.1063	TRUE	TRUE	MERS-CoV	2.14148	FALSE
STK32A	9	0.0072245	0.023851	0.785899	560	1	-3.2454	TRUE	FALSE	MERS-CoV	2.14119	FALSE
TMEM41B	9	0.0072685	0.023986	0.785899	561	3	2.1623	TRUE	TRUE	MERS-CoV	2.13856	TRUE
INSL6	9	0.0072712	0.023993	0.785899	562	1	-4.2613	TRUE	FALSE	MERS-CoV	2.13839	FALSE
STXBP1	9	0.0072712	0.01464	0.670745	472	1	-0.12387	TRUE	FALSE	HCoV-229E	2.13839	FALSE
FOXC2	9	0.0072719	0.014641	0.670745	473	2	1.8909	TRUE	FALSE	HCoV-229E	2.13835	FALSE
FTL	9	0.0072793	0.024012	0.785899	564	2	4.3137	TRUE	TRUE	MERS-CoV	2.13791	FALSE
VDR	9	0.0072796	0.024014	0.785899	565	3	2.3867	TRUE	TRUE	MERS-CoV	2.13789	FALSE
PPIF	9	0.007305	0.024089	0.785899	566	4	2.6598	TRUE	TRUE	MERS-CoV	2.13638	FALSE
DUS2L	6	0.0073115	0.019754	0.785899	567	3	0.99762	TRUE	FALSE	MERS-CoV	2.13599	FALSE
RNF183	9	0.0073149	0.024122	0.785899	568	4	-1.5766	TRUE	FALSE	MERS-CoV	2.13579	FALSE
ZNF829	9	0.0073342	0.014753	0.671434	474	2	1.9737	TRUE	FALSE	HCoV-229E	2.13465	FALSE
RPE65	9	0.0073411	0.024203	0.785899	570	1	0.078358	TRUE	FALSE	MERS-CoV	2.13424	FALSE
PVRL1	9	0.0073419	0.024208	0.785899	571	4	1.2323	TRUE	FALSE	MERS-CoV	2.13419	FALSE
LDLRAD3	9	0.0073542	0.024243	0.785899	572	2	4.1946	TRUE	TRUE	MERS-CoV	2.13346	FALSE
OIT3	9	0.0073692	0.014811	0.671434	475	2	2.0231	TRUE	TRUE	HCoV-229E	2.13258	FALSE
FAM3C	6	0.0073736	0.019889	0.785899	573	1	-2.5605	TRUE	FALSE	MERS-CoV	2.13232	FALSE
C15orf32	9	0.0073798	0.024321	0.785899	574	3	1.8991	TRUE	FALSE	MERS-CoV	2.13196	FALSE
PKDREJ	9	0.007411	0.014887	0.673464	476	2	1.5248	TRUE	FALSE	HCoV-229E	2.13012	FALSE
PRR15L	9	0.0074343	0.024476	0.785899	576	1	-0.58608	TRUE	FALSE	MERS-CoV	2.12876	FALSE
EPG5	9	0.0074576	0.01497	0.675604	478	1	-0.90347	TRUE	FALSE	HCoV-229E	2.1274	FALSE
SIRT6	9	0.0074651	0.024567	0.785899	577	3	2.5512	TRUE	TRUE	MERS-CoV	2.12696	FALSE
COPZ1	9	0.0074722	0.014997	0.675604	479	2	2.0576	TRUE	TRUE	HCoV-229E	2.12655	FALSE
KAT7	9	0.0074851	0.024625	0.785899	578	4	1.8528	TRUE	FALSE	MERS-CoV	2.1258	FALSE
ERBB3	9	0.0075042	0.024683	0.785899	579	1	-3.664	TRUE	FALSE	MERS-CoV	2.1247	FALSE
POF1B	9	0.007508	0.024693	0.785899	580	3	4.1565	TRUE	TRUE	MERS-CoV	2.12448	FALSE
GOLGA6L6	3	0.0075104	0.014895	0.785899	581	1	-2.5441	TRUE	FALSE	MERS-CoV	2.12434	FALSE
STK17A	9	0.0075148	0.024715	0.785899	582	3	2.1552	TRUE	TRUE	MERS-CoV	2.12408	FALSE
MUC6	9	0.0075201	0.024731	0.785899	583	2	4.1612	TRUE	TRUE	MERS-CoV	2.12378	FALSE
LARS	9	0.0075201	0.015079	0.67741	480	2	2.0831	TRUE	TRUE	HCoV-229E	2.12378	FALSE
CPSF7	9	0.0075255	0.024747	0.785899	584	4	2.2407	TRUE	TRUE	MERS-CoV	2.12346	FALSE
C12orf43	9	0.0075353	0.024779	0.785899	585	2	4.1759	TRUE	TRUE	MERS-CoV	2.1229	FALSE
DCHS1	9	0.0075353	0.015104	0.67741	481	2	2.1795	TRUE	TRUE	HCoV-229E	2.1229	FALSE
OR5B2	9	0.0075397	0.024794	0.785899	586	3	1.8204	TRUE	FALSE	MERS-CoV	2.12265	FALSE
ADCY8	9	0.0075505	0.015131	0.67741	482	2	2.2166	TRUE	TRUE	HCoV-229E	2.12202	FALSE
C1orf27	9	0.0075508	0.024828	0.785899	587	2	1.2396	TRUE	FALSE	MERS-CoV	2.12201	FALSE
ZAP70	9	0.0075885	0.015191	0.678687	484	2	1.7629	TRUE	FALSE	HCoV-229E	2.11984	FALSE
ERO1LB	9	0.0076012	0.024979	0.785899	588	3	4.1606	TRUE	TRUE	MERS-CoV	2.11912	FALSE
PRAMEF20	9	0.0076266	0.01526	0.679628	486	2	2.1577	TRUE	TRUE	HCoV-229E	2.11767	FALSE
YPEL2	9	0.007644	0.025108	0.785899	589	1	-1.4947	TRUE	FALSE	MERS-CoV	2.11668	FALSE
CXorf27	9	0.007647	0.015295	0.679628	487	2	2.1693	TRUE	TRUE	HCoV-229E	2.11651	FALSE
GPATCH8	9	0.0076521	0.015306	0.679628	488	2	2.1935	TRUE	TRUE	HCoV-229E	2.11622	FALSE
CCDC105	9	0.0076668	0.025189	0.785899	590	4	0.36896	TRUE	FALSE	MERS-CoV	2.11539	FALSE
GTF2IRD2B	9	0.0076776	0.015352	0.680283	489	2	2.0843	TRUE	TRUE	HCoV-229E	2.11477	FALSE
HS3ST4	9	0.0076906	0.025251	0.785899	591	1	0.19368	TRUE	FALSE	MERS-CoV	2.11404	FALSE
CLN5	9	0.0076917	0.025256	0.785899	592	4	-0.63672	TRUE	FALSE	MERS-CoV	2.11398	FALSE
MYH15	9	0.0076929	0.015384	0.680309	490	2	2.039	TRUE	TRUE	HCoV-229E	2.11391	FALSE
HLA-DOA	9	0.0077005	0.025292	0.785899	593	3	2.3066	TRUE	TRUE	MERS-CoV	2.11348	FALSE
WNT5A	9	0.0077167	0.025336	0.785899	594	4	2.6302	TRUE	TRUE	MERS-CoV	2.11257	FALSE
SPRR2A	9	0.0077236	0.025358	0.785899	595	3	4.0798	TRUE	TRUE	MERS-CoV	2.11218	FALSE
PDZD9	9	0.0077371	0.015464	0.681362	491	1	-0.7983	TRUE	FALSE	HCoV-229E	2.11142	FALSE
DLK2	9	0.0077492	0.025431	0.785899	596	2	4.1664	TRUE	TRUE	MERS-CoV	2.11074	FALSE
WFDC3	9	0.0077517	0.015488	0.681362	492	2	1.9216	TRUE	FALSE	HCoV-229E	2.1106	FALSE
NOL10	9	0.0077543	0.025446	0.785899	597	2	4.0673	TRUE	TRUE	MERS-CoV	2.11046	FALSE
ACTR10	9	0.0077604	0.025467	0.785899	599	1	-6.823	TRUE	FALSE	MERS-CoV	2.11012	FALSE
LAPTM4B	9	0.0077604	0.025467	0.785899	598	3	3.9402	TRUE	TRUE	MERS-CoV	2.11012	FALSE
H2AFZ	9	0.0077624	0.025472	0.785899	600	4	1.194	TRUE	FALSE	MERS-CoV	2.11	FALSE
LRRC36	9	0.0077748	0.015522	0.681362	493	2	2.0324	TRUE	TRUE	HCoV-229E	2.10931	FALSE
CNKSR3	9	0.0078108	0.015596	0.681362	495	2	1.6321	TRUE	FALSE	HCoV-229E	2.1073	FALSE
LSM12	9	0.0078108	0.015596	0.681362	494	2	1.6321	TRUE	FALSE	HCoV-229E	2.1073	FALSE
ST6GAL1	9	0.0078108	0.015596	0.681362	496	2	1.6321	TRUE	FALSE	HCoV-229E	2.1073	FALSE
PGK2	9	0.0078303	0.025681	0.785899	601	2	3.9534	TRUE	TRUE	MERS-CoV	2.10622	FALSE
ABCA3	9	0.0078649	0.015693	0.684214	497	2	1.9526	TRUE	FALSE	HCoV-229E	2.10431	FALSE
RDH5	9	0.0078769	0.025821	0.785899	602	2	0.048798	TRUE	FALSE	MERS-CoV	2.10364	FALSE
KLHL8	9	0.0078783	0.025828	0.785899	603	4	1.1476	TRUE	FALSE	MERS-CoV	2.10357	FALSE
TLR8	9	0.00791	0.025924	0.785899	604	3	2.1526	TRUE	TRUE	MERS-CoV	2.10182	FALSE
MN1	9	0.0079235	0.025967	0.785899	605	3	2.5225	TRUE	TRUE	MERS-CoV	2.10108	FALSE
HNRNPA1L2	9	0.0079235	0.015813	0.686334	498	1	-0.99723	TRUE	FALSE	HCoV-229E	2.10108	FALSE
LYPD6B	9	0.0079477	0.01585	0.686334	499	2	1.848	TRUE	FALSE	HCoV-229E	2.09976	FALSE
MPPED1	9	0.0079662	0.026088	0.785899	607	3	2.3867	TRUE	TRUE	MERS-CoV	2.09875	FALSE
C12orf68	9	0.0079684	0.015882	0.686334	501	2	2.0744	TRUE	TRUE	HCoV-229E	2.09863	FALSE
LRRC26	9	0.0079684	0.015882	0.686334	500	2	2.0744	TRUE	TRUE	HCoV-229E	2.09863	FALSE
SCNM1	9	0.0079701	0.026102	0.785899	608	1	-7.6297	TRUE	FALSE	MERS-CoV	2.09854	FALSE
TBRG4	9	0.0079762	0.0159	0.686334	502	2	2.1388	TRUE	TRUE	HCoV-229E	2.0982	FALSE
IL18RAP	9	0.0080166	0.026259	0.785899	609	2	0.7656	TRUE	FALSE	MERS-CoV	2.09601	FALSE
SLC22A25	9	0.0080438	0.026351	0.785899	610	2	4.0464	TRUE	TRUE	MERS-CoV	2.09454	FALSE
GALNS	9	0.0080632	0.01606	0.687943	504	2	1.8241	TRUE	FALSE	HCoV-229E	2.09349	FALSE
ATP11B	9	0.0080725	0.026435	0.785899	611	4	1.1498	TRUE	FALSE	MERS-CoV	2.09299	FALSE
ZNF587B	9	0.0080752	0.02644	0.785899	612	2	4.0696	TRUE	TRUE	MERS-CoV	2.09285	FALSE
ZNF740	9	0.0080755	0.026441	0.785899	613	4	0.27681	TRUE	FALSE	MERS-CoV	2.09283	FALSE
ANKRD36	9	0.0080856	0.026465	0.785899	614	2	4.0533	TRUE	TRUE	MERS-CoV	2.09229	FALSE
ANO6	9	0.0080856	0.016096	0.687943	508	2	1.5316	TRUE	FALSE	HCoV-229E	2.09229	FALSE
HIST1H2BA	9	0.0080856	0.016096	0.687943	506	2	1.5316	TRUE	FALSE	HCoV-229E	2.09229	FALSE
LPPR5	9	0.0080856	0.016096	0.687943	507	2	1.5316	TRUE	FALSE	HCoV-229E	2.09229	FALSE
TSPAN16	9	0.0080968	0.026499	0.785899	615	4	1.2203	TRUE	FALSE	MERS-CoV	2.09169	FALSE
F8	9	0.0081098	0.026544	0.785899	616	2	2.8646	TRUE	TRUE	MERS-CoV	2.09099	FALSE
GNRH1	9	0.0081227	0.026588	0.785899	617	4	1.1684	TRUE	FALSE	MERS-CoV	2.0903	FALSE
HOXD10	9	0.0081563	0.016224	0.691487	509	2	1.9399	TRUE	FALSE	HCoV-229E	2.08851	FALSE
PPEF2	9	0.0081564	0.026696	0.785899	618	1	-1.7366	TRUE	FALSE	MERS-CoV	2.0885	FALSE
SLC25A17	9	0.0081589	0.026702	0.785899	619	3	3.9625	TRUE	TRUE	MERS-CoV	2.08837	FALSE
RASSF3	9	0.0081747	0.026751	0.785899	620	2	3.985	TRUE	TRUE	MERS-CoV	2.08753	FALSE
SELPLG	9	0.0081747	0.016261	0.691487	510	2	1.9799	TRUE	FALSE	HCoV-229E	2.08753	FALSE
SYPL2	9	0.0081852	0.016275	0.691487	511	2	2.13	TRUE	TRUE	HCoV-229E	2.08697	FALSE
RPUSD3	9	0.0082029	0.026839	0.785899	621	2	-1.5766	TRUE	FALSE	MERS-CoV	2.08603	FALSE
WFDC2	9	0.0082029	0.016307	0.69149	512	1	0.77144	TRUE	FALSE	HCoV-229E	2.08603	FALSE
PDE4B	9	0.0082495	0.026984	0.785899	622	2	2.8317	TRUE	TRUE	MERS-CoV	2.08357	FALSE
LOC554223	9	0.0082607	0.027018	0.785899	623	4	1.1773	TRUE	FALSE	MERS-CoV	2.08298	FALSE
TESC	9	0.0082642	0.027027	0.785899	624	3	3.9964	TRUE	TRUE	MERS-CoV	2.0828	FALSE
IRF4	9	0.0082695	0.01643	0.694835	513	2	2.0817	TRUE	TRUE	HCoV-229E	2.08252	FALSE
COG7	9	0.0082801	0.01645	0.694835	514	2	2.0644	TRUE	TRUE	HCoV-229E	2.08196	FALSE
PPP3R1	9	0.0082936	0.027124	0.785899	625	3	3.3397	TRUE	TRUE	MERS-CoV	2.08126	FALSE
RBM22	9	0.0082961	0.027131	0.785899	626	3	-1.5766	TRUE	FALSE	MERS-CoV	2.08113	FALSE
PCBP3	9	0.0083133	0.02719	0.785899	627	4	2.6845	TRUE	TRUE	MERS-CoV	2.08023	FALSE
SNX20	9	0.0083224	0.027214	0.785899	629	2	4.0045	TRUE	TRUE	MERS-CoV	2.07975	FALSE
SAMD15	9	0.0083426	0.027277	0.785899	630	3	3.2222	TRUE	TRUE	MERS-CoV	2.0787	FALSE
ISCA2	9	0.0083436	0.027283	0.785899	631	2	4.0198	TRUE	TRUE	MERS-CoV	2.07865	FALSE
PGM2L1	9	0.0083861	0.027412	0.785899	632	2	3.9812	TRUE	TRUE	MERS-CoV	2.07644	FALSE
JRK	9	0.0083892	0.027422	0.785899	633	2	0.83326	TRUE	FALSE	MERS-CoV	2.07628	FALSE
CCND2	9	0.008394	0.016664	0.697074	517	2	1.8393	TRUE	FALSE	HCoV-229E	2.07603	FALSE
FTO	9	0.008394	0.016664	0.697074	518	2	1.8393	TRUE	FALSE	HCoV-229E	2.07603	FALSE
NDUFV1	9	0.008394	0.016664	0.697074	515	2	1.8393	TRUE	FALSE	HCoV-229E	2.07603	FALSE
PRR21	9	0.008394	0.016664	0.697074	516	2	1.8393	TRUE	FALSE	HCoV-229E	2.07603	FALSE
FGL2	9	0.0084118	0.027496	0.785899	634	3	3.4682	TRUE	TRUE	MERS-CoV	2.07511	FALSE
NUB1	9	0.0084191	0.027517	0.785899	635	4	1.2298	TRUE	FALSE	MERS-CoV	2.07473	FALSE
TMC2	9	0.0084191	0.027517	0.785899	636	4	3.6415	TRUE	TRUE	MERS-CoV	2.07473	FALSE
ALOX12B	9	0.0084358	0.027571	0.785899	637	1	-0.17352	TRUE	FALSE	MERS-CoV	2.07387	FALSE
MMP9	9	0.0084446	0.027604	0.785899	638	2	3.9566	TRUE	TRUE	MERS-CoV	2.07342	FALSE
CEP72	9	0.0084823	0.027716	0.785899	639	1	-1.6168	TRUE	FALSE	MERS-CoV	2.07149	FALSE
MAN2A2	9	0.0085289	0.016895	0.703702	520	1	-1.3727	TRUE	FALSE	HCoV-229E	2.06911	FALSE
CD177	9	0.0085355	0.027861	0.785899	643	2	3.9736	TRUE	TRUE	MERS-CoV	2.06877	TRUE
HOXB7	9	0.0085435	0.01692	0.703702	521	2	1.4615	TRUE	FALSE	HCoV-229E	2.06836	FALSE
TYW1B	9	0.0085462	0.027887	0.785899	645	2	3.9582	TRUE	TRUE	MERS-CoV	2.06823	FALSE
CLCN7	9	0.0085521	0.027906	0.785899	646	1	0.578	TRUE	FALSE	MERS-CoV	2.06793	FALSE
WDR52	9	0.0085754	0.016978	0.704801	522	1	-0.61468	TRUE	FALSE	HCoV-229E	2.06675	FALSE
UNC79	9	0.0086095	0.028086	0.785899	647	4	1.73	TRUE	FALSE	MERS-CoV	2.06502	FALSE
MRPS34	9	0.0086573	0.02822	0.785899	648	4	1.1702	TRUE	FALSE	MERS-CoV	2.06262	FALSE
OR4K5	9	0.0086685	0.028255	0.785899	649	1	-3.52	TRUE	FALSE	MERS-CoV	2.06206	FALSE
DEFB135	9	0.0086685	0.017148	0.709769	523	1	-1.3727	TRUE	FALSE	HCoV-229E	2.06206	FALSE
HOXA7	9	0.0086943	0.017196	0.709769	525	2	1.9396	TRUE	FALSE	HCoV-229E	2.06077	FALSE
TBC1D10A	9	0.0086943	0.017196	0.709769	524	2	1.9396	TRUE	FALSE	HCoV-229E	2.06077	FALSE
SNX9	9	0.0087151	0.028391	0.785899	650	2	2.2421	TRUE	TRUE	MERS-CoV	2.05973	FALSE
ZNF486	9	0.0087179	0.0284	0.785899	651	4	1.5701	TRUE	FALSE	MERS-CoV	2.05959	FALSE
ORAOV1	9	0.0087195	0.028404	0.785899	652	4	1.0927	TRUE	FALSE	MERS-CoV	2.05951	FALSE
SKIL	9	0.0087616	0.017309	0.712543	526	1	-0.90347	TRUE	FALSE	HCoV-229E	2.05742	FALSE
KRTAP4-9	9	0.0087708	0.028542	0.785899	653	4	-0.17435	TRUE	FALSE	MERS-CoV	2.05696	FALSE
KCNJ13	9	0.0087726	0.028547	0.785899	654	3	3.2682	TRUE	TRUE	MERS-CoV	2.05687	FALSE
IMPAD1	9	0.0087728	0.017329	0.712543	527	2	2.0933	TRUE	TRUE	HCoV-229E	2.05686	FALSE
PPM1H	9	0.0087887	0.028597	0.785899	655	3	2.9742	TRUE	TRUE	MERS-CoV	2.05608	FALSE
OSTN	9	0.0087925	0.028612	0.785899	656	3	1.8453	TRUE	FALSE	MERS-CoV	2.05589	FALSE
C17orf59	9	0.0087999	0.017385	0.712693	528	2	2.0274	TRUE	TRUE	HCoV-229E	2.05552	FALSE
NCAPH2	9	0.0088082	0.028661	0.785899	657	3	-1.5766	TRUE	FALSE	MERS-CoV	2.05511	FALSE
UTP15	9	0.0088082	0.017399	0.712693	529	1	-0.77725	TRUE	FALSE	HCoV-229E	2.05511	FALSE
TTC26	9	0.0088159	0.028685	0.785899	658	4	1.0488	TRUE	FALSE	MERS-CoV	2.05473	FALSE
KANK2	9	0.0088407	0.028755	0.785899	659	2	3.9087	TRUE	TRUE	MERS-CoV	2.05351	FALSE
SOLH	9	0.0088407	0.028755	0.785899	660	2	3.9087	TRUE	TRUE	MERS-CoV	2.05351	FALSE
LEPR	9	0.0088462	0.017465	0.713328	530	2	2.0319	TRUE	TRUE	HCoV-229E	2.05324	FALSE
GPR4	9	0.0088547	0.028801	0.785899	661	1	-1.1179	TRUE	FALSE	MERS-CoV	2.05283	FALSE
PAX8	9	0.0088547	0.01748	0.713328	531	2	1.0879	TRUE	FALSE	HCoV-229E	2.05283	FALSE
SHOX2	9	0.0088887	0.028908	0.785899	662	4	1.062	TRUE	FALSE	MERS-CoV	2.05116	FALSE
CCDC68	9	0.0088935	0.028919	0.785899	663	4	2.5853	TRUE	TRUE	MERS-CoV	2.05093	FALSE
GLG1	9	0.0089013	0.028948	0.785899	665	2	3.2527	TRUE	TRUE	MERS-CoV	2.05055	FALSE
TGIF2LX	9	0.0089013	0.017566	0.714144	532	1	-0.90347	TRUE	FALSE	HCoV-229E	2.05055	FALSE
SYK	9	0.0089049	0.028957	0.785899	666	4	0.62585	TRUE	FALSE	MERS-CoV	2.05037	FALSE
UGP2	9	0.0089098	0.028966	0.785899	667	4	1.3827	TRUE	FALSE	MERS-CoV	2.05013	FALSE
THSD1	9	0.0089472	0.017656	0.715101	533	2	1.8729	TRUE	FALSE	HCoV-229E	2.04831	FALSE
RBKS	9	0.0089478	0.029089	0.785899	668	1	0.072413	TRUE	FALSE	MERS-CoV	2.04828	FALSE
NECAP2	9	0.0089884	0.017717	0.716242	534	2	1.8983	TRUE	FALSE	HCoV-229E	2.04632	FALSE
CYP26C1	9	0.0089943	0.029222	0.785899	669	3	3.3347	TRUE	TRUE	MERS-CoV	2.04603	FALSE
SLC25A22	9	0.0090021	0.029247	0.785899	670	2	3.9006	TRUE	TRUE	MERS-CoV	2.04566	FALSE
APOL3	9	0.0090406	0.017811	0.718707	535	2	2.0353	TRUE	TRUE	HCoV-229E	2.0438	FALSE
KLHL7	9	0.0090641	0.029451	0.785899	671	2	0.49775	TRUE	FALSE	MERS-CoV	2.04268	FALSE
PLA2G4F	9	0.0090846	0.017883	0.720279	536	2	1.5922	TRUE	FALSE	HCoV-229E	2.04169	FALSE
CCNI	9	0.0091339	0.029655	0.785899	672	1	-7.5858	TRUE	FALSE	MERS-CoV	2.03934	FALSE
TOMM5	9	0.0091339	0.017975	0.721333	537	1	0.083404	TRUE	FALSE	HCoV-229E	2.03934	FALSE
IZUMO1	9	0.0091343	0.017976	0.721333	538	2	1.9714	TRUE	FALSE	HCoV-229E	2.03932	FALSE
TPO	9	0.0091408	0.029672	0.785899	673	4	3.3493	TRUE	TRUE	MERS-CoV	2.03902	FALSE
DDX31	9	0.0091509	0.029698	0.785899	674	2	3.8863	TRUE	TRUE	MERS-CoV	2.03854	FALSE
SLC22A13	9	0.0091537	0.018012	0.721427	539	2	1.7887	TRUE	FALSE	HCoV-229E	2.0384	FALSE
C10orf90	9	0.0091805	0.029792	0.785899	675	1	-0.69713	TRUE	FALSE	MERS-CoV	2.03713	FALSE
BHMT2	9	0.009198	0.018092	0.721675	540	2	1.3974	TRUE	FALSE	HCoV-229E	2.03631	FALSE
CDK3	9	0.009227	0.029929	0.785899	676	3	1.9047	TRUE	FALSE	MERS-CoV	2.03494	FALSE
PRPF38A	9	0.009227	0.018141	0.721675	541	1	-0.36386	TRUE	FALSE	HCoV-229E	2.03494	FALSE
DIP2B	9	0.0092341	0.029947	0.785899	677	2	3.9073	TRUE	TRUE	MERS-CoV	2.03461	FALSE
TRAF3IP1	9	0.009273	0.018213	0.721675	542	2	1.9617	TRUE	FALSE	HCoV-229E	2.03278	FALSE
VDAC3	9	0.0092735	0.030059	0.785899	678	3	2.3867	TRUE	TRUE	MERS-CoV	2.03276	FALSE
GKAP1	9	0.0092735	0.018214	0.721675	543	1	-0.90347	TRUE	FALSE	HCoV-229E	2.03276	FALSE
TMEM198	9	0.009277	0.030071	0.785899	679	4	2.3867	TRUE	TRUE	MERS-CoV	2.03259	FALSE
DHX37	9	0.009282	0.030084	0.785899	680	4	3.6689	TRUE	TRUE	MERS-CoV	2.03236	FALSE
CLPSL1	9	0.0092953	0.018251	0.721675	544	2	1.8146	TRUE	FALSE	HCoV-229E	2.03174	FALSE
TF	9	0.0093064	0.018273	0.721675	545	2	1.8082	TRUE	FALSE	HCoV-229E	2.03122	FALSE
TUBB4B	9	0.00932	0.030198	0.785899	681	1	-1.0481	TRUE	FALSE	MERS-CoV	2.03058	FALSE
CHMP1B	9	0.0093315	0.01832	0.721675	547	2	1.6503	TRUE	FALSE	HCoV-229E	2.03005	FALSE
PLK1S1	9	0.0093315	0.01832	0.721675	548	2	1.6503	TRUE	FALSE	HCoV-229E	2.03005	FALSE
LPPR1	9	0.0093343	0.030238	0.785899	682	3	3.8913	TRUE	TRUE	MERS-CoV	2.02992	FALSE
KIAA0319L	9	0.0093818	0.018402	0.721675	549	2	1.6555	TRUE	FALSE	HCoV-229E	2.02771	FALSE
TECPR2	9	0.0093986	0.018435	0.721675	550	2	1.8654	TRUE	FALSE	HCoV-229E	2.02694	FALSE
ID3	9	0.0094131	0.01846	0.721675	551	1	-0.3679	TRUE	FALSE	HCoV-229E	2.02627	FALSE
STOM	9	0.0094239	0.030495	0.785899	683	3	3.9259	TRUE	TRUE	MERS-CoV	2.02577	FALSE
HS3ST3A1	9	0.0094267	0.018484	0.721675	553	2	1.6503	TRUE	FALSE	HCoV-229E	2.02564	FALSE
SLC7A3	9	0.0094267	0.018484	0.721675	552	2	1.8057	TRUE	FALSE	HCoV-229E	2.02564	FALSE
EXT1	9	0.0094281	0.030511	0.785899	684	4	2.1968	TRUE	TRUE	MERS-CoV	2.02558	FALSE
TNFAIP3	9	0.0094351	0.030541	0.785899	685	2	3.9628	TRUE	TRUE	MERS-CoV	2.02525	FALSE
RRAGC	9	0.0094596	0.03062	0.785899	686	1	-2.3798	TRUE	FALSE	MERS-CoV	2.02413	FALSE
OR5T3	9	0.0094596	0.018555	0.723137	554	1	0.21568	TRUE	FALSE	HCoV-229E	2.02413	FALSE
ALDH1B1	9	0.0095025	0.030748	0.785899	688	2	3.8858	TRUE	TRUE	MERS-CoV	2.02216	FALSE
MRPL9	9	0.0095061	0.030758	0.785899	689	3	1.6094	TRUE	FALSE	MERS-CoV	2.022	FALSE
ZNF774	9	0.0095061	0.01864	0.725145	555	1	-0.42774	TRUE	FALSE	HCoV-229E	2.022	FALSE
TTC18	9	0.0095161	0.030782	0.785899	690	4	1.2269	TRUE	FALSE	MERS-CoV	2.02154	FALSE
NRK	9	0.0095526	0.030888	0.785899	691	1	-0.14102	TRUE	FALSE	MERS-CoV	2.01988	FALSE
PTBP3	9	0.0095526	0.018725	0.72621	556	1	0.14579	TRUE	FALSE	HCoV-229E	2.01988	FALSE
PRKCQ	9	0.0095758	0.030962	0.785899	692	3	3.84	TRUE	TRUE	MERS-CoV	2.01882	FALSE
ECEL1	9	0.0095758	0.018773	0.72621	557	2	1.9025	TRUE	FALSE	HCoV-229E	2.01882	FALSE
TXNDC9	9	0.0095791	0.030969	0.785899	693	4	-1.5766	TRUE	FALSE	MERS-CoV	2.01868	FALSE
UBE2D1	9	0.0095871	0.018794	0.72621	558	2	1.8687	TRUE	FALSE	HCoV-229E	2.01831	FALSE
HERC2	9	0.0095911	0.031006	0.785899	694	4	-0.32024	TRUE	FALSE	MERS-CoV	2.01813	FALSE
PPP1R27	9	0.0095991	0.01882	0.72621	559	1	-0.79941	TRUE	FALSE	HCoV-229E	2.01777	FALSE
FAM47E-STBD1	6	0.0096203	0.025298	0.785899	696	2	2.9927	TRUE	TRUE	MERS-CoV	2.01681	FALSE
TMPRSS11F	9	0.0096211	0.018868	0.72621	560	2	1.8628	TRUE	FALSE	HCoV-229E	2.01678	FALSE
UBE2E2	9	0.0096267	0.031118	0.785899	697	2	3.8104	TRUE	TRUE	MERS-CoV	2.01652	FALSE
ZNF354B	9	0.0096457	0.018918	0.726724	561	2	1.5857	TRUE	FALSE	HCoV-229E	2.01567	FALSE
TSSK2	9	0.0096636	0.018949	0.726724	562	2	1.6929	TRUE	FALSE	HCoV-229E	2.01486	FALSE
MYADM	9	0.0096891	0.03131	0.785899	698	2	3.8153	TRUE	TRUE	MERS-CoV	2.01372	FALSE
FAM222A	9	0.0096922	0.031317	0.785899	699	1	-6.9382	TRUE	FALSE	MERS-CoV	2.01358	FALSE
HECW1	9	0.0097387	0.031437	0.785899	701	1	-0.316	TRUE	FALSE	MERS-CoV	2.0115	FALSE
PVRIG	9	0.0097439	0.031455	0.785899	702	4	2.3867	TRUE	TRUE	MERS-CoV	2.01127	FALSE
C19orf80	9	0.009749	0.031464	0.785899	703	4	1.2298	TRUE	FALSE	MERS-CoV	2.01104	FALSE
NFATC2IP	9	0.0097745	0.031536	0.785899	705	2	3.7899	TRUE	TRUE	MERS-CoV	2.00991	FALSE
VBP1	9	0.0097852	0.031564	0.785899	706	2	-1.5766	TRUE	FALSE	MERS-CoV	2.00943	FALSE
CBX4	9	0.0097859	0.031566	0.785899	707	2	3.8086	TRUE	TRUE	MERS-CoV	2.0094	FALSE
PIAS1	9	0.0098316	0.031698	0.785899	708	2	3.7912	TRUE	TRUE	MERS-CoV	2.00738	FALSE
USP35	9	0.0098317	0.031698	0.785899	709	3	0.74228	TRUE	FALSE	MERS-CoV	2.00737	FALSE
SFTA3	9	0.0098317	0.019234	0.734652	564	1	-0.046249	TRUE	FALSE	HCoV-229E	2.00737	FALSE
FSTL4	9	0.009843	0.019257	0.734652	566	2	1.7874	TRUE	FALSE	HCoV-229E	2.00687	FALSE
TBCCD1	9	0.0098782	0.031836	0.785899	710	2	-1.5766	TRUE	FALSE	MERS-CoV	2.00532	FALSE
KLHL42	9	0.0098782	0.019315	0.735553	567	1	-0.90347	TRUE	FALSE	HCoV-229E	2.00532	FALSE
HMGCLL1	9	0.0098831	0.031848	0.785899	711	3	3.7958	TRUE	TRUE	MERS-CoV	2.00511	FALSE
NEBL	9	0.0099247	0.031972	0.785899	713	1	0.28403	TRUE	FALSE	MERS-CoV	2.00328	FALSE
CNTN3	9	0.009935	0.032001	0.785899	714	4	1.9407	TRUE	FALSE	MERS-CoV	2.00283	FALSE
MRFAP1	9	0.0099463	0.019433	0.73745	568	2	1.4103	TRUE	FALSE	HCoV-229E	2.00234	FALSE
TOMM22	9	0.0099463	0.019433	0.73745	569	2	1.4103	TRUE	FALSE	HCoV-229E	2.00234	FALSE
PRKCSH	9	0.0099712	0.032111	0.785899	715	2	1.2005	TRUE	FALSE	MERS-CoV	2.00125	FALSE
ANKRD27	9	0.010018	0.019559	0.740224	570	2	1.1369	TRUE	FALSE	HCoV-229E	1.99922	FALSE
DEFB4A	9	0.01005	0.019612	0.740224	571	2	1.8892	TRUE	FALSE	HCoV-229E	1.99783	FALSE
PCDHGA12	6	0.010059	0.026371	0.785899	716	1	-4.293	TRUE	FALSE	MERS-CoV	1.99745	FALSE
B3GNT5	9	0.010064	0.032384	0.785899	717	1	-7.0479	TRUE	FALSE	MERS-CoV	1.99723	FALSE
IL17A	9	0.010064	0.019642	0.740224	572	1	-0.041023	TRUE	FALSE	HCoV-229E	1.99723	FALSE
PBLD	9	0.010111	0.032525	0.785899	719	1	0.15749	TRUE	FALSE	MERS-CoV	1.99521	FALSE
RNF128	9	0.010111	0.019724	0.740712	573	1	-0.90347	TRUE	FALSE	HCoV-229E	1.99521	FALSE
GRIP1	9	0.010157	0.032657	0.785899	721	1	0.38986	TRUE	FALSE	MERS-CoV	1.99323	FALSE
MS4A5	9	0.010157	0.019799	0.741219	574	1	0.22697	TRUE	FALSE	HCoV-229E	1.99323	FALSE
CCDC82	9	0.010183	0.019845	0.741219	575	2	1.8573	TRUE	FALSE	HCoV-229E	1.99212	FALSE
TMEM209	9	0.010204	0.032796	0.785899	722	1	-1.5891	TRUE	FALSE	MERS-CoV	1.99123	FALSE
CRELD1	9	0.010204	0.019874	0.741219	576	2	1.7482	TRUE	FALSE	HCoV-229E	1.99123	FALSE
ZNF143	9	0.010204	0.019874	0.741219	577	1	-0.61468	TRUE	FALSE	HCoV-229E	1.99123	FALSE
BRD2	9	0.010224	0.032855	0.785899	723	2	3.7664	TRUE	TRUE	MERS-CoV	1.99038	FALSE
MFN2	9	0.010225	0.03286	0.785899	724	4	0.13945	TRUE	FALSE	MERS-CoV	1.99034	FALSE
CFHR3	9	0.01023	0.019921	0.741681	578	2	1.9201	TRUE	FALSE	HCoV-229E	1.99012	FALSE
ANKRD55	9	0.010236	0.032892	0.785899	725	2	3.744	TRUE	TRUE	MERS-CoV	1.98987	FALSE
NUDT11	9	0.01025	0.019961	0.74192	580	1	-1.3509	TRUE	FALSE	HCoV-229E	1.98928	FALSE
RAB1A	9	0.010259	0.032964	0.785899	727	2	3.7272	TRUE	TRUE	MERS-CoV	1.98889	FALSE
TAP2	9	0.010273	0.020002	0.742009	581	2	1.7584	TRUE	FALSE	HCoV-229E	1.9883	FALSE
C7orf10	9	0.010288	0.020034	0.742009	582	2	1.7285	TRUE	FALSE	HCoV-229E	1.98767	FALSE
PPP1R16A	9	0.010294	0.033066	0.785899	728	4	1.6333	TRUE	FALSE	MERS-CoV	1.98742	FALSE
HRASLS5	9	0.010297	0.033073	0.785899	729	2	2.2965	TRUE	TRUE	MERS-CoV	1.98729	FALSE
CLCA4	9	0.01032	0.020086	0.742009	583	1	-1.6138	TRUE	FALSE	HCoV-229E	1.98632	FALSE
ARL13B	9	0.010327	0.033164	0.785899	730	4	0.88558	TRUE	FALSE	MERS-CoV	1.98603	FALSE
H1FX	9	0.010329	0.020101	0.742009	584	2	1.7665	TRUE	FALSE	HCoV-229E	1.98594	FALSE
MKL1	9	0.010343	0.033214	0.785899	731	1	-0.36025	TRUE	FALSE	MERS-CoV	1.98535	FALSE
SSUH2	9	0.010399	0.033389	0.785899	732	4	0.88999	TRUE	FALSE	MERS-CoV	1.98301	FALSE
HMGCS2	9	0.010405	0.020247	0.742829	585	2	1.513	TRUE	FALSE	HCoV-229E	1.98276	FALSE
ST6GALNAC3	9	0.010405	0.020247	0.742829	587	2	1.513	TRUE	FALSE	HCoV-229E	1.98276	FALSE
TXNL1	9	0.010405	0.020247	0.742829	586	2	1.513	TRUE	FALSE	HCoV-229E	1.98276	FALSE
HPR	9	0.010409	0.033417	0.785899	733	4	2.0209	TRUE	TRUE	MERS-CoV	1.98259	FALSE
CLMP	9	0.010413	0.033429	0.785899	735	1	-7.2689	TRUE	FALSE	MERS-CoV	1.98242	FALSE
HSDL2	9	0.010413	0.033429	0.785899	734	1	-3.9762	TRUE	FALSE	MERS-CoV	1.98242	FALSE
KBTBD7	9	0.010436	0.020302	0.742829	588	2	1.1721	TRUE	FALSE	HCoV-229E	1.98147	FALSE
GNA11	9	0.010458	0.020341	0.742829	589	2	1.8235	TRUE	FALSE	HCoV-229E	1.98055	FALSE
GPR141	9	0.01047	0.03359	0.785899	736	2	3.8337	TRUE	TRUE	MERS-CoV	1.98005	FALSE
LY6D	9	0.010505	0.033697	0.785899	738	2	3.7433	TRUE	TRUE	MERS-CoV	1.9786	FALSE
ARRB2	9	0.010505	0.020424	0.742829	591	2	1.5857	TRUE	FALSE	HCoV-229E	1.9786	FALSE
TIMM17B	9	0.010505	0.020424	0.742829	590	2	1.5857	TRUE	FALSE	HCoV-229E	1.9786	FALSE
ANP32E	9	0.010552	0.03384	0.785899	741	2	-1.3211	TRUE	FALSE	MERS-CoV	1.97667	FALSE
CELF3	9	0.010552	0.03384	0.785899	740	1	-1.1883	TRUE	FALSE	MERS-CoV	1.97667	FALSE
LNX2	9	0.010552	0.020508	0.742829	593	2	1.7786	TRUE	FALSE	HCoV-229E	1.97667	FALSE
OR1N2	9	0.010622	0.034051	0.785899	742	3	-1.1959	TRUE	FALSE	MERS-CoV	1.97379	FALSE
KLHL21	9	0.010622	0.020624	0.742829	595	1	-0.90347	TRUE	FALSE	HCoV-229E	1.97379	FALSE
TBXA2R	9	0.010623	0.034057	0.785899	743	2	3.8603	TRUE	TRUE	MERS-CoV	1.97375	FALSE
CERS3	9	0.010629	0.020637	0.742829	598	2	1.5175	TRUE	FALSE	HCoV-229E	1.97351	FALSE
CNDP1	9	0.010629	0.020637	0.742829	599	2	1.5175	TRUE	FALSE	HCoV-229E	1.97351	FALSE
GTF3C1	9	0.010629	0.020637	0.742829	596	2	1.5175	TRUE	FALSE	HCoV-229E	1.97351	FALSE
TMC3	9	0.010629	0.020637	0.742829	597	2	1.5175	TRUE	FALSE	HCoV-229E	1.97351	FALSE
MEMO1	9	0.010655	0.034143	0.785899	744	4	0.87737	TRUE	FALSE	MERS-CoV	1.97245	FALSE
ATP5SL	9	0.010668	0.034188	0.785899	745	2	-0.23054	TRUE	FALSE	MERS-CoV	1.97192	FALSE
TTLL2	9	0.010668	0.020704	0.743995	600	2	1.1141	TRUE	FALSE	HCoV-229E	1.97192	FALSE
CKM	9	0.010691	0.020746	0.744271	601	2	1.684	TRUE	FALSE	HCoV-229E	1.97098	FALSE
EVA1B	9	0.010694	0.034257	0.785899	746	2	3.797	TRUE	TRUE	MERS-CoV	1.97086	FALSE
CRYBA2	9	0.01071	0.034306	0.785899	747	4	2.3949	TRUE	TRUE	MERS-CoV	1.97021	FALSE
C14orf169	9	0.010715	0.020784	0.744399	602	1	-1.0456	TRUE	FALSE	HCoV-229E	1.97001	FALSE
JSRP1	9	0.010748	0.034408	0.785899	749	2	3.7976	TRUE	TRUE	MERS-CoV	1.96867	FALSE
UBXN2B	9	0.010761	0.034448	0.785899	750	1	-0.24672	TRUE	FALSE	MERS-CoV	1.96815	FALSE
MICU1	9	0.010808	0.020939	0.748471	603	1	-0.61468	TRUE	FALSE	HCoV-229E	1.96625	FALSE
GABRA5	9	0.010823	0.020966	0.748471	604	2	1.2709	TRUE	FALSE	HCoV-229E	1.96565	FALSE
GALNT8	9	0.010826	0.034631	0.785899	751	2	3.7059	TRUE	TRUE	MERS-CoV	1.96553	FALSE
C20orf202	9	0.010831	0.034648	0.785899	754	2	3.795	TRUE	TRUE	MERS-CoV	1.96533	FALSE
CHCHD7	9	0.010831	0.034643	0.785899	752	2	-1.5766	TRUE	FALSE	MERS-CoV	1.96533	FALSE
ZDHHC9	9	0.010831	0.034643	0.785899	753	1	0.10188	TRUE	FALSE	MERS-CoV	1.96533	FALSE
ZBTB40	9	0.010854	0.021028	0.749422	605	1	-1.3933	TRUE	FALSE	HCoV-229E	1.96441	FALSE
NDUFB1	9	0.010901	0.021106	0.750988	606	1	-0.79941	TRUE	FALSE	HCoV-229E	1.96253	FALSE
MDM1	9	0.010915	0.034899	0.785899	756	2	3.6916	TRUE	TRUE	MERS-CoV	1.96198	FALSE
OR1S2	9	0.010935	0.03495	0.785899	757	4	0.90048	TRUE	FALSE	MERS-CoV	1.96118	FALSE
CAAP1	9	0.010947	0.021189	0.751551	608	1	0.12733	TRUE	FALSE	HCoV-229E	1.9607	FALSE
BSCL2	9	0.010975	0.021235	0.751551	609	2	1.7017	TRUE	FALSE	HCoV-229E	1.9596	FALSE
RFXANK	9	0.010987	0.035094	0.785899	758	4	2.7684	TRUE	TRUE	MERS-CoV	1.95912	FALSE
ASXL3	9	0.010994	0.035114	0.785899	759	1	-3.6223	TRUE	FALSE	MERS-CoV	1.95884	FALSE
ITM2C	9	0.01104	0.021358	0.751551	611	1	-1.7852	TRUE	FALSE	HCoV-229E	1.95703	FALSE
BLNK	9	0.011045	0.021365	0.751551	614	2	1.5273	TRUE	FALSE	HCoV-229E	1.95683	FALSE
FAM105A	9	0.011045	0.021365	0.751551	613	2	1.5273	TRUE	FALSE	HCoV-229E	1.95683	FALSE
SETDB2	9	0.011045	0.021365	0.751551	612	2	1.5273	TRUE	FALSE	HCoV-229E	1.95683	FALSE
HDX	9	0.011066	0.03533	0.785899	761	3	3.6987	TRUE	TRUE	MERS-CoV	1.95601	FALSE
TLCD2	9	0.011087	0.0354	0.785899	762	2	1.3111	TRUE	FALSE	MERS-CoV	1.95519	FALSE
SMAD5	9	0.011133	0.021532	0.756012	616	1	-1.1372	TRUE	FALSE	HCoV-229E	1.95339	FALSE
ART3	9	0.01119	0.021631	0.756012	619	2	1.3986	TRUE	FALSE	HCoV-229E	1.95117	FALSE
DESI1	9	0.01119	0.021631	0.756012	617	2	1.3986	TRUE	FALSE	HCoV-229E	1.95117	FALSE
PIBF1	9	0.01119	0.021631	0.756012	618	2	1.3986	TRUE	FALSE	HCoV-229E	1.95117	FALSE
FASN	9	0.011226	0.021697	0.756797	620	1	-0.63075	TRUE	FALSE	HCoV-229E	1.94977	FALSE
BCL2L12	9	0.011249	0.035746	0.785899	763	1	-0.66604	TRUE	FALSE	MERS-CoV	1.94889	FALSE
CCDC173	9	0.011305	0.021847	0.758395	621	2	1.5595	TRUE	FALSE	HCoV-229E	1.94673	FALSE
ZNF668	9	0.011319	0.035901	0.785899	764	3	-1.4037	TRUE	FALSE	MERS-CoV	1.94619	FALSE
UBE2Z	9	0.011319	0.021871	0.758395	622	2	1.7309	TRUE	FALSE	HCoV-229E	1.94619	FALSE
HDGFRP2	9	0.011339	0.03594	0.785899	766	3	3.7098	TRUE	TRUE	MERS-CoV	1.94543	FALSE
TNFSF10	9	0.011357	0.021934	0.758395	623	2	1.8018	TRUE	FALSE	HCoV-229E	1.94474	FALSE
PTPN20A	9	0.011375	0.021968	0.758395	624	2	1.6695	TRUE	FALSE	HCoV-229E	1.94405	FALSE
CHMP2B	9	0.011381	0.021979	0.758395	625	2	1.7626	TRUE	FALSE	HCoV-229E	1.94382	FALSE
EBI3	9	0.011388	0.036044	0.785899	767	1	0.14914	TRUE	FALSE	MERS-CoV	1.94355	FALSE
UPF3B	9	0.011388	0.036044	0.785899	768	1	-0.23608	TRUE	FALSE	MERS-CoV	1.94355	FALSE
HECTD3	9	0.011501	0.022207	0.759562	626	2	1.6403	TRUE	FALSE	HCoV-229E	1.93926	FALSE
RAB11FIP3	9	0.011504	0.022212	0.759562	627	1	-0.90347	TRUE	FALSE	HCoV-229E	1.93915	FALSE
C17orf53	9	0.011513	0.022224	0.759562	628	2	1.6936	TRUE	FALSE	HCoV-229E	1.93881	FALSE
MASP1	9	0.011528	0.036357	0.785899	770	2	3.4413	TRUE	TRUE	MERS-CoV	1.93825	FALSE
TAB3	9	0.011528	0.036357	0.785899	771	1	-0.73397	TRUE	FALSE	MERS-CoV	1.93825	FALSE
C17orf99	9	0.011538	0.022259	0.759562	630	2	1.5829	TRUE	FALSE	HCoV-229E	1.93787	FALSE
F5	9	0.011538	0.022259	0.759562	631	2	1.5829	TRUE	FALSE	HCoV-229E	1.93787	FALSE
ZNF404	9	0.011538	0.022259	0.759562	629	2	1.5829	TRUE	FALSE	HCoV-229E	1.93787	FALSE
SMG8	9	0.011553	0.036406	0.785899	772	2	3.6047	TRUE	TRUE	MERS-CoV	1.93731	FALSE
BCL2L15	9	0.011578	0.036459	0.785899	773	3	3.6859	TRUE	TRUE	MERS-CoV	1.93637	FALSE
KIAA1199	9	0.011597	0.036498	0.785899	774	1	-4.7992	TRUE	FALSE	MERS-CoV	1.93565	FALSE
PPP1R12A	9	0.011609	0.03652	0.785899	775	3	3.6431	TRUE	TRUE	MERS-CoV	1.93521	FALSE
RPA4	9	0.011633	0.036583	0.785899	777	2	3.7086	TRUE	TRUE	MERS-CoV	1.93431	FALSE
IL11RA	9	0.011636	0.022431	0.761766	632	2	1.6031	TRUE	FALSE	HCoV-229E	1.9342	FALSE
LLPH	9	0.011644	0.036607	0.785899	778	2	-0.1024	TRUE	FALSE	MERS-CoV	1.9339	FALSE
ZFP36L1	9	0.011644	0.022449	0.761766	633	2	0.71741	TRUE	FALSE	HCoV-229E	1.9339	FALSE
TDO2	9	0.011646	0.036614	0.785899	779	3	3.6459	TRUE	TRUE	MERS-CoV	1.93382	FALSE
ARSA	9	0.01168	0.022518	0.761766	634	2	1.5366	TRUE	FALSE	HCoV-229E	1.93256	FALSE
SUPV3L1	9	0.01169	0.022534	0.761766	635	1	-0.59735	TRUE	FALSE	HCoV-229E	1.93219	FALSE
CLEC4M	9	0.011717	0.022586	0.762322	636	2	1.5924	TRUE	FALSE	HCoV-229E	1.93118	FALSE
C2orf91	9	0.011737	0.036814	0.785899	782	2	-1.3692	TRUE	FALSE	MERS-CoV	1.93044	FALSE
PATL1	9	0.011737	0.036814	0.785899	780	2	0.95332	TRUE	FALSE	MERS-CoV	1.93044	FALSE
PSTK	9	0.011737	0.036814	0.785899	781	3	1.3024	TRUE	FALSE	MERS-CoV	1.93044	FALSE
ASAH2B	9	0.011769	0.03688	0.785899	783	2	3.6342	TRUE	TRUE	MERS-CoV	1.92926	FALSE
SENP1	9	0.011776	0.036897	0.785899	784	3	3.6326	TRUE	TRUE	MERS-CoV	1.929	FALSE
SMARCA5	9	0.011782	0.036911	0.785899	785	2	3.6467	TRUE	TRUE	MERS-CoV	1.92878	TRUE
CCDC54	9	0.011791	0.022718	0.765587	637	2	1.3598	TRUE	FALSE	HCoV-229E	1.92845	FALSE
CXXC4	9	0.011807	0.036956	0.785899	786	2	3.5725	TRUE	TRUE	MERS-CoV	1.92786	FALSE
ROCK2	9	0.011829	0.037005	0.785899	787	1	0.6466	TRUE	FALSE	MERS-CoV	1.92705	FALSE
ACSBG1	9	0.011829	0.022778	0.766427	638	1	1.0199	TRUE	FALSE	HCoV-229E	1.92705	FALSE
KRTAP21-1	9	0.011876	0.0371	0.785899	788	2	3.3969	TRUE	TRUE	MERS-CoV	1.92533	FALSE
ARID3A	9	0.011876	0.022851	0.767564	640	1	-0.90347	TRUE	FALSE	HCoV-229E	1.92533	FALSE
RFPL4B	9	0.011891	0.022883	0.767564	641	2	1.6278	TRUE	FALSE	HCoV-229E	1.92478	FALSE
EIF4A3	9	0.011969	0.037288	0.785899	790	3	1.2095	TRUE	FALSE	MERS-CoV	1.92194	FALSE
C3orf52	9	0.011988	0.037328	0.785899	791	2	3.5957	TRUE	TRUE	MERS-CoV	1.92125	FALSE
SEZ6	9	0.012003	0.023075	0.771613	643	2	1.6309	TRUE	FALSE	HCoV-229E	1.92071	FALSE
OMG	9	0.012015	0.037382	0.785899	792	1	-1.3405	TRUE	FALSE	MERS-CoV	1.92028	FALSE
SYTL1	9	0.012031	0.023119	0.771919	644	2	1.6087	TRUE	FALSE	HCoV-229E	1.9197	FALSE
EN2	9	0.012053	0.023156	0.771965	645	2	1.5258	TRUE	FALSE	HCoV-229E	1.9189	FALSE
DPY19L2	9	0.012062	0.037466	0.785899	793	1	0.010453	TRUE	FALSE	MERS-CoV	1.91858	FALSE
ZDHHC23	9	0.012108	0.037555	0.785899	794	1	-7.0762	TRUE	FALSE	MERS-CoV	1.91693	FALSE
GPR50	9	0.012108	0.023245	0.773714	647	1	-1.1527	TRUE	FALSE	HCoV-229E	1.91693	FALSE
DNASE2B	9	0.012144	0.037634	0.785899	796	3	3.5938	TRUE	TRUE	MERS-CoV	1.91564	FALSE
OR4F29	3	0.012171	0.023123	0.785899	797	1	-2.598	TRUE	FALSE	MERS-CoV	1.91467	FALSE
SEMA3C	9	0.012178	0.037702	0.785899	798	1	-0.67079	TRUE	FALSE	MERS-CoV	1.91442	FALSE
MTMR2	9	0.012201	0.023398	0.777615	648	1	-0.90347	TRUE	FALSE	HCoV-229E	1.9136	FALSE
COX7B	9	0.012294	0.037941	0.785899	801	2	-1.5766	TRUE	FALSE	MERS-CoV	1.91031	FALSE
TCEAL2	9	0.01234	0.038037	0.785899	802	1	0.71608	TRUE	FALSE	MERS-CoV	1.90868	FALSE
EIF3M	9	0.01234	0.023628	0.781766	649	1	-0.90347	TRUE	FALSE	HCoV-229E	1.90868	FALSE
MOS	9	0.012404	0.038181	0.785899	803	3	3.5428	TRUE	TRUE	MERS-CoV	1.90644	FALSE
CCDC6	9	0.012464	0.023847	0.781766	653	2	1.1369	TRUE	FALSE	HCoV-229E	1.90434	FALSE
CXCR3	9	0.012464	0.023847	0.781766	652	2	1.1369	TRUE	FALSE	HCoV-229E	1.90434	FALSE
FADS3	9	0.012464	0.023847	0.781766	650	2	1.1369	TRUE	FALSE	HCoV-229E	1.90434	FALSE
IL5	9	0.012464	0.023847	0.781766	655	2	1.1369	TRUE	FALSE	HCoV-229E	1.90434	FALSE
KDR	9	0.012464	0.023847	0.781766	656	2	1.1369	TRUE	FALSE	HCoV-229E	1.90434	FALSE
PCYT2	9	0.012464	0.023847	0.781766	654	2	1.1369	TRUE	FALSE	HCoV-229E	1.90434	FALSE
ZNF212	9	0.012464	0.023847	0.781766	657	2	1.1369	TRUE	FALSE	HCoV-229E	1.90434	FALSE
ZNF692	9	0.012464	0.023847	0.781766	651	2	1.1369	TRUE	FALSE	HCoV-229E	1.90434	FALSE
SSX1	9	0.012474	0.03832	0.785899	804	2	3.5371	TRUE	TRUE	MERS-CoV	1.90399	FALSE
AKAP9	9	0.012502	0.038378	0.785899	809	2	0.70512	TRUE	FALSE	MERS-CoV	1.90302	FALSE
ASF1B	9	0.012502	0.038378	0.785899	810	2	2.0372	TRUE	TRUE	MERS-CoV	1.90302	FALSE
C10orf68	9	0.012502	0.038378	0.785899	807	2	-1.5766	TRUE	FALSE	MERS-CoV	1.90302	FALSE
TRIOBP	9	0.012502	0.038378	0.785899	808	2	2.0024	TRUE	TRUE	MERS-CoV	1.90302	FALSE
OGFOD3	9	0.012525	0.023951	0.782798	659	1	-1.5813	TRUE	FALSE	HCoV-229E	1.90222	FALSE
IL17D	9	0.012572	0.024027	0.784094	661	1	-0.8509	TRUE	FALSE	HCoV-229E	1.9006	FALSE
ZNF93	9	0.012589	0.038561	0.785899	812	2	3.5512	TRUE	TRUE	MERS-CoV	1.90001	FALSE
PAQR7	9	0.012595	0.038577	0.785899	813	2	3.5414	TRUE	TRUE	MERS-CoV	1.8998	FALSE
ST8SIA4	9	0.012618	0.024114	0.785759	662	1	-0.90347	TRUE	FALSE	HCoV-229E	1.89901	FALSE
PANK2	9	0.012665	0.038724	0.785899	815	1	-6.8146	TRUE	FALSE	MERS-CoV	1.89739	FALSE
PGGT1B	9	0.012665	0.038724	0.785899	814	3	1.7023	TRUE	FALSE	MERS-CoV	1.89739	FALSE
AHSG	9	0.012665	0.024202	0.787448	663	1	-0.90347	TRUE	FALSE	HCoV-229E	1.89739	FALSE
POLRMT	9	0.012757	0.024354	0.790931	664	1	-0.42774	TRUE	FALSE	HCoV-229E	1.89425	FALSE
OR51D1	9	0.012762	0.038914	0.785899	816	3	3.5016	TRUE	TRUE	MERS-CoV	1.89408	FALSE
CPO	9	0.012804	0.039005	0.785899	817	1	-1.6308	TRUE	FALSE	MERS-CoV	1.89265	FALSE
AMY1C	6	0.012862	0.033053	0.785899	819	1	-2.0788	TRUE	FALSE	MERS-CoV	1.89069	FALSE
BCL3	9	0.012878	0.024569	0.791896	665	2	1.5812	TRUE	FALSE	HCoV-229E	1.89015	FALSE
PTPN9	9	0.012901	0.024604	0.791896	666	2	1.4527	TRUE	FALSE	HCoV-229E	1.88938	FALSE
AP4M1	9	0.01291	0.024624	0.791896	667	2	1.6307	TRUE	FALSE	HCoV-229E	1.88907	FALSE
ZNF512B	9	0.012927	0.024648	0.791896	668	2	1.5463	TRUE	FALSE	HCoV-229E	1.8885	FALSE
GPR180	9	0.012943	0.039289	0.785899	820	3	3.5217	TRUE	TRUE	MERS-CoV	1.88797	FALSE
MRFAP1L1	9	0.012952	0.024689	0.791896	669	2	1.5036	TRUE	FALSE	HCoV-229E	1.88766	FALSE
GPRC6A	9	0.012988	0.024741	0.791896	673	2	1.3613	TRUE	FALSE	HCoV-229E	1.88646	FALSE
NIPSNAP3B	9	0.012988	0.024741	0.791896	671	2	1.3613	TRUE	FALSE	HCoV-229E	1.88646	FALSE
TRAPPC3	9	0.012988	0.024741	0.791896	670	2	1.3613	TRUE	FALSE	HCoV-229E	1.88646	FALSE
UBA6	9	0.012988	0.024741	0.791896	672	2	1.3613	TRUE	FALSE	HCoV-229E	1.88646	FALSE
TGIF1	9	0.012989	0.039367	0.785899	822	1	0.67888	TRUE	FALSE	MERS-CoV	1.88642	FALSE
MAP1LC3A	9	0.013014	0.03942	0.785899	824	2	3.5438	TRUE	TRUE	MERS-CoV	1.88559	FALSE
GNG11	9	0.013059	0.03952	0.785899	825	1	0.59627	TRUE	FALSE	MERS-CoV	1.88409	FALSE
RWDD2B	9	0.01306	0.024864	0.794657	674	2	1.1369	TRUE	FALSE	HCoV-229E	1.88406	FALSE
FKRP	9	0.013154	0.025029	0.798765	675	2	1.3649	TRUE	FALSE	HCoV-229E	1.88094	FALSE
BSX	9	0.013198	0.039809	0.785899	827	3	-0.63572	TRUE	FALSE	MERS-CoV	1.87949	FALSE
LOC152586	9	0.013198	0.039809	0.785899	826	1	-1.0866	TRUE	FALSE	MERS-CoV	1.87949	FALSE
MSTN	9	0.01321	0.039833	0.785899	828	2	3.4748	TRUE	TRUE	MERS-CoV	1.8791	FALSE
OR7G3	9	0.013223	0.039865	0.785899	829	2	3.4618	TRUE	TRUE	MERS-CoV	1.87867	FALSE
RAB22A	9	0.013242	0.039904	0.785899	830	2	3.5143	TRUE	TRUE	MERS-CoV	1.87805	FALSE
UPK1B	9	0.013259	0.025203	0.800146	677	2	1.5002	TRUE	FALSE	HCoV-229E	1.87749	FALSE
AJUBA	9	0.013267	0.02522	0.800146	678	1	-0.041023	TRUE	FALSE	HCoV-229E	1.87723	FALSE
CCDC137	9	0.013291	0.040002	0.785899	831	1	-0.35172	TRUE	FALSE	MERS-CoV	1.87644	FALSE
PRDM1	9	0.013291	0.040002	0.785899	832	1	-0.92825	TRUE	FALSE	MERS-CoV	1.87644	FALSE
TBC1D3H	3	0.013294	0.025128	0.785899	840	2	-1.5766	TRUE	FALSE	MERS-CoV	1.87634	FALSE
IL1RAPL2	9	0.013314	0.025309	0.800232	680	2	1.5802	TRUE	FALSE	HCoV-229E	1.87569	FALSE
ZNF567	9	0.013314	0.025309	0.800232	679	2	1.5802	TRUE	FALSE	HCoV-229E	1.87569	FALSE
MGAT1	9	0.013327	0.040086	0.785899	849	3	3.5054	TRUE	TRUE	MERS-CoV	1.87527	FALSE
SMARCC2	9	0.01336	0.025389	0.800232	682	1	0.18768	TRUE	FALSE	HCoV-229E	1.87419	FALSE
HLA-DOB	9	0.01337	0.025408	0.800232	683	2	1.5877	TRUE	FALSE	HCoV-229E	1.87387	FALSE
MAP2K3	9	0.01337	0.025408	0.800232	684	2	1.5877	TRUE	FALSE	HCoV-229E	1.87387	FALSE
CEBPE	9	0.0134	0.040234	0.785899	851	2	3.4993	TRUE	TRUE	MERS-CoV	1.8729	FALSE
GAGE12H	6	0.013419	0.034367	0.785899	852	1	-2.5678	TRUE	FALSE	MERS-CoV	1.87228	FALSE
TRIM40	9	0.013426	0.025505	0.80064	685	2	1.6313	TRUE	FALSE	HCoV-229E	1.87205	FALSE
UBAC2	9	0.01343	0.04029	0.785899	854	1	-0.66925	TRUE	FALSE	MERS-CoV	1.87192	FALSE
VASN	9	0.01343	0.04029	0.785899	853	1	0.34819	TRUE	FALSE	MERS-CoV	1.87192	FALSE
PDE3A	9	0.013452	0.025547	0.80064	686	2	1.5977	TRUE	FALSE	HCoV-229E	1.87121	FALSE
UBXN2B	9	0.013453	0.025548	0.80064	687	1	-0.78624	TRUE	FALSE	HCoV-229E	1.87118	FALSE
APBB2	9	0.013482	0.025591	0.80064	688	2	1.4368	TRUE	FALSE	HCoV-229E	1.87025	FALSE
OTOS	9	0.013499	0.02562	0.80064	689	1	0.4655	TRUE	FALSE	HCoV-229E	1.8697	FALSE
PAPSS1	9	0.013522	0.025663	0.80064	691	2	1.517	TRUE	FALSE	HCoV-229E	1.86896	FALSE
PDHA1	9	0.013546	0.025697	0.80064	692	1	-0.90347	TRUE	FALSE	HCoV-229E	1.86819	FALSE
C17orf97	9	0.013591	0.025789	0.80064	693	2	1.0768	TRUE	FALSE	HCoV-229E	1.86675	FALSE
SCN7A	9	0.013591	0.025789	0.80064	694	2	1.0768	TRUE	FALSE	HCoV-229E	1.86675	FALSE
NDUFS8	9	0.013592	0.040623	0.785899	855	1	-1.209	TRUE	FALSE	MERS-CoV	1.86672	FALSE
NCOA5	9	0.013592	0.02579	0.80064	695	1	-0.7983	TRUE	FALSE	HCoV-229E	1.86672	FALSE
SERHL2	9	0.013624	0.040686	0.785899	856	2	3.4426	TRUE	TRUE	MERS-CoV	1.8657	FALSE
LYN	9	0.013661	0.040763	0.785899	857	1	-0.0011633	TRUE	FALSE	MERS-CoV	1.86452	FALSE
OR5M1	9	0.013661	0.040763	0.785899	858	3	-1.5766	TRUE	FALSE	MERS-CoV	1.86452	FALSE
ATAD2B	9	0.013767	0.026071	0.807051	696	2	1.1482	TRUE	FALSE	HCoV-229E	1.86116	FALSE
NDST4	9	0.013767	0.026071	0.807051	697	2	1.1482	TRUE	FALSE	HCoV-229E	1.86116	FALSE
CCDC22	9	0.013847	0.041175	0.785899	859	3	1.4696	TRUE	FALSE	MERS-CoV	1.85864	FALSE
NRCAM	9	0.013847	0.041175	0.785899	860	3	0.94653	TRUE	FALSE	MERS-CoV	1.85864	FALSE
PROL1	9	0.013854	0.026243	0.810726	698	2	1.4997	TRUE	FALSE	HCoV-229E	1.85842	FALSE
NPC1	9	0.013884	0.041248	0.785899	861	2	3.5653	TRUE	TRUE	MERS-CoV	1.85749	FALSE
RSPO2	9	0.013884	0.026295	0.810726	699	2	1.579	TRUE	FALSE	HCoV-229E	1.85749	FALSE
HYAL1	9	0.013904	0.026326	0.810726	700	2	1.6203	TRUE	FALSE	HCoV-229E	1.85686	FALSE
LOC100287036	9	0.013914	0.026342	0.810726	701	2	1.4615	TRUE	FALSE	HCoV-229E	1.85655	FALSE
COPS8	9	0.013917	0.041308	0.785899	862	3	3.4609	TRUE	TRUE	MERS-CoV	1.85645	FALSE
SLC30A1	9	0.013924	0.041321	0.785899	863	2	3.5055	TRUE	TRUE	MERS-CoV	1.85624	FALSE
LOC100287399	9	0.013963	0.026423	0.810726	703	2	1.3541	TRUE	FALSE	HCoV-229E	1.85502	FALSE
CD99_X	9	0.013971	0.026437	0.810726	704	2	1.5702	TRUE	FALSE	HCoV-229E	1.85477	FALSE
ARPC3	9	0.013986	0.041449	0.785899	864	1	0.41245	TRUE	FALSE	MERS-CoV	1.85431	FALSE
CAB39	9	0.013986	0.041449	0.785899	865	1	-6.7884	TRUE	FALSE	MERS-CoV	1.85431	FALSE
MMACHC	9	0.013986	0.041449	0.785899	866	3	0.91503	TRUE	FALSE	MERS-CoV	1.85431	FALSE
TBL1X	9	0.013986	0.041449	0.785899	867	1	0.31647	TRUE	FALSE	MERS-CoV	1.85431	FALSE
SPACA3	9	0.014055	0.026583	0.813608	705	1	0.75636	TRUE	FALSE	HCoV-229E	1.85217	FALSE
ATF7IP2	9	0.014194	0.041889	0.785899	873	1	0.33917	TRUE	FALSE	MERS-CoV	1.8479	FALSE
EIF2AK1	9	0.014194	0.041889	0.785899	872	1	-3.7809	TRUE	FALSE	MERS-CoV	1.8479	FALSE
OR3A1	9	0.014194	0.041889	0.785899	870	1	-0.14261	TRUE	FALSE	MERS-CoV	1.8479	FALSE
PSMC2	9	0.014194	0.041889	0.785899	871	1	-1.2891	TRUE	FALSE	MERS-CoV	1.8479	FALSE
KIAA0195	9	0.01421	0.02686	0.818614	707	2	1.0461	TRUE	FALSE	HCoV-229E	1.84741	FALSE
RPL19	9	0.01421	0.02686	0.818614	706	2	1.0461	TRUE	FALSE	HCoV-229E	1.84741	FALSE
PSCA	9	0.014287	0.027003	0.821817	708	1	0.18768	TRUE	FALSE	HCoV-229E	1.84506	FALSE
ABHD15	9	0.01438	0.04229	0.785899	877	3	1.0741	TRUE	FALSE	MERS-CoV	1.84224	FALSE
PEG10	9	0.01438	0.04229	0.785899	878	2	-1.5766	TRUE	FALSE	MERS-CoV	1.84224	FALSE
RGS13	9	0.01438	0.04229	0.785899	876	1	-1.4742	TRUE	FALSE	MERS-CoV	1.84224	FALSE
FSD1L	9	0.01438	0.027167	0.825636	709	1	-1.4548	TRUE	FALSE	HCoV-229E	1.84224	FALSE
HSPB2	9	0.014382	0.042295	0.785899	879	2	3.385	TRUE	TRUE	MERS-CoV	1.84218	FALSE
ATG4B	9	0.014389	0.042311	0.785899	880	3	3.3922	TRUE	TRUE	MERS-CoV	1.84197	FALSE
PRSS27	9	0.01442	0.027242	0.826753	710	2	1.3598	TRUE	FALSE	HCoV-229E	1.84103	FALSE
NUPL1	9	0.01445	0.042444	0.785899	881	3	3.4514	TRUE	TRUE	MERS-CoV	1.84013	FALSE
NETO1	9	0.014481	0.027352	0.827791	711	2	1.344	TRUE	FALSE	HCoV-229E	1.8392	FALSE
SH3GL2	9	0.014481	0.027352	0.827791	712	2	1.344	TRUE	FALSE	HCoV-229E	1.8392	FALSE
TMEM74	9	0.014518	0.027414	0.828313	713	1	-0.42544	TRUE	FALSE	HCoV-229E	1.83809	FALSE
SMIM6	9	0.014565	0.027508	0.828313	714	1	-0.99723	TRUE	FALSE	HCoV-229E	1.83669	FALSE
MTHFD1L	9	0.014588	0.042756	0.785899	882	2	-0.86352	TRUE	FALSE	MERS-CoV	1.836	FALSE
PTGER1	9	0.014588	0.042756	0.785899	884	2	-1.5766	TRUE	FALSE	MERS-CoV	1.836	FALSE
VN1R4	9	0.014588	0.042756	0.785899	883	1	0.78382	TRUE	FALSE	MERS-CoV	1.836	FALSE
C18orf54	9	0.014601	0.042787	0.785899	885	3	3.3999	TRUE	TRUE	MERS-CoV	1.83562	FALSE
RPL12	9	0.014611	0.027587	0.828313	715	1	0.27226	TRUE	FALSE	HCoV-229E	1.83532	FALSE
RFWD3	9	0.014618	0.0276	0.828313	716	2	1.5581	TRUE	FALSE	HCoV-229E	1.83511	FALSE
ELF2	9	0.014683	0.027715	0.828313	719	2	1.3374	TRUE	FALSE	HCoV-229E	1.83319	FALSE
OR6A2	9	0.014683	0.027715	0.828313	718	2	1.3374	TRUE	FALSE	HCoV-229E	1.83319	FALSE
TMEM239	9	0.014703	0.042998	0.785899	887	2	3.4017	TRUE	TRUE	MERS-CoV	1.83259	FALSE
MIPOL1	9	0.014704	0.02775	0.828313	720	1	-0.90347	TRUE	FALSE	HCoV-229E	1.83256	FALSE
MAP3K14	9	0.014724	0.043044	0.785899	888	2	3.432	TRUE	TRUE	MERS-CoV	1.83197	FALSE
SLC25A42	9	0.014748	0.027825	0.828313	721	2	1.5175	TRUE	FALSE	HCoV-229E	1.83127	FALSE
C19orf25	9	0.01475	0.043103	0.785899	890	2	-0.37281	TRUE	FALSE	MERS-CoV	1.83121	FALSE
IFNG	9	0.01475	0.043103	0.785899	891	2	-1.5766	TRUE	FALSE	MERS-CoV	1.83121	FALSE
RNASE2	9	0.01475	0.043103	0.785899	889	3	-1.5766	TRUE	FALSE	MERS-CoV	1.83121	FALSE
TMEM123	9	0.01475	0.027829	0.828313	722	1	0.041684	TRUE	FALSE	HCoV-229E	1.83121	FALSE
MTHFS	9	0.014751	0.043105	0.785899	892	2	3.3479	TRUE	TRUE	MERS-CoV	1.83118	FALSE
ACRBP	9	0.014779	0.04317	0.785899	893	2	3.4431	TRUE	TRUE	MERS-CoV	1.83035	FALSE
ALS2CR12	9	0.014796	0.027912	0.828313	723	2	1.227	TRUE	FALSE	HCoV-229E	1.82986	FALSE
NFATC3	9	0.014843	0.043293	0.785899	894	3	-1.5766	TRUE	FALSE	MERS-CoV	1.82848	FALSE
GTF2I	9	0.014843	0.027978	0.828313	724	1	-0.90347	TRUE	FALSE	HCoV-229E	1.82848	FALSE
AAED1	9	0.014868	0.028019	0.828313	726	2	1.175	TRUE	FALSE	HCoV-229E	1.82775	FALSE
C16orf90	9	0.014868	0.028019	0.828313	729	2	1.175	TRUE	FALSE	HCoV-229E	1.82775	FALSE
C1QA	9	0.014868	0.028019	0.828313	725	2	1.175	TRUE	FALSE	HCoV-229E	1.82775	FALSE
HEY1	9	0.014868	0.028019	0.828313	727	2	1.175	TRUE	FALSE	HCoV-229E	1.82775	FALSE
MAP1A	9	0.014868	0.028019	0.828313	728	2	1.175	TRUE	FALSE	HCoV-229E	1.82775	FALSE
HAVCR2	9	0.014889	0.043387	0.785899	896	2	1.2039	TRUE	FALSE	MERS-CoV	1.82713	FALSE
RBBP7	9	0.014896	0.0434	0.785899	897	2	3.3565	TRUE	TRUE	MERS-CoV	1.82693	FALSE
ITIH3	9	0.014935	0.043502	0.785899	898	2	2.3387	TRUE	TRUE	MERS-CoV	1.82579	FALSE
CADPS	9	0.014935	0.028148	0.830975	730	1	-1.3673	TRUE	FALSE	HCoV-229E	1.82579	FALSE
OR5H1	9	0.01502	0.028289	0.83402	731	2	1.4731	TRUE	FALSE	HCoV-229E	1.82333	FALSE
C22orf28	9	0.015051	0.043741	0.785899	900	1	-3.8699	TRUE	FALSE	MERS-CoV	1.82243	FALSE
GAS1	9	0.015051	0.043741	0.785899	899	2	-0.64648	TRUE	FALSE	MERS-CoV	1.82243	FALSE
DLEC1	9	0.015062	0.043766	0.785899	901	2	3.3639	TRUE	TRUE	MERS-CoV	1.82212	FALSE
C19orf70	9	0.015074	0.028385	0.835685	732	2	0.71741	TRUE	FALSE	HCoV-229E	1.82177	FALSE
KRTAP19-8	9	0.015083	0.043812	0.785899	902	2	3.4279	TRUE	TRUE	MERS-CoV	1.82151	FALSE
CKLF-CMTM1	9	0.01512	0.028472	0.8366	733	1	-0.99723	TRUE	FALSE	HCoV-229E	1.82045	FALSE
TRIM48	9	0.015167	0.043987	0.785899	904	3	-1.5766	TRUE	FALSE	MERS-CoV	1.8191	FALSE
PMPCA	9	0.015167	0.028555	0.8366	734	1	0.12355	TRUE	FALSE	HCoV-229E	1.8191	FALSE
NKX2-1	9	0.015169	0.02856	0.8366	735	2	1.2654	TRUE	FALSE	HCoV-229E	1.81904	FALSE
EXOG	9	0.015213	0.044074	0.785899	905	2	2.7138	TRUE	TRUE	MERS-CoV	1.81779	FALSE
PAK6	9	0.015229	0.044111	0.785899	906	3	3.3224	TRUE	TRUE	MERS-CoV	1.81733	FALSE
SOS1	9	0.015259	0.028708	0.836627	736	1	0.21568	TRUE	FALSE	HCoV-229E	1.81647	FALSE
C20orf195	9	0.01527	0.028725	0.836627	738	2	1.3564	TRUE	FALSE	HCoV-229E	1.81616	FALSE
LYPD2	9	0.01527	0.028725	0.836627	737	2	1.3564	TRUE	FALSE	HCoV-229E	1.81616	FALSE
PAXIP1	9	0.015347	0.028858	0.836627	740	2	1.4316	TRUE	FALSE	HCoV-229E	1.81398	FALSE
TMEM52	9	0.015347	0.028858	0.836627	739	2	1.4316	TRUE	FALSE	HCoV-229E	1.81398	FALSE
FNDC7	9	0.015352	0.044368	0.785899	909	2	-1.5766	TRUE	FALSE	MERS-CoV	1.81384	FALSE
RPTN	9	0.015352	0.044368	0.785899	910	3	2.4391	TRUE	TRUE	MERS-CoV	1.81384	FALSE
SLC16A10	9	0.015352	0.044368	0.785899	911	1	-1.325	TRUE	FALSE	MERS-CoV	1.81384	FALSE
UMODL1	9	0.015352	0.044368	0.785899	908	1	-3.945	TRUE	FALSE	MERS-CoV	1.81384	FALSE
GHRH	9	0.015407	0.028957	0.836627	743	2	1.3296	TRUE	FALSE	HCoV-229E	1.81228	FALSE
MLL3	9	0.015407	0.028957	0.836627	744	2	1.3296	TRUE	FALSE	HCoV-229E	1.81228	FALSE
ZKSCAN4	9	0.015407	0.028957	0.836627	742	2	1.3296	TRUE	FALSE	HCoV-229E	1.81228	FALSE
SLCO3A1	9	0.01549	0.044653	0.785899	913	1	-0.40149	TRUE	FALSE	MERS-CoV	1.80995	FALSE
CCDC47	9	0.015537	0.029193	0.838606	745	1	-1.1527	TRUE	FALSE	HCoV-229E	1.80863	FALSE
IGF2BP3	9	0.015547	0.029212	0.838606	746	2	1.4868	TRUE	FALSE	HCoV-229E	1.80835	FALSE
GTF2F2	9	0.01556	0.044793	0.785899	914	3	-1.5766	TRUE	FALSE	MERS-CoV	1.80799	FALSE
PCDHGA1	9	0.01556	0.044793	0.785899	915	1	-0.31017	TRUE	FALSE	MERS-CoV	1.80799	FALSE
TCL1A	9	0.015583	0.029276	0.838606	747	1	-0.59735	TRUE	FALSE	HCoV-229E	1.80735	FALSE
DEFB107A	9	0.015607	0.044895	0.785899	918	2	3.3397	TRUE	TRUE	MERS-CoV	1.80668	FALSE
DPM1	9	0.015607	0.044895	0.785899	916	2	3.3397	TRUE	TRUE	MERS-CoV	1.80668	FALSE
EPRS	9	0.015607	0.044895	0.785899	921	2	3.3397	TRUE	TRUE	MERS-CoV	1.80668	FALSE
GABRP	9	0.015607	0.044895	0.785899	919	2	3.3397	TRUE	TRUE	MERS-CoV	1.80668	FALSE
RMND5B	9	0.015607	0.044895	0.785899	917	2	3.3397	TRUE	TRUE	MERS-CoV	1.80668	FALSE
SLC36A4	9	0.015607	0.044895	0.785899	920	2	3.3397	TRUE	TRUE	MERS-CoV	1.80668	FALSE
CD22	9	0.015663	0.029416	0.838606	748	2	1.3232	TRUE	FALSE	HCoV-229E	1.80513	FALSE
TPM4	9	0.015663	0.029416	0.838606	749	2	1.3232	TRUE	FALSE	HCoV-229E	1.80513	FALSE
TRIML1	9	0.015663	0.029416	0.838606	750	2	1.3232	TRUE	FALSE	HCoV-229E	1.80513	FALSE
OR10A3	9	0.015675	0.02944	0.838606	751	1	-0.90347	TRUE	FALSE	HCoV-229E	1.80479	FALSE
FAN1	9	0.015699	0.045086	0.785899	925	2	2.9293	TRUE	TRUE	MERS-CoV	1.80413	FALSE
PRPF4	9	0.015699	0.045086	0.785899	924	2	1.578	TRUE	FALSE	MERS-CoV	1.80413	FALSE
TCP10	9	0.015699	0.045086	0.785899	923	1	-7.4178	TRUE	FALSE	MERS-CoV	1.80413	FALSE
C17orf102	9	0.01573	0.029527	0.838606	753	2	1.1918	TRUE	FALSE	HCoV-229E	1.80327	FALSE
OPHN1	9	0.01573	0.029527	0.838606	755	2	1.1918	TRUE	FALSE	HCoV-229E	1.80327	FALSE
TRMT6	9	0.01573	0.029527	0.838606	752	2	1.1918	TRUE	FALSE	HCoV-229E	1.80327	FALSE
HBP1	9	0.015814	0.029672	0.840465	756	1	0.74953	TRUE	FALSE	HCoV-229E	1.80096	FALSE
GOLGA6L10	6	0.015829	0.039901	0.785899	926	1	-1.5728	TRUE	FALSE	MERS-CoV	1.80055	FALSE
OR2L2	9	0.01586	0.04542	0.785899	927	3	-1.5766	TRUE	FALSE	MERS-CoV	1.7997	FALSE
TNPO2	9	0.01586	0.04542	0.785899	928	2	2.1249	TRUE	TRUE	MERS-CoV	1.7997	FALSE
SDCBP2	9	0.015907	0.029836	0.840704	757	1	0.41473	TRUE	FALSE	HCoV-229E	1.79841	FALSE
BEND6	9	0.015911	0.045535	0.785899	929	2	3.3617	TRUE	TRUE	MERS-CoV	1.7983	FALSE
C11orf57	9	0.015929	0.029875	0.840704	760	2	1.1943	TRUE	FALSE	HCoV-229E	1.79781	FALSE
PRR23A	9	0.015929	0.029875	0.840704	759	2	1.1943	TRUE	FALSE	HCoV-229E	1.79781	FALSE
RAB33B	9	0.015929	0.029875	0.840704	758	2	1.1943	TRUE	FALSE	HCoV-229E	1.79781	FALSE
TSHZ3	9	0.015932	0.045575	0.785899	932	2	3.4134	TRUE	TRUE	MERS-CoV	1.79773	FALSE
SCAND1	9	0.015953	0.045615	0.785899	933	1	-5.5077	TRUE	FALSE	MERS-CoV	1.79716	FALSE
ZNF569	9	0.015953	0.029913	0.840704	761	1	-0.90347	TRUE	FALSE	HCoV-229E	1.79716	FALSE
ACSM2B	9	0.015999	0.029993	0.841821	762	1	-0.59735	TRUE	FALSE	HCoV-229E	1.79591	FALSE
CD69	9	0.016021	0.030033	0.841821	763	2	1.3192	TRUE	FALSE	HCoV-229E	1.79531	FALSE
KHDRBS3	9	0.016022	0.045763	0.785899	936	3	1.8272	TRUE	FALSE	MERS-CoV	1.79528	FALSE
RANBP3L	6	0.016045	0.040432	0.785899	937	2	-1.5766	TRUE	FALSE	MERS-CoV	1.79466	FALSE
TSPAN16	9	0.016045	0.030069	0.841821	764	1	-0.16583	TRUE	FALSE	HCoV-229E	1.79466	FALSE
UGT2B15	9	0.016075	0.045862	0.785899	938	3	3.3103	TRUE	TRUE	MERS-CoV	1.79385	FALSE
AAK1	9	0.016089	0.045886	0.785899	939	3	3.3497	TRUE	TRUE	MERS-CoV	1.79347	FALSE
SSH2	9	0.016092	0.045893	0.785899	940	2	2.0684	TRUE	TRUE	MERS-CoV	1.79339	FALSE
LCE1D	9	0.016103	0.045912	0.785899	941	2	3.3121	TRUE	TRUE	MERS-CoV	1.79309	FALSE
FAM133B	9	0.016138	0.045979	0.785899	942	2	-1.5766	TRUE	FALSE	MERS-CoV	1.79215	FALSE
MRAS	9	0.016138	0.030209	0.843568	765	1	-1.1527	TRUE	FALSE	HCoV-229E	1.79215	FALSE
NBPF9	9	0.016189	0.046088	0.785899	944	2	3.4215	TRUE	TRUE	MERS-CoV	1.79078	FALSE
SAPCD1	9	0.0162	0.030308	0.845222	766	2	1.3113	TRUE	FALSE	HCoV-229E	1.79048	FALSE
TMEM167B	9	0.016225	0.046156	0.785899	945	2	3.4472	TRUE	TRUE	MERS-CoV	1.78982	FALSE
CEACAM8	9	0.016243	0.030371	0.845892	767	2	1.3329	TRUE	FALSE	HCoV-229E	1.78933	FALSE
HIST1H2BC	9	0.016254	0.046214	0.785899	946	3	1.6986	TRUE	FALSE	MERS-CoV	1.78904	FALSE
LOC100287399	9	0.016254	0.046214	0.785899	948	2	3.2316	TRUE	TRUE	MERS-CoV	1.78904	FALSE
P4HA1	9	0.016254	0.046214	0.785899	947	2	0.8731	TRUE	FALSE	MERS-CoV	1.78904	FALSE
GPR132	9	0.016277	0.030429	0.846186	768	1	-2.2234	TRUE	FALSE	HCoV-229E	1.78843	FALSE
WNT10A	9	0.016297	0.030459	0.846186	769	2	1.3611	TRUE	FALSE	HCoV-229E	1.78789	FALSE
SFTPB	9	0.016369	0.030586	0.848558	770	1	-0.26815	TRUE	FALSE	HCoV-229E	1.78598	FALSE
SYNM	9	0.016376	0.046468	0.785899	949	3	3.3462	TRUE	TRUE	MERS-CoV	1.78579	FALSE
CATSPER4	9	0.016404	0.030649	0.848558	772	2	1.206	TRUE	FALSE	HCoV-229E	1.78505	FALSE
ATAD3B	9	0.016415	0.046547	0.785899	952	3	3.0147	TRUE	TRUE	MERS-CoV	1.78476	FALSE
NLRP12	9	0.016415	0.046547	0.785899	950	1	-1.3916	TRUE	FALSE	MERS-CoV	1.78476	FALSE
SOWAHB	9	0.016415	0.046547	0.785899	951	2	3.1539	TRUE	TRUE	MERS-CoV	1.78476	FALSE
TMEM178A	9	0.016415	0.030662	0.848558	773	1	0.21568	TRUE	FALSE	HCoV-229E	1.78476	FALSE
E2F2	9	0.016426	0.046567	0.785899	953	2	3.3559	TRUE	TRUE	MERS-CoV	1.78447	FALSE
SRL	9	0.016433	0.046585	0.785899	954	2	3.3125	TRUE	TRUE	MERS-CoV	1.78428	FALSE
RAB28	9	0.016462	0.030762	0.850229	774	1	-0.90347	TRUE	FALSE	HCoV-229E	1.78352	FALSE
PRH2	9	0.016484	0.046696	0.785899	955	2	3.3667	TRUE	TRUE	MERS-CoV	1.78294	FALSE
ATAD2B	9	0.016508	0.046751	0.785899	956	2	0.50535	TRUE	FALSE	MERS-CoV	1.78231	FALSE
TMEM245	9	0.016508	0.030842	0.851353	775	1	0.58558	TRUE	FALSE	HCoV-229E	1.78231	FALSE
PTPMT1	9	0.016549	0.046838	0.785899	957	2	3.3108	TRUE	TRUE	MERS-CoV	1.78123	FALSE
FLT3LG	9	0.016623	0.04701	0.785899	959	2	1.5503	TRUE	FALSE	MERS-CoV	1.77929	FALSE
HAX1	9	0.016623	0.04701	0.785899	958	1	0.044947	TRUE	FALSE	MERS-CoV	1.77929	FALSE
NUCKS1	9	0.016693	0.04715	0.785899	960	3	-1.5766	TRUE	FALSE	MERS-CoV	1.77747	FALSE
COG3	9	0.016693	0.031188	0.85227	777	1	0.75636	TRUE	FALSE	HCoV-229E	1.77747	FALSE
GBP1	9	0.016739	0.047253	0.785899	962	2	-1.5766	TRUE	FALSE	MERS-CoV	1.77627	FALSE
USP12	9	0.016739	0.031275	0.85227	778	1	0.77144	TRUE	FALSE	HCoV-229E	1.77627	FALSE
MPV17L2	9	0.016785	0.047351	0.785899	963	1	-2.1095	TRUE	FALSE	MERS-CoV	1.77508	FALSE
CDC42BPA	9	0.016785	0.031359	0.85227	779	1	0.21568	TRUE	FALSE	HCoV-229E	1.77508	FALSE
DOCK1	9	0.01685	0.031456	0.85227	789	2	0.95237	TRUE	FALSE	HCoV-229E	1.7734	FALSE
EIF2S3	9	0.01685	0.031456	0.85227	787	2	0.95237	TRUE	FALSE	HCoV-229E	1.7734	FALSE
EZH2	9	0.01685	0.031456	0.85227	788	2	0.95237	TRUE	FALSE	HCoV-229E	1.7734	FALSE
FARSB	9	0.01685	0.031456	0.85227	786	2	0.95237	TRUE	FALSE	HCoV-229E	1.7734	FALSE
MBD3	9	0.01685	0.031456	0.85227	790	2	0.95237	TRUE	FALSE	HCoV-229E	1.7734	FALSE
PIGN	9	0.01685	0.031456	0.85227	784	2	0.95237	TRUE	FALSE	HCoV-229E	1.7734	FALSE
PSTPIP1	9	0.01685	0.031456	0.85227	785	2	0.95237	TRUE	FALSE	HCoV-229E	1.7734	FALSE
PTH	9	0.01685	0.031456	0.85227	780	2	0.95237	TRUE	FALSE	HCoV-229E	1.7734	FALSE
RPL27	9	0.01685	0.031456	0.85227	783	2	0.95237	TRUE	FALSE	HCoV-229E	1.7734	FALSE
SLC25A29	9	0.01685	0.031456	0.85227	781	2	0.95237	TRUE	FALSE	HCoV-229E	1.7734	FALSE
ZFYVE28	9	0.01685	0.031456	0.85227	782	2	0.95237	TRUE	FALSE	HCoV-229E	1.7734	FALSE
GNL3	9	0.016854	0.047476	0.785899	964	1	-2.8544	TRUE	FALSE	MERS-CoV	1.7733	FALSE
STAT4	9	0.016868	0.04751	0.785899	965	2	3.2851	TRUE	TRUE	MERS-CoV	1.77294	FALSE
GMPPB	9	0.016878	0.031504	0.85227	791	2	1.2121	TRUE	FALSE	HCoV-229E	1.77268	FALSE
ZNF776	9	0.016924	0.04763	0.785899	966	1	0.32694	TRUE	FALSE	MERS-CoV	1.7715	FALSE
TMED5	9	0.016941	0.047666	0.785899	967	3	3.2963	TRUE	TRUE	MERS-CoV	1.77106	FALSE
CLDN23	9	0.016992	0.047784	0.785899	968	2	3.3043	TRUE	TRUE	MERS-CoV	1.76976	FALSE
COMMD3	9	0.017016	0.031759	0.855962	792	2	0.99643	TRUE	FALSE	HCoV-229E	1.76914	FALSE
SLC25A17	9	0.017062	0.03184	0.857063	794	1	0.78184	TRUE	FALSE	HCoV-229E	1.76797	FALSE
BTBD10	9	0.017109	0.031925	0.858284	795	1	-0.91389	TRUE	FALSE	HCoV-229E	1.76678	FALSE
TBC1D20	9	0.017132	0.048076	0.785899	970	2	3.2663	TRUE	TRUE	MERS-CoV	1.76619	FALSE
RASSF6	9	0.017155	0.031999	0.859208	796	1	-0.055369	TRUE	FALSE	HCoV-229E	1.76561	FALSE
HTR3B	9	0.017176	0.048157	0.785899	971	2	3.315	TRUE	TRUE	MERS-CoV	1.76508	FALSE
KNSTRN	9	0.017183	0.04817	0.785899	972	3	3.3122	TRUE	TRUE	MERS-CoV	1.7649	FALSE
CSAD	9	0.017201	0.048206	0.785899	973	3	1.1657	TRUE	FALSE	MERS-CoV	1.76445	FALSE
POLR3B	9	0.017212	0.048228	0.785899	974	2	3.2492	TRUE	TRUE	MERS-CoV	1.76417	FALSE
NDST1	9	0.017249	0.048298	0.785899	975	2	3.2524	TRUE	TRUE	MERS-CoV	1.76324	FALSE
FAM26E	9	0.017257	0.032163	0.861001	799	2	1.2121	TRUE	FALSE	HCoV-229E	1.76303	FALSE
INF2	9	0.017257	0.032163	0.861001	798	2	1.2121	TRUE	FALSE	HCoV-229E	1.76303	FALSE
ATG2A	9	0.01727	0.032185	0.861001	800	1	-1.1372	TRUE	FALSE	HCoV-229E	1.76271	FALSE
FANCM	9	0.017293	0.048397	0.785899	976	1	-1.6465	TRUE	FALSE	MERS-CoV	1.76213	FALSE
PNLIP	9	0.017301	0.032244	0.861307	801	2	1.3883	TRUE	FALSE	HCoV-229E	1.76193	FALSE
HSPD1	9	0.017327	0.032291	0.861307	802	2	1.206	TRUE	FALSE	HCoV-229E	1.76128	FALSE
PLA2G4D	9	0.017352	0.048511	0.785899	978	2	3.3114	TRUE	TRUE	MERS-CoV	1.76065	FALSE
NFU1	9	0.017382	0.048579	0.785899	979	3	3.2519	TRUE	TRUE	MERS-CoV	1.7599	TRUE
C14orf93	9	0.017386	0.048584	0.785899	981	1	-2.8193	TRUE	FALSE	MERS-CoV	1.7598	FALSE
HIST1H3F	9	0.017386	0.048584	0.785899	980	1	-2.0793	TRUE	FALSE	MERS-CoV	1.7598	FALSE
VSTM2L	9	0.017408	0.032432	0.861788	804	2	1.3051	TRUE	FALSE	HCoV-229E	1.75925	FALSE
SLC9A9	9	0.017432	0.03247	0.861788	805	1	-0.90347	TRUE	FALSE	HCoV-229E	1.75865	FALSE
FSHR	9	0.017448	0.048715	0.785899	982	3	3.2573	TRUE	TRUE	MERS-CoV	1.75825	FALSE
HSD3B7	9	0.017478	0.048783	0.785899	983	1	-2.9722	TRUE	FALSE	MERS-CoV	1.75751	FALSE
COL24A1	9	0.017524	0.048872	0.785899	984	2	1.3366	TRUE	FALSE	MERS-CoV	1.75637	FALSE
CLTC	9	0.017552	0.032672	0.861788	809	2	1.2138	TRUE	FALSE	HCoV-229E	1.75567	FALSE
PANK4	9	0.017552	0.032672	0.861788	808	2	0.95237	TRUE	FALSE	HCoV-229E	1.75567	FALSE
BNC2	9	0.01757	0.048966	0.785899	985	1	0.55516	TRUE	FALSE	MERS-CoV	1.75523	FALSE
EMX2	9	0.01757	0.032707	0.861788	810	1	-0.42774	TRUE	FALSE	HCoV-229E	1.75523	FALSE
ANXA5	9	0.017574	0.048976	0.785899	986	2	3.2534	TRUE	TRUE	MERS-CoV	1.75513	FALSE
CD274	9	0.017589	0.049002	0.785899	987	2	3.2634	TRUE	TRUE	MERS-CoV	1.75476	FALSE
DOCK3	9	0.017604	0.04903	0.785899	988	3	3.2096	TRUE	TRUE	MERS-CoV	1.75439	FALSE
PQLC3	9	0.017617	0.032781	0.861788	811	1	0.14579	TRUE	FALSE	HCoV-229E	1.75407	FALSE
GPR124	9	0.01764	0.049099	0.785899	989	1	-0.058198	TRUE	FALSE	MERS-CoV	1.7535	FALSE
EIF4ENIF1	9	0.017645	0.032825	0.861788	812	2	1.3001	TRUE	FALSE	HCoV-229E	1.75338	FALSE
DIO1	9	0.017663	0.032854	0.861788	814	1	-0.67417	TRUE	FALSE	HCoV-229E	1.75294	FALSE
EHHADH	9	0.017701	0.049229	0.785899	990	2	3.2192	TRUE	TRUE	MERS-CoV	1.752	FALSE
EPB41L4B	9	0.017709	0.049243	0.785899	991	2	0.45144	TRUE	FALSE	MERS-CoV	1.75181	FALSE
TGM2	9	0.017709	0.032932	0.861788	815	1	0.7925	TRUE	FALSE	HCoV-229E	1.75181	FALSE
SUV420H2	9	0.017723	0.03296	0.861788	816	2	1.3186	TRUE	FALSE	HCoV-229E	1.75146	FALSE
MTPN	9	0.017745	0.033003	0.861788	817	2	1.4045	TRUE	FALSE	HCoV-229E	1.75092	FALSE
ECHDC1	9	0.017753	0.04933	0.785899	992	2	3.2583	TRUE	TRUE	MERS-CoV	1.75073	FALSE
GPRIN3	9	0.017764	0.033027	0.861788	818	2	1.294	TRUE	FALSE	HCoV-229E	1.75046	FALSE
TAS2R7	9	0.017778	0.049372	0.785899	995	2	0.69412	TRUE	FALSE	MERS-CoV	1.75012	FALSE
BPHL	9	0.017816	0.033117	0.861788	819	2	1.2194	TRUE	FALSE	HCoV-229E	1.74919	FALSE
PRDM7	9	0.017871	0.049574	0.785899	997	1	-1.4172	TRUE	FALSE	MERS-CoV	1.74785	FALSE
SHMT1	9	0.017871	0.049574	0.785899	996	1	-7.8231	TRUE	FALSE	MERS-CoV	1.74785	FALSE
OR10G2	9	0.017899	0.033258	0.861788	822	2	1.296	TRUE	FALSE	HCoV-229E	1.74717	FALSE
TTYH1	9	0.01791	0.049652	0.785899	998	2	3.2464	TRUE	TRUE	MERS-CoV	1.7469	FALSE
FBXW11	9	0.01794	0.049721	0.785899	1000	3	3.1834	TRUE	TRUE	MERS-CoV	1.74618	FALSE
FGD3	9	0.01794	0.049721	0.785899	999	3	0.60799	TRUE	FALSE	MERS-CoV	1.74618	FALSE
KIF9	9	0.01794	0.03334	0.861788	823	1	-0.90347	TRUE	FALSE	HCoV-229E	1.74618	FALSE
TLL1	9	0.017962	0.033371	0.861788	824	2	1.1141	TRUE	FALSE	HCoV-229E	1.74565	FALSE
CXorf40A	9	0.017985	0.049805	0.785899	1002	2	3.2045	TRUE	TRUE	MERS-CoV	1.74509	FALSE
ANAPC4	9	0.018009	0.033444	0.861788	826	1	-0.42774	TRUE	FALSE	HCoV-229E	1.74451	FALSE
RNF17	9	0.018009	0.033444	0.861788	827	1	-0.42774	TRUE	FALSE	HCoV-229E	1.74451	FALSE
KRT84	9	0.018026	0.033477	0.861788	829	2	1.2315	TRUE	FALSE	HCoV-229E	1.7441	FALSE
SDR39U1	9	0.018026	0.033477	0.861788	828	2	1.2315	TRUE	FALSE	HCoV-229E	1.7441	FALSE
LCT	9	0.01803	0.049896	0.785899	1004	2	3.2303	TRUE	TRUE	MERS-CoV	1.744	FALSE
GDPGP1	9	0.018045	0.033511	0.861788	830	2	1.3558	TRUE	FALSE	HCoV-229E	1.74364	FALSE
PPFIA2	9	0.018056	0.033529	0.861788	831	2	1.2984	TRUE	FALSE	HCoV-229E	1.74338	FALSE
DKK3	9	0.018078	0.050005	0.785899	1005	2	2.078	TRUE	TRUE	MERS-CoV	1.74285	FALSE
CRISP1	9	0.018112	0.033632	0.861788	832	2	1.3735	TRUE	FALSE	HCoV-229E	1.74203	FALSE
TMEM89	9	0.018124	0.050096	0.785899	1006	2	-0.84147	TRUE	FALSE	MERS-CoV	1.74175	FALSE
ANKIB1	9	0.018124	0.033653	0.861788	833	1	-0.99723	TRUE	FALSE	HCoV-229E	1.74175	FALSE
C2orf48	9	0.018135	0.033671	0.861788	834	2	1.2237	TRUE	FALSE	HCoV-229E	1.74148	FALSE
C3orf20	9	0.018135	0.033671	0.861788	835	2	1.2237	TRUE	FALSE	HCoV-229E	1.74148	FALSE
BACE1	9	0.018158	0.033709	0.861788	836	2	1.4097	TRUE	FALSE	HCoV-229E	1.74093	FALSE
ABHD17A	9	0.018171	0.050193	0.785899	1007	3	2.4099	TRUE	TRUE	MERS-CoV	1.74062	FALSE
JMJD1C	9	0.018171	0.03374	0.861788	837	2	1.1122	TRUE	FALSE	HCoV-229E	1.74062	FALSE
CLDN9	9	0.018188	0.033765	0.861788	838	2	1.2953	TRUE	FALSE	HCoV-229E	1.74022	FALSE
ZNF613	9	0.01821	0.050274	0.785899	1008	2	3.171	TRUE	TRUE	MERS-CoV	1.73969	FALSE
GTF3C1	9	0.018217	0.050288	0.785899	1009	2	0.8639	TRUE	FALSE	MERS-CoV	1.73952	FALSE
OR10AD1	9	0.018222	0.03383	0.862429	839	2	1.227	TRUE	FALSE	HCoV-229E	1.7394	FALSE
ANXA10	9	0.018263	0.050396	0.785899	1010	2	3.2018	TRUE	TRUE	MERS-CoV	1.73843	FALSE
CABS1	9	0.018282	0.033952	0.862483	842	2	1.1643	TRUE	FALSE	HCoV-229E	1.73798	FALSE
SOX10	9	0.018301	0.050482	0.785899	1011	3	3.1803	TRUE	TRUE	MERS-CoV	1.73753	FALSE
C10orf54	9	0.018309	0.050499	0.785899	1014	1	-1.0637	TRUE	FALSE	MERS-CoV	1.73734	FALSE
IHH	9	0.018309	0.050499	0.785899	1013	1	-3.2086	TRUE	FALSE	MERS-CoV	1.73734	FALSE
PDPN	9	0.018309	0.050499	0.785899	1012	2	-0.086126	TRUE	FALSE	MERS-CoV	1.73734	FALSE
HHLA2	9	0.018331	0.050544	0.785899	1015	2	3.2057	TRUE	TRUE	MERS-CoV	1.73681	FALSE
BOLA2	9	0.018361	0.034093	0.864099	843	2	1.2409	TRUE	FALSE	HCoV-229E	1.7361	FALSE
CISD2	9	0.018384	0.034135	0.864099	844	2	1.2849	TRUE	FALSE	HCoV-229E	1.73556	FALSE
KBTBD6	9	0.018424	0.050737	0.785899	1016	1	0.30508	TRUE	FALSE	MERS-CoV	1.73462	FALSE
CFI	9	0.018494	0.050868	0.785899	1017	3	3.0888	TRUE	TRUE	MERS-CoV	1.73297	FALSE
SRMS	9	0.018498	0.050876	0.785899	1018	3	3.1717	TRUE	TRUE	MERS-CoV	1.73288	FALSE
MMP15	9	0.01854	0.050961	0.785899	1020	1	-2.1606	TRUE	FALSE	MERS-CoV	1.73189	FALSE
GRP	9	0.01854	0.034398	0.866103	845	1	-0.27523	TRUE	FALSE	HCoV-229E	1.73189	FALSE
EXOSC6	9	0.018578	0.03446	0.866103	848	2	1.0748	TRUE	FALSE	HCoV-229E	1.731	FALSE
KLK7	9	0.018578	0.03446	0.866103	847	2	1.0748	TRUE	FALSE	HCoV-229E	1.731	FALSE
SIGLEC6	9	0.018578	0.03446	0.866103	846	2	1.0748	TRUE	FALSE	HCoV-229E	1.731	FALSE
LUC7L	9	0.018581	0.051051	0.785899	1021	3	3.1719	TRUE	TRUE	MERS-CoV	1.73093	FALSE
LRRTM4	9	0.018586	0.034476	0.866103	849	1	-0.78624	TRUE	FALSE	HCoV-229E	1.73081	FALSE
SPAG6	9	0.018612	0.051114	0.785899	1022	2	3.1834	TRUE	TRUE	MERS-CoV	1.73021	FALSE
WNT4	9	0.018635	0.051163	0.785899	1023	2	3.1999	TRUE	TRUE	MERS-CoV	1.72967	FALSE
TXNDC15	9	0.01865	0.051189	0.785899	1024	2	3.1826	TRUE	TRUE	MERS-CoV	1.72932	FALSE
KRTAP6-2	9	0.018655	0.051201	0.785899	1026	2	1.7664	TRUE	FALSE	MERS-CoV	1.7292	FALSE
WSB2	9	0.018655	0.051201	0.785899	1025	1	-0.8654	TRUE	FALSE	MERS-CoV	1.7292	FALSE
SPATS1	9	0.018669	0.034622	0.866103	850	2	1.1171	TRUE	FALSE	HCoV-229E	1.72888	FALSE
TMEM38A	9	0.018669	0.034622	0.866103	851	2	1.1171	TRUE	FALSE	HCoV-229E	1.72888	FALSE
CYB561A3	9	0.018678	0.034638	0.866103	852	1	0.97608	TRUE	FALSE	HCoV-229E	1.72867	FALSE
H2BFWT	9	0.018724	0.051344	0.785899	1027	1	0.27681	TRUE	FALSE	MERS-CoV	1.7276	FALSE
MLANA	9	0.018724	0.034718	0.866103	853	1	-0.90347	TRUE	FALSE	HCoV-229E	1.7276	FALSE
PDZD7	9	0.018734	0.05137	0.785899	1028	2	3.1517	TRUE	TRUE	MERS-CoV	1.72737	TRUE
CDYL2	9	0.018753	0.034774	0.866103	857	2	0.99961	TRUE	FALSE	HCoV-229E	1.72693	FALSE
EFR3B	9	0.018753	0.034774	0.866103	856	2	0.99961	TRUE	FALSE	HCoV-229E	1.72693	FALSE
NUCB1	9	0.018753	0.034774	0.866103	855	2	0.99961	TRUE	FALSE	HCoV-229E	1.72693	FALSE
TEKT5	9	0.018753	0.034774	0.866103	854	2	0.99961	TRUE	FALSE	HCoV-229E	1.72693	FALSE
ANKRD34A	9	0.018817	0.051539	0.785899	1029	2	2.1185	TRUE	TRUE	MERS-CoV	1.72545	FALSE
CBR3	9	0.018817	0.034886	0.866921	858	1	-0.90347	TRUE	FALSE	HCoV-229E	1.72545	FALSE
GIN1	9	0.018818	0.05154	0.785899	1030	2	3.1152	TRUE	TRUE	MERS-CoV	1.72543	FALSE
SYS1	9	0.018856	0.051626	0.785899	1032	3	3.1475	TRUE	TRUE	MERS-CoV	1.72455	FALSE
SH2D7	9	0.018863	0.051639	0.785899	1033	2	1.3195	TRUE	FALSE	MERS-CoV	1.72439	FALSE
PPOX	9	0.018863	0.034965	0.867758	860	1	-0.99723	TRUE	FALSE	HCoV-229E	1.72439	FALSE
ARTN	9	0.018883	0.035	0.867758	861	2	1.1441	TRUE	FALSE	HCoV-229E	1.72393	FALSE
H1F0	9	0.018894	0.051705	0.785899	1034	3	3.1602	TRUE	TRUE	MERS-CoV	1.72368	FALSE
HIST1H2BE	9	0.018909	0.051733	0.785899	1035	1	-2.4659	TRUE	FALSE	MERS-CoV	1.72333	FALSE
GSTT2B	9	0.018933	0.05178	0.785899	1036	2	3.2307	TRUE	TRUE	MERS-CoV	1.72278	FALSE
SSX7	9	0.018955	0.051829	0.785899	1037	1	-2.7634	TRUE	FALSE	MERS-CoV	1.72228	FALSE
ADRBK2	9	0.018971	0.035152	0.868467	864	2	0.95237	TRUE	FALSE	HCoV-229E	1.72191	FALSE
GNAI1	9	0.018971	0.035152	0.868467	865	2	1.0534	TRUE	FALSE	HCoV-229E	1.72191	FALSE
SETD2	9	0.018971	0.035152	0.868467	863	2	1.0534	TRUE	FALSE	HCoV-229E	1.72191	FALSE
RLN3	9	0.019047	0.035278	0.868467	867	2	0.71741	TRUE	FALSE	HCoV-229E	1.72017	FALSE
CCL4L1	9	0.019048	0.052019	0.785899	1039	2	3.1454	TRUE	TRUE	MERS-CoV	1.72015	FALSE
LANCL1	9	0.01907	0.052061	0.785899	1041	1	-2.1075	TRUE	FALSE	MERS-CoV	1.71965	FALSE
SIGLECL1	9	0.019093	0.035349	0.868467	868	1	-0.99723	TRUE	FALSE	HCoV-229E	1.71913	FALSE
SAMHD1	9	0.019098	0.035358	0.868467	870	2	1.0879	TRUE	FALSE	HCoV-229E	1.71901	FALSE
WNT16	9	0.019098	0.035358	0.868467	869	2	1.0879	TRUE	FALSE	HCoV-229E	1.71901	FALSE
RAB3IP	9	0.019139	0.035417	0.868467	871	1	0.533	TRUE	FALSE	HCoV-229E	1.71808	FALSE
SLTM	6	0.019193	0.04772	0.785899	1042	2	2.3867	TRUE	TRUE	MERS-CoV	1.71686	FALSE
GPR151	9	0.019194	0.052312	0.785899	1043	2	3.1428	TRUE	TRUE	MERS-CoV	1.71683	FALSE
BAGE	9	0.019232	0.035571	0.868467	872	1	-1.4478	TRUE	FALSE	HCoV-229E	1.71598	FALSE
GPR153	9	0.019268	0.035634	0.868467	873	2	1.0007	TRUE	FALSE	HCoV-229E	1.71516	FALSE
OR6S1	9	0.019268	0.035634	0.868467	874	2	1.0007	TRUE	FALSE	HCoV-229E	1.71516	FALSE
SCAND1	9	0.019268	0.035634	0.868467	875	2	1.0007	TRUE	FALSE	HCoV-229E	1.71516	FALSE
SHBG	9	0.019278	0.052486	0.785899	1045	3	1.6186	TRUE	FALSE	MERS-CoV	1.71494	FALSE
SGOL1	9	0.019278	0.035656	0.868467	876	1	-0.90347	TRUE	FALSE	HCoV-229E	1.71494	FALSE
LCA5L	9	0.019302	0.052539	0.785899	1047	2	3.1792	TRUE	TRUE	MERS-CoV	1.7144	FALSE
ARHGAP6	9	0.01931	0.052552	0.785899	1048	2	3.1032	TRUE	TRUE	MERS-CoV	1.71422	FALSE
MCM4	9	0.019364	0.052673	0.785899	1049	2	3.0895	TRUE	TRUE	MERS-CoV	1.713	FALSE
ISM1	9	0.01937	0.035823	0.869083	877	1	0.16612	TRUE	FALSE	HCoV-229E	1.71287	FALSE
SETDB1	9	0.019419	0.052773	0.785899	1050	2	3.1407	TRUE	TRUE	MERS-CoV	1.71177	FALSE
CHAC1	9	0.019442	0.052827	0.785899	1051	2	3.1365	TRUE	TRUE	MERS-CoV	1.71126	FALSE
ABCC9	9	0.019452	0.052843	0.785899	1054	3	-1.5766	TRUE	FALSE	MERS-CoV	1.71104	FALSE
ACAA2	9	0.019452	0.052843	0.785899	1148	3	2.4877	TRUE	TRUE	MERS-CoV	1.71104	FALSE
ACCSL	9	0.019452	0.052843	0.785899	1349	3	-1.3339	TRUE	FALSE	MERS-CoV	1.71104	FALSE
ACTR2	9	0.019452	0.052843	0.785899	1314	3	-1.5766	TRUE	FALSE	MERS-CoV	1.71104	FALSE
ACTRT3	9	0.019452	0.052843	0.785899	1192	3	-1.5766	TRUE	FALSE	MERS-CoV	1.71104	FALSE
ADAM19	9	0.019452	0.052843	0.785899	1320	3	2.442	TRUE	TRUE	MERS-CoV	1.71104	FALSE
ADAM2	9	0.019452	0.052843	0.785899	1070	3	-1.5766	TRUE	FALSE	MERS-CoV	1.71104	FALSE
ADCY4	9	0.019452	0.052843	0.785899	1287	3	-1.5766	TRUE	FALSE	MERS-CoV	1.71104	FALSE
AIF1L	9	0.019452	0.052843	0.785899	1128	3	-1.5766	TRUE	FALSE	MERS-CoV	1.71104	FALSE
AIM1	9	0.019452	0.052843	0.785899	1118	3	-1.5766	TRUE	FALSE	MERS-CoV	1.71104	FALSE
AKIRIN1	9	0.019452	0.052843	0.785899	1212	3	-1.5547	TRUE	FALSE	MERS-CoV	1.71104	FALSE
ALDH16A1	9	0.019452	0.052843	0.785899	1311	3	-1.5766	TRUE	FALSE	MERS-CoV	1.71104	FALSE
ALDH3B1	9	0.019452	0.052843	0.785899	1165	3	-1.5766	TRUE	FALSE	MERS-CoV	1.71104	FALSE
AP5S1	9	0.019452	0.052843	0.785899	1055	3	3.0024	TRUE	TRUE	MERS-CoV	1.71104	FALSE
APC2	9	0.019452	0.052843	0.785899	1278	3	-1.5766	TRUE	FALSE	MERS-CoV	1.71104	FALSE
AR	9	0.019452	0.052843	0.785899	1286	3	-1.5766	TRUE	FALSE	MERS-CoV	1.71104	FALSE
AREG	9	0.019452	0.052843	0.785899	1288	3	-1.5766	TRUE	FALSE	MERS-CoV	1.71104	FALSE
ARL6IP1	9	0.019452	0.052843	0.785899	1071	3	2.3951	TRUE	TRUE	MERS-CoV	1.71104	FALSE
ARMC1	9	0.019452	0.052843	0.785899	1348	3	-1.5766	TRUE	FALSE	MERS-CoV	1.71104	FALSE
ARSD	9	0.019452	0.052843	0.785899	1290	3	-1.5766	TRUE	FALSE	MERS-CoV	1.71104	FALSE
ASB2	9	0.019452	0.052843	0.785899	1248	3	0.34111	TRUE	FALSE	MERS-CoV	1.71104	FALSE
ASZ1	9	0.019452	0.052843	0.785899	1208	3	1.768	TRUE	FALSE	MERS-CoV	1.71104	FALSE
ATF4	9	0.019452	0.052843	0.785899	1289	3	-1.5766	TRUE	FALSE	MERS-CoV	1.71104	FALSE
ATG3	9	0.019452	0.052843	0.785899	1282	3	-1.5766	TRUE	FALSE	MERS-CoV	1.71104	FALSE
ATP11A	9	0.019452	0.052843	0.785899	1224	3	1.832	TRUE	FALSE	MERS-CoV	1.71104	FALSE
ATP6AP1L	9	0.019452	0.052843	0.785899	1195	3	2.6993	TRUE	TRUE	MERS-CoV	1.71104	FALSE
ATP8A1	9	0.019452	0.052843	0.785899	1407	3	2.3867	TRUE	TRUE	MERS-CoV	1.71104	FALSE
B3GAT1	9	0.019452	0.052843	0.785899	1297	3	-1.5766	TRUE	FALSE	MERS-CoV	1.71104	FALSE
B4GALT3	9	0.019452	0.052843	0.785899	1244	3	-1.3219	TRUE	FALSE	MERS-CoV	1.71104	FALSE
BARHL2	9	0.019452	0.052843	0.785899	1296	3	-1.5766	TRUE	FALSE	MERS-CoV	1.71104	FALSE
BHMT	9	0.019452	0.052843	0.785899	1138	3	2.6467	TRUE	TRUE	MERS-CoV	1.71104	FALSE
BICD1	9	0.019452	0.052843	0.785899	1103	3	-0.7232	TRUE	FALSE	MERS-CoV	1.71104	FALSE
BIRC3	9	0.019452	0.052843	0.785899	1304	3	2.8338	TRUE	TRUE	MERS-CoV	1.71104	FALSE
BIRC7	9	0.019452	0.052843	0.785899	1406	3	2.3615	TRUE	TRUE	MERS-CoV	1.71104	FALSE
BTF3L4	9	0.019452	0.052843	0.785899	1300	3	-1.5766	TRUE	FALSE	MERS-CoV	1.71104	FALSE
C10orf128	9	0.019452	0.052843	0.785899	1153	3	-1.5766	TRUE	FALSE	MERS-CoV	1.71104	FALSE
C10orf131	9	0.019452	0.052843	0.785899	1430	3	0.18989	TRUE	FALSE	MERS-CoV	1.71104	FALSE
C11orf48	9	0.019452	0.052843	0.785899	1299	3	-1.5766	TRUE	FALSE	MERS-CoV	1.71104	FALSE
C12orf4	9	0.019452	0.052843	0.785899	1426	3	0.3613	TRUE	FALSE	MERS-CoV	1.71104	FALSE
C14orf159	9	0.019452	0.052843	0.785899	1362	3	-1.5766	TRUE	FALSE	MERS-CoV	1.71104	FALSE
C15orf60	9	0.019452	0.052843	0.785899	1168	3	-1.1076	TRUE	FALSE	MERS-CoV	1.71104	FALSE
C17orf53	9	0.019452	0.052843	0.785899	1129	3	-0.93092	TRUE	FALSE	MERS-CoV	1.71104	FALSE
C17orf89	9	0.019452	0.052843	0.785899	1156	3	2.452	TRUE	TRUE	MERS-CoV	1.71104	FALSE
C1QB	9	0.019452	0.052843	0.785899	1254	3	2.3572	TRUE	TRUE	MERS-CoV	1.71104	FALSE
C8orf44	9	0.019452	0.052843	0.785899	1181	3	2.3867	TRUE	TRUE	MERS-CoV	1.71104	FALSE
CACNA1F	9	0.019452	0.052843	0.785899	1390	3	2.2726	TRUE	TRUE	MERS-CoV	1.71104	FALSE
CACYBP	9	0.019452	0.052843	0.785899	1061	3	-0.38179	TRUE	FALSE	MERS-CoV	1.71104	FALSE
CAMK1	9	0.019452	0.052843	0.785899	1137	3	0.72028	TRUE	FALSE	MERS-CoV	1.71104	FALSE
CATSPER2	9	0.019452	0.052843	0.785899	1291	3	-1.5766	TRUE	FALSE	MERS-CoV	1.71104	FALSE
CATSPERD	9	0.019452	0.052843	0.785899	1204	3	2.5447	TRUE	TRUE	MERS-CoV	1.71104	FALSE
CBR3	9	0.019452	0.052843	0.785899	1293	3	-1.5766	TRUE	FALSE	MERS-CoV	1.71104	FALSE
CBY3	9	0.019452	0.052843	0.785899	1410	3	-1.5766	TRUE	FALSE	MERS-CoV	1.71104	FALSE
CCDC125	9	0.019452	0.052843	0.785899	1330	3	-1.5766	TRUE	FALSE	MERS-CoV	1.71104	FALSE
CCDC58	9	0.019452	0.052843	0.785899	1295	3	-1.5766	TRUE	FALSE	MERS-CoV	1.71104	FALSE
CCDC73	9	0.019452	0.052843	0.785899	1155	3	2.2293	TRUE	TRUE	MERS-CoV	1.71104	FALSE
CD160	9	0.019452	0.052843	0.785899	1094	3	-1.5766	TRUE	FALSE	MERS-CoV	1.71104	FALSE
CD24	9	0.019452	0.052843	0.785899	1347	3	-0.90034	TRUE	FALSE	MERS-CoV	1.71104	FALSE
CDCA4	9	0.019452	0.052843	0.785899	1173	3	-1.5766	TRUE	FALSE	MERS-CoV	1.71104	FALSE
CDH20	9	0.019452	0.052843	0.785899	1062	3	-0.86103	TRUE	FALSE	MERS-CoV	1.71104	FALSE
CDR2L	9	0.019452	0.052843	0.785899	1161	3	-1.5766	TRUE	FALSE	MERS-CoV	1.71104	FALSE
CEACAM8	9	0.019452	0.052843	0.785899	1381	3	2.3312	TRUE	TRUE	MERS-CoV	1.71104	FALSE
CENPJ	9	0.019452	0.052843	0.785899	1350	3	-1.5766	TRUE	FALSE	MERS-CoV	1.71104	FALSE
CEP41	9	0.019452	0.052843	0.785899	1087	3	-1.5766	TRUE	FALSE	MERS-CoV	1.71104	FALSE
CETN1	9	0.019452	0.052843	0.785899	1075	3	-1.5766	TRUE	FALSE	MERS-CoV	1.71104	FALSE
CLDN18	9	0.019452	0.052843	0.785899	1342	3	-1.5766	TRUE	FALSE	MERS-CoV	1.71104	FALSE
CLEC10A	9	0.019452	0.052843	0.785899	1315	3	-1.5766	TRUE	FALSE	MERS-CoV	1.71104	FALSE
CLSTN3	9	0.019452	0.052843	0.785899	1183	3	-1.5766	TRUE	FALSE	MERS-CoV	1.71104	FALSE
CNNM2	9	0.019452	0.052843	0.785899	1160	3	-1.5766	TRUE	FALSE	MERS-CoV	1.71104	FALSE
COL12A1	9	0.019452	0.052843	0.785899	1083	3	2.6197	TRUE	TRUE	MERS-CoV	1.71104	FALSE
COL4A3BP	9	0.019452	0.052843	0.785899	1189	3	-1.5766	TRUE	FALSE	MERS-CoV	1.71104	FALSE
COL6A2	9	0.019452	0.052843	0.785899	1366	3	-0.55165	TRUE	FALSE	MERS-CoV	1.71104	FALSE
COPG1	9	0.019452	0.052843	0.785899	1127	3	-1.0641	TRUE	FALSE	MERS-CoV	1.71104	FALSE
CPNE6	9	0.019452	0.052843	0.785899	1279	3	0.11147	TRUE	FALSE	MERS-CoV	1.71104	FALSE
CRKL	9	0.019452	0.052843	0.785899	1356	3	-1.5766	TRUE	FALSE	MERS-CoV	1.71104	FALSE
CSNK1G1	9	0.019452	0.052843	0.785899	1364	3	2.0244	TRUE	TRUE	MERS-CoV	1.71104	FALSE
CTU2	9	0.019452	0.052843	0.785899	1100	3	0.072498	TRUE	FALSE	MERS-CoV	1.71104	FALSE
CUL9	9	0.019452	0.052843	0.785899	1277	3	1.9403	TRUE	FALSE	MERS-CoV	1.71104	FALSE
CXCL10	9	0.019452	0.052843	0.785899	1391	3	2.4362	TRUE	TRUE	MERS-CoV	1.71104	FALSE
CXCL12	9	0.019452	0.052843	0.785899	1411	3	-1.5766	TRUE	FALSE	MERS-CoV	1.71104	FALSE
CXorf58	9	0.019452	0.052843	0.785899	1365	3	2.4442	TRUE	TRUE	MERS-CoV	1.71104	FALSE
CYB5B	9	0.019452	0.052843	0.785899	1214	3	-1.5766	TRUE	FALSE	MERS-CoV	1.71104	FALSE
DCTN2	9	0.019452	0.052843	0.785899	1292	3	-1.5766	TRUE	FALSE	MERS-CoV	1.71104	FALSE
DCTPP1	9	0.019452	0.052843	0.785899	1057	3	-0.47394	TRUE	FALSE	MERS-CoV	1.71104	FALSE
DDR2	9	0.019452	0.052843	0.785899	1136	3	2.0397	TRUE	TRUE	MERS-CoV	1.71104	FALSE
DGAT2L6	9	0.019452	0.052843	0.785899	1401	3	-1.5766	TRUE	FALSE	MERS-CoV	1.71104	FALSE
DHX15	9	0.019452	0.052843	0.785899	1358	3	-1.5766	TRUE	FALSE	MERS-CoV	1.71104	FALSE
DHX57	9	0.019452	0.052843	0.785899	1310	3	-0.44408	TRUE	FALSE	MERS-CoV	1.71104	FALSE
DNAJA3	9	0.019452	0.052843	0.785899	1108	3	-1.5766	TRUE	FALSE	MERS-CoV	1.71104	FALSE
DPM2	9	0.019452	0.052843	0.785899	1110	3	2.9817	TRUE	TRUE	MERS-CoV	1.71104	FALSE
DPP8	9	0.019452	0.052843	0.785899	1063	3	0.80825	TRUE	FALSE	MERS-CoV	1.71104	FALSE
DTWD1	9	0.019452	0.052843	0.785899	1226	3	-1.5766	TRUE	FALSE	MERS-CoV	1.71104	FALSE
DUS1L	9	0.019452	0.052843	0.785899	1105	3	0.49087	TRUE	FALSE	MERS-CoV	1.71104	FALSE
DUSP14	9	0.019452	0.052843	0.785899	1435	3	2.0015	TRUE	TRUE	MERS-CoV	1.71104	FALSE
DYNC1LI2	9	0.019452	0.052843	0.785899	1355	3	1.7781	TRUE	FALSE	MERS-CoV	1.71104	FALSE
DYNC2H1	9	0.019452	0.052843	0.785899	1359	3	-1.5766	TRUE	FALSE	MERS-CoV	1.71104	FALSE
DYNLL1	9	0.019452	0.052843	0.785899	1196	3	2.3867	TRUE	TRUE	MERS-CoV	1.71104	FALSE
DZIP1	9	0.019452	0.052843	0.785899	1352	3	-1.5766	TRUE	FALSE	MERS-CoV	1.71104	FALSE
EDDM3A	9	0.019452	0.052843	0.785899	1257	3	3.0756	TRUE	TRUE	MERS-CoV	1.71104	FALSE
EIF2AK2	9	0.019452	0.052843	0.785899	1405	3	1.8444	TRUE	FALSE	MERS-CoV	1.71104	FALSE
EIF4E1B	9	0.019452	0.052843	0.785899	1354	3	1.7933	TRUE	FALSE	MERS-CoV	1.71104	FALSE
EIF4EBP2	9	0.019452	0.052843	0.785899	1191	3	2.9361	TRUE	TRUE	MERS-CoV	1.71104	FALSE
ELAC2	9	0.019452	0.052843	0.785899	1095	3	2.3867	TRUE	TRUE	MERS-CoV	1.71104	FALSE
ELMSAN1	9	0.019452	0.052843	0.785899	1376	3	-1.5766	TRUE	FALSE	MERS-CoV	1.71104	FALSE
EML2	9	0.019452	0.052843	0.785899	1079	3	-0.23574	TRUE	FALSE	MERS-CoV	1.71104	FALSE
ENDOD1	9	0.019452	0.052843	0.785899	1255	3	-0.34225	TRUE	FALSE	MERS-CoV	1.71104	FALSE
EQTN	9	0.019452	0.052843	0.785899	1184	3	0.16868	TRUE	FALSE	MERS-CoV	1.71104	FALSE
ERAL1	9	0.019452	0.052843	0.785899	1351	3	-1.5766	TRUE	FALSE	MERS-CoV	1.71104	FALSE
ERO1L	9	0.019452	0.052843	0.785899	1388	3	2.1263	TRUE	TRUE	MERS-CoV	1.71104	FALSE
ETV1	9	0.019452	0.052843	0.785899	1369	3	-1.5766	TRUE	FALSE	MERS-CoV	1.71104	FALSE
FAM120B	9	0.019452	0.052843	0.785899	1363	3	-1.5766	TRUE	FALSE	MERS-CoV	1.71104	FALSE
FAM126A	9	0.019452	0.052843	0.785899	1302	3	0.84199	TRUE	FALSE	MERS-CoV	1.71104	FALSE
FANCG	9	0.019452	0.052843	0.785899	1249	3	2.2608	TRUE	TRUE	MERS-CoV	1.71104	FALSE
FBXL15	9	0.019452	0.052843	0.785899	1327	3	-1.5766	TRUE	FALSE	MERS-CoV	1.71104	FALSE
FECH	9	0.019452	0.052843	0.785899	1167	3	2.3867	TRUE	TRUE	MERS-CoV	1.71104	FALSE
FEZF1	9	0.019452	0.052843	0.785899	1217	3	1.6848	TRUE	FALSE	MERS-CoV	1.71104	FALSE
FGFRL1	9	0.019452	0.052843	0.785899	1328	3	-1.5766	TRUE	FALSE	MERS-CoV	1.71104	FALSE
FKTN	9	0.019452	0.052843	0.785899	1361	3	2.2992	TRUE	TRUE	MERS-CoV	1.71104	FALSE
FLRT3	9	0.019452	0.052843	0.785899	1101	3	-1.3661	TRUE	FALSE	MERS-CoV	1.71104	FALSE
FOXD4L1	9	0.019452	0.052843	0.785899	1357	3	-0.16029	TRUE	FALSE	MERS-CoV	1.71104	FALSE
FUT5	9	0.019452	0.052843	0.785899	1393	3	-1.5766	TRUE	FALSE	MERS-CoV	1.71104	FALSE
FYB	9	0.019452	0.052843	0.785899	1322	3	-1.5766	TRUE	FALSE	MERS-CoV	1.71104	FALSE
GAR1	9	0.019452	0.052843	0.785899	1124	3	-0.65617	TRUE	FALSE	MERS-CoV	1.71104	FALSE
GARS	9	0.019452	0.052843	0.785899	1321	3	-1.5766	TRUE	FALSE	MERS-CoV	1.71104	FALSE
GDE1	9	0.019452	0.052843	0.785899	1111	3	-1.5766	TRUE	FALSE	MERS-CoV	1.71104	FALSE
GFRAL	9	0.019452	0.052843	0.785899	1325	3	-1.5766	TRUE	FALSE	MERS-CoV	1.71104	FALSE
GJB7	9	0.019452	0.052843	0.785899	1436	3	2.3867	TRUE	TRUE	MERS-CoV	1.71104	FALSE
GNPNAT1	9	0.019452	0.052843	0.785899	1337	3	-1.5766	TRUE	FALSE	MERS-CoV	1.71104	FALSE
GOLGA1	9	0.019452	0.052843	0.785899	1116	3	2.4595	TRUE	TRUE	MERS-CoV	1.71104	FALSE
GP5	9	0.019452	0.052843	0.785899	1338	3	-1.5766	TRUE	FALSE	MERS-CoV	1.71104	FALSE
GRINA	9	0.019452	0.052843	0.785899	1187	3	0.27681	TRUE	FALSE	MERS-CoV	1.71104	FALSE
GRK4	9	0.019452	0.052843	0.785899	1339	3	-1.5766	TRUE	FALSE	MERS-CoV	1.71104	FALSE
GTPBP4	9	0.019452	0.052843	0.785899	1346	3	-1.5766	TRUE	FALSE	MERS-CoV	1.71104	FALSE
GUK1	9	0.019452	0.052843	0.785899	1122	3	3.055	TRUE	TRUE	MERS-CoV	1.71104	FALSE
H1FOO	9	0.019452	0.052843	0.785899	1317	3	-0.65533	TRUE	FALSE	MERS-CoV	1.71104	FALSE
H2AFB1	9	0.019452	0.052843	0.785899	1402	3	2.1214	TRUE	TRUE	MERS-CoV	1.71104	FALSE
HAO1	9	0.019452	0.052843	0.785899	1091	3	2.3867	TRUE	TRUE	MERS-CoV	1.71104	FALSE
HAS3	9	0.019452	0.052843	0.785899	1120	3	2.4924	TRUE	TRUE	MERS-CoV	1.71104	FALSE
HBM	9	0.019452	0.052843	0.785899	1179	3	-1.5766	TRUE	FALSE	MERS-CoV	1.71104	FALSE
HEPHL1	9	0.019452	0.052843	0.785899	1178	3	1.7135	TRUE	FALSE	MERS-CoV	1.71104	FALSE
HEY2	9	0.019452	0.052843	0.785899	1373	3	-1.5766	TRUE	FALSE	MERS-CoV	1.71104	FALSE
HIF1A	9	0.019452	0.052843	0.785899	1169	3	3.1374	TRUE	TRUE	MERS-CoV	1.71104	FALSE
HIST1H1T	9	0.019452	0.052843	0.785899	1163	3	0.079465	TRUE	FALSE	MERS-CoV	1.71104	FALSE
HIST1H2AH	9	0.019452	0.052843	0.785899	1125	3	0.79145	TRUE	FALSE	MERS-CoV	1.71104	FALSE
HIST1H3G	9	0.019452	0.052843	0.785899	1332	3	-1.5766	TRUE	FALSE	MERS-CoV	1.71104	FALSE
HLA-DRB5	9	0.019452	0.052843	0.785899	1281	3	-1.5766	TRUE	FALSE	MERS-CoV	1.71104	FALSE
HMP19	9	0.019452	0.052843	0.785899	1131	3	-1.5766	TRUE	FALSE	MERS-CoV	1.71104	FALSE
HOMEZ	9	0.019452	0.052843	0.785899	1343	3	-1.5766	TRUE	FALSE	MERS-CoV	1.71104	FALSE
HPS3	9	0.019452	0.052843	0.785899	1123	3	-1.5766	TRUE	FALSE	MERS-CoV	1.71104	FALSE
HSD11B1L	9	0.019452	0.052843	0.785899	1210	3	-0.51932	TRUE	FALSE	MERS-CoV	1.71104	FALSE
HSD17B6	9	0.019452	0.052843	0.785899	1409	3	2.3867	TRUE	TRUE	MERS-CoV	1.71104	FALSE
HSF1	9	0.019452	0.052843	0.785899	1335	3	-1.5766	TRUE	FALSE	MERS-CoV	1.71104	FALSE
HSP90AA1	9	0.019452	0.052843	0.785899	1157	3	2.7316	TRUE	TRUE	MERS-CoV	1.71104	TRUE
HSPA14	9	0.019452	0.052843	0.785899	1382	3	-0.99056	TRUE	FALSE	MERS-CoV	1.71104	FALSE
HSPB9	9	0.019452	0.052843	0.785899	1106	3	2.3867	TRUE	TRUE	MERS-CoV	1.71104	FALSE
IAPP	9	0.019452	0.052843	0.785899	1305	3	-1.5766	TRUE	FALSE	MERS-CoV	1.71104	FALSE
IFI27L1	9	0.019452	0.052843	0.785899	1146	3	2.9091	TRUE	TRUE	MERS-CoV	1.71104	FALSE
IFIT5	9	0.019452	0.052843	0.785899	1324	3	-1.5766	TRUE	FALSE	MERS-CoV	1.71104	FALSE
IFNA8	9	0.019452	0.052843	0.785899	1280	3	-1.5766	TRUE	FALSE	MERS-CoV	1.71104	FALSE
IGSF8	9	0.019452	0.052843	0.785899	1140	3	-1.5766	TRUE	FALSE	MERS-CoV	1.71104	FALSE
IKBKE	9	0.019452	0.052843	0.785899	1132	3	-1.5766	TRUE	FALSE	MERS-CoV	1.71104	FALSE
ILF3	9	0.019452	0.052843	0.785899	1383	3	0.096757	TRUE	FALSE	MERS-CoV	1.71104	FALSE
IPO7	9	0.019452	0.052843	0.785899	1121	3	-0.063628	TRUE	FALSE	MERS-CoV	1.71104	FALSE
ISOC2	9	0.019452	0.052843	0.785899	1162	3	-1.5766	TRUE	FALSE	MERS-CoV	1.71104	FALSE
ITGA1	9	0.019452	0.052843	0.785899	1225	3	-1.5766	TRUE	FALSE	MERS-CoV	1.71104	FALSE
ITGAL	9	0.019452	0.052843	0.785899	1227	3	-1.5766	TRUE	FALSE	MERS-CoV	1.71104	FALSE
JPH4	9	0.019452	0.052843	0.785899	1073	3	0.25751	TRUE	FALSE	MERS-CoV	1.71104	FALSE
KAZN	9	0.019452	0.052843	0.785899	1377	3	1.7533	TRUE	FALSE	MERS-CoV	1.71104	FALSE
KCNH2	9	0.019452	0.052843	0.785899	1229	3	-1.5766	TRUE	FALSE	MERS-CoV	1.71104	FALSE
KCTD12	9	0.019452	0.052843	0.785899	1389	3	-0.67405	TRUE	FALSE	MERS-CoV	1.71104	FALSE
KIAA0391	9	0.019452	0.052843	0.785899	1360	3	-1.5766	TRUE	FALSE	MERS-CoV	1.71104	FALSE
KIAA1024L	9	0.019452	0.052843	0.785899	1345	3	-1.5766	TRUE	FALSE	MERS-CoV	1.71104	FALSE
KIAA1549L	9	0.019452	0.052843	0.785899	1147	3	-1.5766	TRUE	FALSE	MERS-CoV	1.71104	FALSE
KIFAP3	9	0.019452	0.052843	0.785899	1152	3	-0.42292	TRUE	FALSE	MERS-CoV	1.71104	FALSE
KIR3DL1	9	0.019452	0.052843	0.785899	1058	3	-1.5766	TRUE	FALSE	MERS-CoV	1.71104	FALSE
KLK15	9	0.019452	0.052843	0.785899	1306	3	1.8266	TRUE	FALSE	MERS-CoV	1.71104	FALSE
KLRG2	9	0.019452	0.052843	0.785899	1434	3	-1.5766	TRUE	FALSE	MERS-CoV	1.71104	FALSE
KRT14	9	0.019452	0.052843	0.785899	1130	3	-1.5766	TRUE	FALSE	MERS-CoV	1.71104	FALSE
KRTAP19-7	9	0.019452	0.052843	0.785899	1221	3	-1.5766	TRUE	FALSE	MERS-CoV	1.71104	FALSE
KRTAP8-1	9	0.019452	0.052843	0.785899	1117	3	3.0687	TRUE	TRUE	MERS-CoV	1.71104	FALSE
LAMA4	9	0.019452	0.052843	0.785899	1268	3	1.6975	TRUE	FALSE	MERS-CoV	1.71104	FALSE
LAMTOR3	9	0.019452	0.052843	0.785899	1096	3	1.7703	TRUE	FALSE	MERS-CoV	1.71104	FALSE
LATS2	9	0.019452	0.052843	0.785899	1149	3	-1.5766	TRUE	FALSE	MERS-CoV	1.71104	FALSE
LHX1	9	0.019452	0.052843	0.785899	1222	3	-1.5766	TRUE	FALSE	MERS-CoV	1.71104	FALSE
LMLN	9	0.019452	0.052843	0.785899	1216	3	1.7413	TRUE	FALSE	MERS-CoV	1.71104	FALSE
LOC100130880	9	0.019452	0.052843	0.785899	1439	3	2.0771	TRUE	TRUE	MERS-CoV	1.71104	FALSE
LOC200726	9	0.019452	0.052843	0.785899	1223	3	-1.5766	TRUE	FALSE	MERS-CoV	1.71104	FALSE
LOC283403	9	0.019452	0.052843	0.785899	1433	3	-1.0539	TRUE	FALSE	MERS-CoV	1.71104	FALSE
LRRC58	9	0.019452	0.052843	0.785899	1093	3	2.5429	TRUE	TRUE	MERS-CoV	1.71104	FALSE
LRRCC1	9	0.019452	0.052843	0.785899	1445	3	-1.5766	TRUE	FALSE	MERS-CoV	1.71104	FALSE
LRRK1	9	0.019452	0.052843	0.785899	1432	3	2.3867	TRUE	TRUE	MERS-CoV	1.71104	FALSE
LTF	9	0.019452	0.052843	0.785899	1113	3	1.9479	TRUE	FALSE	MERS-CoV	1.71104	FALSE
MAGEA1	9	0.019452	0.052843	0.785899	1084	3	1.8075	TRUE	FALSE	MERS-CoV	1.71104	FALSE
MAGEA10	9	0.019452	0.052843	0.785899	1236	3	-1.5766	TRUE	FALSE	MERS-CoV	1.71104	FALSE
MAGEA6	9	0.019452	0.052843	0.785899	1102	3	-0.4993	TRUE	FALSE	MERS-CoV	1.71104	FALSE
MAGEC3	9	0.019452	0.052843	0.785899	1176	3	-1.5766	TRUE	FALSE	MERS-CoV	1.71104	FALSE
MAP2	9	0.019452	0.052843	0.785899	1237	3	-1.5766	TRUE	FALSE	MERS-CoV	1.71104	FALSE
MAP2K2	9	0.019452	0.052843	0.785899	1239	3	-1.5766	TRUE	FALSE	MERS-CoV	1.71104	FALSE
MAT1A	9	0.019452	0.052843	0.785899	1238	3	-1.5766	TRUE	FALSE	MERS-CoV	1.71104	FALSE
MBOAT4	9	0.019452	0.052843	0.785899	1082	3	-1.5766	TRUE	FALSE	MERS-CoV	1.71104	FALSE
MECR	9	0.019452	0.052843	0.785899	1066	3	2.3867	TRUE	TRUE	MERS-CoV	1.71104	FALSE
MFRP	9	0.019452	0.052843	0.785899	1372	3	2.3867	TRUE	TRUE	MERS-CoV	1.71104	FALSE
MINPP1	9	0.019452	0.052843	0.785899	1097	3	2.0914	TRUE	TRUE	MERS-CoV	1.71104	FALSE
MIPOL1	9	0.019452	0.052843	0.785899	1231	3	-1.5766	TRUE	FALSE	MERS-CoV	1.71104	FALSE
MOSPD3	9	0.019452	0.052843	0.785899	1193	3	-1.5766	TRUE	FALSE	MERS-CoV	1.71104	FALSE
MRPL44	9	0.019452	0.052843	0.785899	1371	3	1.8407	TRUE	FALSE	MERS-CoV	1.71104	FALSE
MT1G	9	0.019452	0.052843	0.785899	1232	3	-1.5766	TRUE	FALSE	MERS-CoV	1.71104	FALSE
MTAP	9	0.019452	0.052843	0.785899	1234	3	-1.2956	TRUE	FALSE	MERS-CoV	1.71104	FALSE
MTX2	9	0.019452	0.052843	0.785899	1142	3	2.9823	TRUE	TRUE	MERS-CoV	1.71104	FALSE
MUM1	9	0.019452	0.052843	0.785899	1233	3	-1.5766	TRUE	FALSE	MERS-CoV	1.71104	FALSE
MUSTN1	9	0.019452	0.052843	0.785899	1206	3	-1.5766	TRUE	FALSE	MERS-CoV	1.71104	FALSE
MYL6	9	0.019452	0.052843	0.785899	1341	3	-1.5766	TRUE	FALSE	MERS-CoV	1.71104	FALSE
MYPN	9	0.019452	0.052843	0.785899	1068	3	-1.5766	TRUE	FALSE	MERS-CoV	1.71104	FALSE
MYRIP	9	0.019452	0.052843	0.785899	1205	3	-1.5766	TRUE	FALSE	MERS-CoV	1.71104	FALSE
NCSTN	9	0.019452	0.052843	0.785899	1151	3	1.7223	TRUE	FALSE	MERS-CoV	1.71104	FALSE
NDUFAF5	9	0.019452	0.052843	0.785899	1353	3	-1.5766	TRUE	FALSE	MERS-CoV	1.71104	FALSE
NECAB3	9	0.019452	0.052843	0.785899	1326	3	-1.5766	TRUE	FALSE	MERS-CoV	1.71104	FALSE
NEURL2	9	0.019452	0.052843	0.785899	1207	3	-1.5766	TRUE	FALSE	MERS-CoV	1.71104	FALSE
NFYB	9	0.019452	0.052843	0.785899	1209	3	-1.5766	TRUE	FALSE	MERS-CoV	1.71104	FALSE
NGB	9	0.019452	0.052843	0.785899	1218	3	-1.5766	TRUE	FALSE	MERS-CoV	1.71104	FALSE
NLRC4	9	0.019452	0.052843	0.785899	1438	3	2.3867	TRUE	TRUE	MERS-CoV	1.71104	FALSE
NOP10	9	0.019452	0.052843	0.785899	1158	3	-1.5766	TRUE	FALSE	MERS-CoV	1.71104	FALSE
NPM3	9	0.019452	0.052843	0.785899	1323	3	-1.5766	TRUE	FALSE	MERS-CoV	1.71104	FALSE
NRBP1	9	0.019452	0.052843	0.785899	1403	3	-1.5766	TRUE	FALSE	MERS-CoV	1.71104	FALSE
NTNG1	9	0.019452	0.052843	0.785899	1201	3	-1.5766	TRUE	FALSE	MERS-CoV	1.71104	FALSE
OLA1	9	0.019452	0.052843	0.785899	1440	3	2.8177	TRUE	TRUE	MERS-CoV	1.71104	FALSE
OR13C9	9	0.019452	0.052843	0.785899	1200	3	-1.5766	TRUE	FALSE	MERS-CoV	1.71104	FALSE
OR1J4	9	0.019452	0.052843	0.785899	1104	3	-1.5766	TRUE	FALSE	MERS-CoV	1.71104	FALSE
OR2B11	9	0.019452	0.052843	0.785899	1202	3	-1.5766	TRUE	FALSE	MERS-CoV	1.71104	FALSE
OR2T29	9	0.019452	0.052843	0.785899	1333	3	-1.5766	TRUE	FALSE	MERS-CoV	1.71104	FALSE
OR52E2	9	0.019452	0.052843	0.785899	1186	3	-1.5766	TRUE	FALSE	MERS-CoV	1.71104	FALSE
OR7G2	9	0.019452	0.052843	0.785899	1089	3	2.3506	TRUE	TRUE	MERS-CoV	1.71104	FALSE
OTUD1	9	0.019452	0.052843	0.785899	1442	3	-1.5766	TRUE	FALSE	MERS-CoV	1.71104	FALSE
OTUD4	9	0.019452	0.052843	0.785899	1215	3	-1.5766	TRUE	FALSE	MERS-CoV	1.71104	FALSE
OTUD7A	9	0.019452	0.052843	0.785899	1182	3	-1.5766	TRUE	FALSE	MERS-CoV	1.71104	FALSE
PANK1	9	0.019452	0.052843	0.785899	1171	3	-1.5766	TRUE	FALSE	MERS-CoV	1.71104	FALSE
PARD6A	9	0.019452	0.052843	0.785899	1159	3	2.082	TRUE	TRUE	MERS-CoV	1.71104	FALSE
PBK	9	0.019452	0.052843	0.785899	1241	3	0.5632	TRUE	FALSE	MERS-CoV	1.71104	FALSE
PBXIP1	9	0.019452	0.052843	0.785899	1076	3	1.902	TRUE	FALSE	MERS-CoV	1.71104	FALSE
PCDH11Y	9	0.019452	0.052843	0.785899	1374	3	-0.7495	TRUE	FALSE	MERS-CoV	1.71104	FALSE
PCMTD2	9	0.019452	0.052843	0.785899	1172	3	0.46553	TRUE	FALSE	MERS-CoV	1.71104	FALSE
PDCD4	9	0.019452	0.052843	0.785899	1219	3	-1.5766	TRUE	FALSE	MERS-CoV	1.71104	FALSE
PDE1B	9	0.019452	0.052843	0.785899	1313	3	-1.5766	TRUE	FALSE	MERS-CoV	1.71104	FALSE
PDE1C	9	0.019452	0.052843	0.785899	1059	3	-1.5766	TRUE	FALSE	MERS-CoV	1.71104	FALSE
PDS5B	9	0.019452	0.052843	0.785899	1072	3	-1.5766	TRUE	FALSE	MERS-CoV	1.71104	FALSE
PEX3	9	0.019452	0.052843	0.785899	1064	3	-1.4029	TRUE	FALSE	MERS-CoV	1.71104	FALSE
PGRMC2	9	0.019452	0.052843	0.785899	1069	3	-1.5766	TRUE	FALSE	MERS-CoV	1.71104	FALSE
PHOX2B	9	0.019452	0.052843	0.785899	1211	3	-1.5766	TRUE	FALSE	MERS-CoV	1.71104	FALSE
PIK3R3	9	0.019452	0.052843	0.785899	1188	3	3.0435	TRUE	TRUE	MERS-CoV	1.71104	FALSE
PNMA3	9	0.019452	0.052843	0.785899	1133	3	-1.5766	TRUE	FALSE	MERS-CoV	1.71104	FALSE
PPAPDC1A	9	0.019452	0.052843	0.785899	1194	3	1.8689	TRUE	FALSE	MERS-CoV	1.71104	FALSE
PPM1E	9	0.019452	0.052843	0.785899	1180	3	2.2577	TRUE	TRUE	MERS-CoV	1.71104	FALSE
PPP1CA	9	0.019452	0.052843	0.785899	1397	3	1.9183	TRUE	FALSE	MERS-CoV	1.71104	FALSE
PPP2R1A	9	0.019452	0.052843	0.785899	1154	3	2.6474	TRUE	TRUE	MERS-CoV	1.71104	FALSE
PPP2R5D	9	0.019452	0.052843	0.785899	1404	3	2.3867	TRUE	TRUE	MERS-CoV	1.71104	FALSE
PRB4	9	0.019452	0.052843	0.785899	1370	3	2.0977	TRUE	TRUE	MERS-CoV	1.71104	FALSE
PREX1	9	0.019452	0.052843	0.785899	1139	3	1.7898	TRUE	FALSE	MERS-CoV	1.71104	FALSE
PREX2	9	0.019452	0.052843	0.785899	1385	3	-1.4972	TRUE	FALSE	MERS-CoV	1.71104	FALSE
PRKAB1	9	0.019452	0.052843	0.785899	1213	3	-1.5766	TRUE	FALSE	MERS-CoV	1.71104	FALSE
PRKCDBP	9	0.019452	0.052843	0.785899	1245	3	1.8928	TRUE	FALSE	MERS-CoV	1.71104	FALSE
PRPF40B	9	0.019452	0.052843	0.785899	1312	3	-1.5766	TRUE	FALSE	MERS-CoV	1.71104	FALSE
PRRC2B	9	0.019452	0.052843	0.785899	1067	3	2.3084	TRUE	TRUE	MERS-CoV	1.71104	FALSE
PRSS33	9	0.019452	0.052843	0.785899	1307	3	-1.5766	TRUE	FALSE	MERS-CoV	1.71104	FALSE
PSIP1	9	0.019452	0.052843	0.785899	1266	3	-1.5766	TRUE	FALSE	MERS-CoV	1.71104	FALSE
PSMB11	9	0.019452	0.052843	0.785899	1135	3	2.3708	TRUE	TRUE	MERS-CoV	1.71104	FALSE
PSMD11	9	0.019452	0.052843	0.785899	1086	3	3.0235	TRUE	TRUE	MERS-CoV	1.71104	FALSE
PTGES	9	0.019452	0.052843	0.785899	1265	3	-1.5766	TRUE	FALSE	MERS-CoV	1.71104	FALSE
PTP4A1	9	0.019452	0.052843	0.785899	1114	3	-1.5766	TRUE	FALSE	MERS-CoV	1.71104	FALSE
PTPN4	9	0.019452	0.052843	0.785899	1431	3	-1.4029	TRUE	FALSE	MERS-CoV	1.71104	FALSE
PTPN7	9	0.019452	0.052843	0.785899	1088	3	2.1172	TRUE	TRUE	MERS-CoV	1.71104	FALSE
RAB11FIP4	9	0.019452	0.052843	0.785899	1052	3	-1.5766	TRUE	FALSE	MERS-CoV	1.71104	FALSE
RAB25	9	0.019452	0.052843	0.785899	1166	3	-1.5766	TRUE	FALSE	MERS-CoV	1.71104	FALSE
RABL2A	9	0.019452	0.052843	0.785899	1099	3	1.9297	TRUE	FALSE	MERS-CoV	1.71104	FALSE
RAD52	9	0.019452	0.052843	0.785899	1267	3	-1.5766	TRUE	FALSE	MERS-CoV	1.71104	FALSE
RAI2	9	0.019452	0.052843	0.785899	1269	3	-1.5766	TRUE	FALSE	MERS-CoV	1.71104	FALSE
RAN	9	0.019452	0.052843	0.785899	1421	3	2.2457	TRUE	TRUE	MERS-CoV	1.71104	FALSE
RASA1	9	0.019452	0.052843	0.785899	1298	3	0.12622	TRUE	FALSE	MERS-CoV	1.71104	FALSE
RASD2	9	0.019452	0.052843	0.785899	1185	3	2.1469	TRUE	TRUE	MERS-CoV	1.71104	FALSE
RASL11A	9	0.019452	0.052843	0.785899	1144	3	-1.5766	TRUE	FALSE	MERS-CoV	1.71104	FALSE
RBM14	9	0.019452	0.052843	0.785899	1261	3	-1.5766	TRUE	FALSE	MERS-CoV	1.71104	FALSE
RBM15	9	0.019452	0.052843	0.785899	1260	3	-1.5766	TRUE	FALSE	MERS-CoV	1.71104	FALSE
RBM18	9	0.019452	0.052843	0.785899	1262	3	-1.5766	TRUE	FALSE	MERS-CoV	1.71104	FALSE
RBM25	9	0.019452	0.052843	0.785899	1284	3	0.50294	TRUE	FALSE	MERS-CoV	1.71104	FALSE
RC3H1	9	0.019452	0.052843	0.785899	1228	3	-1.5766	TRUE	FALSE	MERS-CoV	1.71104	FALSE
RCC2	9	0.019452	0.052843	0.785899	1264	3	-1.5766	TRUE	FALSE	MERS-CoV	1.71104	FALSE
RECQL5	9	0.019452	0.052843	0.785899	1309	3	-1.5766	TRUE	FALSE	MERS-CoV	1.71104	FALSE
RGR	9	0.019452	0.052843	0.785899	1375	3	2.3989	TRUE	TRUE	MERS-CoV	1.71104	FALSE
RHEBL1	9	0.019452	0.052843	0.785899	1263	3	-1.5766	TRUE	FALSE	MERS-CoV	1.71104	FALSE
RIN3	9	0.019452	0.052843	0.785899	1240	3	2.1389	TRUE	TRUE	MERS-CoV	1.71104	FALSE
ROBO4	9	0.019452	0.052843	0.785899	1126	3	-0.93803	TRUE	FALSE	MERS-CoV	1.71104	FALSE
RPL12	9	0.019452	0.052843	0.785899	1276	3	-1.5766	TRUE	FALSE	MERS-CoV	1.71104	FALSE
RPL21	9	0.019452	0.052843	0.785899	1367	3	2.0707	TRUE	TRUE	MERS-CoV	1.71104	FALSE
RPS12	9	0.019452	0.052843	0.785899	1203	3	-1.5766	TRUE	FALSE	MERS-CoV	1.71104	FALSE
RPS26	9	0.019452	0.052843	0.785899	1065	3	-1.5766	TRUE	FALSE	MERS-CoV	1.71104	FALSE
RPSA	9	0.019452	0.052843	0.785899	1272	3	1.9697	TRUE	FALSE	MERS-CoV	1.71104	FALSE
RRP1B	9	0.019452	0.052843	0.785899	1220	3	-1.5766	TRUE	FALSE	MERS-CoV	1.71104	FALSE
RWDD2B	9	0.019452	0.052843	0.785899	1074	3	2.7113	TRUE	TRUE	MERS-CoV	1.71104	FALSE
RWDD4	9	0.019452	0.052843	0.785899	1145	3	-1.5766	TRUE	FALSE	MERS-CoV	1.71104	FALSE
SCGB1D2	9	0.019452	0.052843	0.785899	1428	3	2.2686	TRUE	TRUE	MERS-CoV	1.71104	FALSE
SEC13	9	0.019452	0.052843	0.785899	1078	3	2.3335	TRUE	TRUE	MERS-CoV	1.71104	FALSE
SERF2	9	0.019452	0.052843	0.785899	1420	3	-1.5766	TRUE	FALSE	MERS-CoV	1.71104	FALSE
SERPINA4	9	0.019452	0.052843	0.785899	1395	3	-1.5399	TRUE	FALSE	MERS-CoV	1.71104	FALSE
SERPINB5	9	0.019452	0.052843	0.785899	1109	3	2.6821	TRUE	TRUE	MERS-CoV	1.71104	FALSE
SF1	9	0.019452	0.052843	0.785899	1175	3	2.6234	TRUE	TRUE	MERS-CoV	1.71104	TRUE
SH2D6	9	0.019452	0.052843	0.785899	1242	3	-1.5766	TRUE	FALSE	MERS-CoV	1.71104	FALSE
SH3BP5L	9	0.019452	0.052843	0.785899	1417	3	-0.71219	TRUE	FALSE	MERS-CoV	1.71104	FALSE
SIAH2	9	0.019452	0.052843	0.785899	1053	3	-1.5766	TRUE	FALSE	MERS-CoV	1.71104	FALSE
SIGLEC12	9	0.019452	0.052843	0.785899	1275	3	-1.5766	TRUE	FALSE	MERS-CoV	1.71104	FALSE
SLAMF9	9	0.019452	0.052843	0.785899	1294	3	-1.5766	TRUE	FALSE	MERS-CoV	1.71104	FALSE
SLC2A5	9	0.019452	0.052843	0.785899	1387	3	-1.5766	TRUE	FALSE	MERS-CoV	1.71104	FALSE
SLC35E1	9	0.019452	0.052843	0.785899	1060	3	-1.5766	TRUE	FALSE	MERS-CoV	1.71104	FALSE
SLC36A1	9	0.019452	0.052843	0.785899	1271	3	-1.5766	TRUE	FALSE	MERS-CoV	1.71104	FALSE
SLC4A7	9	0.019452	0.052843	0.785899	1270	3	-1.5766	TRUE	FALSE	MERS-CoV	1.71104	FALSE
SLC6A18	9	0.019452	0.052843	0.785899	1081	3	-1.5766	TRUE	FALSE	MERS-CoV	1.71104	FALSE
SLC6A8	9	0.019452	0.052843	0.785899	1303	3	2.9155	TRUE	TRUE	MERS-CoV	1.71104	FALSE
SLC7A11	9	0.019452	0.052843	0.785899	1274	3	-1.5766	TRUE	FALSE	MERS-CoV	1.71104	FALSE
SLC7A9	9	0.019452	0.052843	0.785899	1273	3	-1.5766	TRUE	FALSE	MERS-CoV	1.71104	FALSE
SLCO6A1	9	0.019452	0.052843	0.785899	1085	3	2.3867	TRUE	TRUE	MERS-CoV	1.71104	FALSE
SMOC2	9	0.019452	0.052843	0.785899	1190	3	-1.5766	TRUE	FALSE	MERS-CoV	1.71104	FALSE
SNRNP27	9	0.019452	0.052843	0.785899	1380	3	2.3867	TRUE	TRUE	MERS-CoV	1.71104	FALSE
SNX12	9	0.019452	0.052843	0.785899	1090	3	2.4839	TRUE	TRUE	MERS-CoV	1.71104	FALSE
SP9	9	0.019452	0.052843	0.785899	1246	3	-1.5766	TRUE	FALSE	MERS-CoV	1.71104	FALSE
SPANXN4	9	0.019452	0.052843	0.785899	1301	3	2.0262	TRUE	TRUE	MERS-CoV	1.71104	FALSE
SPATA17	9	0.019452	0.052843	0.785899	1247	3	-1.5766	TRUE	FALSE	MERS-CoV	1.71104	FALSE
SRA1	9	0.019452	0.052843	0.785899	1235	3	-1.5766	TRUE	FALSE	MERS-CoV	1.71104	FALSE
ST8SIA6	9	0.019452	0.052843	0.785899	1378	3	-0.52459	TRUE	FALSE	MERS-CoV	1.71104	FALSE
STH	9	0.019452	0.052843	0.785899	1177	3	2.8049	TRUE	TRUE	MERS-CoV	1.71104	FALSE
STK11IP	9	0.019452	0.052843	0.785899	1368	3	2.219	TRUE	TRUE	MERS-CoV	1.71104	FALSE
STXBP3	9	0.019452	0.052843	0.785899	1230	3	-1.5766	TRUE	FALSE	MERS-CoV	1.71104	FALSE
SUN2	9	0.019452	0.052843	0.785899	1415	3	-1.5766	TRUE	FALSE	MERS-CoV	1.71104	FALSE
SYNGR3	9	0.019452	0.052843	0.785899	1170	3	-1.5766	TRUE	FALSE	MERS-CoV	1.71104	FALSE
TACR1	9	0.019452	0.052843	0.785899	1243	3	-1.5766	TRUE	FALSE	MERS-CoV	1.71104	FALSE
TAS2R39	9	0.019452	0.052843	0.785899	1308	3	2.1583	TRUE	TRUE	MERS-CoV	1.71104	FALSE
TBL1Y	9	0.019452	0.052843	0.785899	1258	3	-1.5766	TRUE	FALSE	MERS-CoV	1.71104	FALSE
TBXAS1	9	0.019452	0.052843	0.785899	1251	3	-1.5766	TRUE	FALSE	MERS-CoV	1.71104	FALSE
TCEAL7	9	0.019452	0.052843	0.785899	1250	3	-1.5766	TRUE	FALSE	MERS-CoV	1.71104	FALSE
TCF23	9	0.019452	0.052843	0.785899	1252	3	-1.5766	TRUE	FALSE	MERS-CoV	1.71104	FALSE
TCF7L1	9	0.019452	0.052843	0.785899	1143	3	-1.5766	TRUE	FALSE	MERS-CoV	1.71104	FALSE
TCP1	9	0.019452	0.052843	0.785899	1384	3	-1.5766	TRUE	FALSE	MERS-CoV	1.71104	FALSE
TDRD12	9	0.019452	0.052843	0.785899	1198	3	-1.5766	TRUE	FALSE	MERS-CoV	1.71104	FALSE
THRAP3	9	0.019452	0.052843	0.785899	1253	3	-1.5766	TRUE	FALSE	MERS-CoV	1.71104	FALSE
TMA7	9	0.019452	0.052843	0.785899	1437	3	-1.5766	TRUE	FALSE	MERS-CoV	1.71104	FALSE
TMEM132D	9	0.019452	0.052843	0.785899	1134	3	-1.5766	TRUE	FALSE	MERS-CoV	1.71104	FALSE
TMEM154	9	0.019452	0.052843	0.785899	1441	3	-0.50543	TRUE	FALSE	MERS-CoV	1.71104	FALSE
TMEM161B	9	0.019452	0.052843	0.785899	1107	3	-0.63556	TRUE	FALSE	MERS-CoV	1.71104	FALSE
TMEM178A	9	0.019452	0.052843	0.785899	1329	3	1.9024	TRUE	FALSE	MERS-CoV	1.71104	FALSE
TMEM179B	9	0.019452	0.052843	0.785899	1413	3	-1.5766	TRUE	FALSE	MERS-CoV	1.71104	FALSE
TMEM180	9	0.019452	0.052843	0.785899	1199	3	2.0681	TRUE	TRUE	MERS-CoV	1.71104	FALSE
TMEM184A	9	0.019452	0.052843	0.785899	1423	3	-1.5766	TRUE	FALSE	MERS-CoV	1.71104	FALSE
[truncated: 35,771 more rows]

## Sheet: tab2, Fig 2A,B
Cluster_Label	GO_term	Screen	Ontology	GO_ID	GO_parentTerm	Parent_GO_ID	geneID	Count	Cluster	GeneRatio	BgRatio	p-value	p.adjust	q-value	parentSimScore	Score	Size	Count_By_Screen_Parent	Count_By_Screen_Term	Total_parentTerm	In_Both
1	anatomical structure homeostasis	MERS-CoV	BP	GO:0060249	water homeostasis	GO:0030104	PIGR/PARN/RTEL1/MUC6/TNFAIP3/PRKCQ/ADRB2/MDM1/MSTN/TP53INP2/HIF1A/TMEM64/SRC/PCDH15/TFRC/SMG6/P2RY4/GATA1/BBS1/HSP90AA1/ERCC1/BGLAP/SIRT6/GCNT2/TGFB1/LRRK1/SMC5/HDAC8/DCSTAMP/POLE3/CTSH/TUB	32	2	32/798	439/18670	0.00240574	0.430958	0.42172	0.583	2.61875	0	13	1	26	Y
1	hemostasis	HCoV-229E	BP	GO:0007599	water homeostasis	GO:0030104	KRT1/ADAMTS18/PROZ/MAFK/CD34/TEC/GP9/RAC1/FCER1G/CD177/HDAC1	11	2	11/282	341/18670	0.0149769	0.507395	0.4918	0.404	1.82458	9	13	1	26	Y
1	neurotransmitter metabolic process	HCoV-229E	BP	GO:0042133	water homeostasis	GO:0030104	PHGDH/HSP90AA1/AMT/CD34/AGTR2/RAC1	6	2	6/282	153/18670	0.0288714	0.507395	0.4918	0.378	1.53953	3	13	1	26	Y
2	bone development	MERS-CoV	BP	GO:0060348	lens fiber cell differentiation	GO:0070306	NEUROG1/NAB2/TYROBP/GLG1/SRC/PTPN6/RYR1/RARA/NPPC/COL12A1/BGLAP/TGFB1/LRRK1/COL7A1/PITX2	15	16	15/798	217/18670	0.0462499	0.675956	0.661466	0.339	1.33489	43	7	1	12	Y
2	eye development	HCoV-229E	BP	GO:0001654	lens fiber cell differentiation	GO:0070306	RAB3GAP1/ADAMTS18/SCO2/LPCAT1/ACVRL1/GRHL3/HDAC1/PITX2/BFSP1/MYH15	10	16	10/282	362/18670	0.0490323	0.507395	0.4918	0.802	1.30952	34	5	1	12	Y
2	hair follicle development	HCoV-229E	BP	GO:0001942	auditory receptor cell stereocilium organization	GO:0060088	NOM1/MSX2/HDAC1/KRT25	4	8	4/282	86/18670	0.0413164	0.507395	0.4918	0.638	1.38388	39	9	1	24	Y
2	mesenchymal cell differentiation	HCoV-229E	BP	GO:0048762	auditory receptor cell stereocilium organization	GO:0060088	DAB2IP/AKNA/MSX2/FAM172A/TBX5/SDCBP/PITX2/EDN3	8	8	8/282	220/18670	0.0189427	0.507395	0.4918	0.433	1.72256	8	9	1	24	Y
2	mesenchyme development	HCoV-229E	BP	GO:0060485	auditory receptor cell stereocilium organization	GO:0060088	DAB2IP/AKNA/MSX2/ACVRL1/FAM172A/TBX5/SDCBP/PITX2/EDN3/DCHS1	10	8	10/282	279/18670	0.010171	0.507395	0.4918	0.443	1.99264	4	9	1	24	Y
2	skin epidermis development	HCoV-229E	BP	GO:0098773	auditory receptor cell stereocilium organization	GO:0060088	NOM1/MSX2/HDAC1/KRT25	4	8	4/282	88/18670	0.0443407	0.507395	0.4918	0.638	1.3532	1	9	1	24	Y
3	autophagy	HCoV-229E	BP	GO:0006914	autophagy	GO:0006914	VMP1/TMEM41B/RAB3GAP1/MFN1/HSP90AA1/NHLRC1/SUPT20H/RGS19/RRAGD/PIK3C2B/FBXO7/UBXN6/EP300/LEPR	14	50	14/282	496/18670	0.0190347	0.507395	0.4918	0.994	1.72045	124	2	1	4	Y
3	chaperone-mediated autophagy	MERS-CoV	BP	GO:0061684	autophagy	GO:0006914	EEF1A2/HSP90AA1/HSPA8	3	50	3/798	16/18670	0.0287341	0.65018	0.636243	0.74	1.5416	9	2	1	4	Y
3	guanosine-containing compound metabolic process	MERS-CoV	BP	GO:1901068	serine family amino acid metabolic process	GO:0009069	GUK1/GIMAP7/MFN1/GMPR2/RAN	5	18	5/798	40/18670	0.0268999	0.622313	0.608974	0.434	1.57025	0	16	1	17	Y
3	macroautophagy	MERS-CoV	BP	GO:0016236	autophagy	GO:0006914	QSOX1/RALB/STAM2/RAB1A/ADRB2/NPC1/MAP1LC3A/TP53INP2/ATG4B/HIF1A/SRC/MFN1/TOMM5/WDR45B/DYNLL1/EI24/DCN/TMEM41B/LAMTOR2	19	50	19/798	295/18670	0.050112	0.675956	0.661466	0.936	1.30006	115	2	1	4	Y
3	process utilizing autophagic mechanism	HCoV-229E	BP	GO:0061919	autophagy	GO:0006914	VMP1/TMEM41B/RAB3GAP1/MFN1/HSP90AA1/NHLRC1/SUPT20H/RGS19/RRAGD/PIK3C2B/FBXO7/UBXN6/EP300/LEPR	14	50	14/282	496/18670	0.0190347	0.507395	0.4918	0.994	1.72045	0	2	1	4	Y
4	auditory receptor cell development	MERS-CoV	BP	GO:0060117	auditory receptor cell stereocilium organization	GO:0060088	PDZD7/MYO7A/STRC/TRIOBP	4	8	4/798	18/18670	0.00627426	0.507372	0.496496	0.972	2.20244	6	15	1	24	Y
4	auditory receptor cell morphogenesis	MERS-CoV	BP	GO:0002093	auditory receptor cell stereocilium organization	GO:0060088	PDZD7/MYO7A/STRC/TRIOBP	4	8	4/798	13/18670	0.00173813	0.376497	0.368426	0.992	2.75992	2	15	1	24	Y
4	columnar/cuboidal epithelial cell development	MERS-CoV	BP	GO:0002066	auditory receptor cell stereocilium organization	GO:0060088	PDZD7/HIF1A/MYO7A/RARA/STRC/SIDT2/TRIOBP	7	8	7/798	57/18670	0.010464	0.507372	0.496496	0.906	1.9803	1	15	1	24	Y
4	epidermis development	HCoV-229E	BP	GO:0008544	auditory receptor cell stereocilium organization	GO:0060088	LAMB3/KRT1/LCE6A/NOM1/CRABP2/MSX2/GRHL3/KRTAP13-4/PDZD7/HDAC1/PITX2/KRT25	12	8	12/282	464/18670	0.0501154	0.507395	0.4918	0.723	1.30003	80	9	1	24	Y
4	epithelial cell development	MERS-CoV	BP	GO:0002064	auditory receptor cell stereocilium organization	GO:0060088	WNT7B/POF1B/S1PR3/MYADM/TBC1D20/PDZD7/HIF1A/MYO7A/KRT2/RARA/STRC/NPHS1/RAP1A/SIDT2/FOXJ1/ACTA2/RAPGEF3/PODXL/TRIOBP	19	8	19/798	207/18670	0.00146458	0.355084	0.347473	0.813	2.83429	12	15	1	24	Y
4	hair follicle development	HCoV-229E	BP	GO:0001942	auditory receptor cell stereocilium organization	GO:0060088	NOM1/MSX2/HDAC1/KRT25	4	8	4/282	86/18670	0.0413164	0.507395	0.4918	0.638	1.38388	39	9	1	24	Y
4	inner ear auditory receptor cell differentiation	MERS-CoV	BP	GO:0042491	auditory receptor cell stereocilium organization	GO:0060088	PDZD7/MYO7A/STRC/TRIOBP	4	8	4/798	32/18670	0.0461228	0.675956	0.661466	0.935	1.33608	5	15	1	24	Y
4	substrate adhesion-dependent cell spreading	MERS-CoV	BP	GO:0034446	syncytium formation	GO:0006949	NEDD9/MYADM/RAB1A/PTK2/SRC/NTN4/LAMB3/CASS4/VAMP3/TRIOBP	10	17	10/798	100/18670	0.0104108	0.507372	0.496496	0.397	1.98251	56	2	1	11	Y
5	blood coagulation	HCoV-229E	BP	GO:0007596	water homeostasis	GO:0030104	KRT1/ADAMTS18/PROZ/MAFK/CD34/TEC/GP9/RAC1/FCER1G/CD177/HDAC1	11	2	11/282	336/18670	0.0135545	0.507395	0.4918	0.403	1.86792	193	13	1	26	Y
5	detection of mechanical stimulus involved in sensory perception	MERS-CoV	BP	GO:0050974	detection of chemical stimulus involved in sensory perception of bitter taste	GO:0001580	TMC2/PDZD7/STRC/KCNK4	4	32	4/798	29/18670	0.0336524	0.655292	0.641246	0.684	1.47298	3	11	1	12	Y
5	detection of mechanical stimulus involved in sensory perception of sound	MERS-CoV	BP	GO:0050910	detection of chemical stimulus involved in sensory perception of bitter taste	GO:0001580	TMC2/PDZD7/STRC	3	32	3/798	12/18670	0.0128139	0.547675	0.535935	0.648	1.89232	13	11	1	12	Y
5	sensory perception of mechanical stimulus	MERS-CoV	BP	GO:0050954	detection of chemical stimulus involved in sensory perception of bitter taste	GO:0001580	EPYC/TMC2/FBXO11/PDZD7/PCDH15/MYO7A/LRIG2/BIRC5/STRC/KCNK4/CCDC50/TUB/TRIOBP	13	32	13/798	165/18670	0.0249594	0.605108	0.592137	0.652	1.60277	2	11	1	12	Y
5	sensory perception of sound	MERS-CoV	BP	GO:0007605	detection of chemical stimulus involved in sensory perception of bitter taste	GO:0001580	EPYC/TMC2/FBXO11/PDZD7/PCDH15/MYO7A/LRIG2/BIRC5/STRC/CCDC50/TUB/TRIOBP	12	32	12/798	145/18670	0.0217626	0.601764	0.588865	0.646	1.66229	143	11	1	12	Y
6	COPII-coated vesicle budding	MERS-CoV	BP	GO:0090114	vesicle coating	GO:0006901	RAB1A/TBC1D20/TFG/F8/LMAN1/SEC13/COL7A1	7	36	7/798	72/18670	0.0338435	0.655292	0.641246	0.941	1.47052	5	5	1	8	Y
6	Golgi vesicle budding	MERS-CoV	BP	GO:0048194	vesicle coating	GO:0006901	ARFGAP3/RAB1A/TBC1D20/TFG/F8/LMAN1/SEC13/COL7A1	8	36	8/798	80/18670	0.0207897	0.601764	0.588865	0.949	1.68215	5	5	1	8	Y
6	Golgi vesicle transport	MERS-CoV	BP	GO:0048193	positive regulation of phagocytosis	GO:0050766	KIF3A/ARFGAP3/RP2/RAB1A/TMED5/TBC1D20/SYS1/KIF2B/MYO1B/TFG/F8/RANGRF/ATP9B/RAB34/LMAN1/BBS1/BGLAP/TMED7/DYNLL1/COPA/SCAMP2/VAMP3/SEC13/COL7A1/RAB26	25	35	25/798	368/18670	0.015564	0.568182	0.556003	0.54	1.80788	9	5	1	9	Y
6	granulocyte migration	HCoV-229E	BP	GO:0097530	myeloid leukocyte migration	GO:0097529	NCKAP1L/CCL20/RAC1/FCER1G/IL36G/CD177/EDN3	7	14	7/282	141/18670	0.00565128	0.507395	0.4918	0.953	2.24785	1	8	1	24	Y
6	immune response-activating cell surface receptor signaling pathway	HCoV-229E	BP	GO:0002429	negative regulation of humoral immune response mediated by circulating immunoglobulin	GO:0002924	MUC17/HSP90AA1/NCKAP1L/CLEC4E/SLC39A10/HLA-DQA2/TEC/RAC1/FCER1G/CD209/GRAP2/EP300/BTN3A2	13	1	13/282	473/18670	0.0281781	0.507395	0.4918	0.536	1.55009	4	8	1	40	Y
6	immune response-activating signal transduction	HCoV-229E	BP	GO:0002757	negative regulation of humoral immune response mediated by circulating immunoglobulin	GO:0002924	MUC17/HSP90AA1/NCKAP1L/CLEC4E/SLC39A10/HLA-DQA2/TEC/RAC1/FCER1G/CD209/GRAP2/EP300/BTN3A2	13	1	13/282	473/18670	0.0281781	0.507395	0.4918	0.536	1.55009	1	8	1	40	Y
6	myeloid leukocyte migration	HCoV-229E	BP	GO:0097529	myeloid leukocyte migration	GO:0097529	NCKAP1L/ARHGEF5/C5/CCL20/RAC1/FCER1G/IL36G/CALCA/CD177/EDN3	10	14	10/282	210/18670	0.00138214	0.507395	0.4918	0.998	2.85945	0	8	1	24	Y
6	neutrophil activation	MERS-CoV	BP	GO:0042119	negative regulation of B cell activation	GO:0050869	QSOX1/PIGR/ANXA3/FTL/PSMB1/CD177/MMP9/STOM/TYROBP/DNASE1L1/FGL2/FCGR2B/PYCARD/PGLYRP1/IDH1/PSMD11/ATAD3B/PTPN6/PPIE/HSP90AA1/PGRMC1/RAP1A/AHSG/RAB27A/SIGLEC5/HSPA8/DYNLL1/ATP8A1/TNFAIP6/CEACAM8/C3AR1/ARMC8/CTSH/STK11IP/LAMTOR2/S100A11	36	15	36/798	498/18670	0.00153849	0.355084	0.347473	0.589	1.70712	13	10	2	14	Y
6	neutrophil activation	HCoV-229E	BP	GO:0042119	negative regulation of B cell activation	GO:0050869	ANPEP/KRT1/HSP90AA1/DOCK2/NCKAP1L/LCN2/LPCAT1/RAC1/FCER1G/SDCBP/PRG2/CD177/ACPP/TMEM30A	14	15	14/282	498/18670	0.0196282	0.507395	0.4918	0.589	1.70712	13	4	2	14	Y
6	neutrophil activation involved in immune response	MERS-CoV	BP	GO:0002283	negative regulation of B cell activation	GO:0050869	QSOX1/PIGR/ANXA3/FTL/PSMB1/CD177/MMP9/STOM/TYROBP/DNASE1L1/FGL2/PYCARD/PGLYRP1/IDH1/PSMD11/ATAD3B/PTPN6/PPIE/HSP90AA1/PGRMC1/RAP1A/AHSG/RAB27A/SIGLEC5/HSPA8/DYNLL1/ATP8A1/TNFAIP6/CEACAM8/C3AR1/ARMC8/CTSH/STK11IP/LAMTOR2/S100A11	35	15	35/798	488/18670	0.00202519	0.397648	0.389124	0.588	1.77479	6	10	2	14	Y
6	neutrophil activation involved in immune response	HCoV-229E	BP	GO:0002283	negative regulation of B cell activation	GO:0050869	ANPEP/KRT1/HSP90AA1/DOCK2/NCKAP1L/LCN2/LPCAT1/RAC1/FCER1G/SDCBP/PRG2/CD177/ACPP/TMEM30A	14	15	14/282	488/18670	0.016796	0.507395	0.4918	0.588	1.77479	6	4	2	14	Y
6	neutrophil degranulation	HCoV-229E	BP	GO:0043312	negative regulation of B cell activation	GO:0050869	ANPEP/KRT1/HSP90AA1/DOCK2/NCKAP1L/LCN2/LPCAT1/RAC1/FCER1G/SDCBP/PRG2/CD177/ACPP/TMEM30A	14	15	14/282	485/18670	0.0160106	0.507395	0.4918	0.587	1.79559	482	4	2	14	Y
6	neutrophil degranulation	MERS-CoV	BP	GO:0043312	negative regulation of B cell activation	GO:0050869	QSOX1/PIGR/ANXA3/FTL/PSMB1/CD177/MMP9/STOM/TYROBP/DNASE1L1/FGL2/PYCARD/PGLYRP1/IDH1/PSMD11/ATAD3B/PTPN6/PPIE/HSP90AA1/PGRMC1/RAP1A/AHSG/RAB27A/SIGLEC5/HSPA8/DYNLL1/ATP8A1/TNFAIP6/CEACAM8/C3AR1/ARMC8/CTSH/STK11IP/LAMTOR2/S100A11	35	15	35/798	485/18670	0.00182794	0.376686	0.368612	0.587	1.79559	482	10	2	14	Y
6	neutrophil mediated immunity	MERS-CoV	BP	GO:0002446	negative regulation of humoral immune response mediated by circulating immunoglobulin	GO:0002924	QSOX1/PIGR/ANXA3/FTL/PSMB1/CD177/MMP9/STOM/TYROBP/DNASE1L1/FGL2/PYCARD/PGLYRP1/IDH1/PSMD11/ATAD3B/PTPN6/PPIE/HSP90AA1/PGRMC1/RAP1A/AHSG/RAB27A/SIGLEC5/HSPA8/DYNLL1/ATP8A1/TNFAIP6/CEACAM8/C3AR1/ARMC8/CTSH/STK11IP/LAMTOR2/S100A11	35	1	35/798	499/18670	0.00291418	0.477093	0.466866	0.616	1.70049	8	32	2	40	Y
6	neutrophil mediated immunity	HCoV-229E	BP	GO:0002446	negative regulation of humoral immune response mediated by circulating immunoglobulin	GO:0002924	ANPEP/KRT1/HSP90AA1/DOCK2/NCKAP1L/LCN2/LPCAT1/RAC1/FCER1G/SDCBP/PRG2/CD177/ACPP/TMEM30A	14	1	14/282	499/18670	0.0199302	0.507395	0.4918	0.616	1.70049	8	8	2	40	Y
6	neutrophil migration	HCoV-229E	BP	GO:1990266	myeloid leukocyte migration	GO:0097529	NCKAP1L/CCL20/RAC1/FCER1G/IL36G/CD177/EDN3	7	14	7/282	118/18670	0.00210994	0.507395	0.4918	0.928	2.67573	8	8	1	24	Y
6	positive regulation of secretion	HCoV-229E	BP	GO:0051047	regulation of phospholipid transport	GO:2001138	RAB3GAP1/CLEC4E/CHRNB2/C5/CD34/AGTR2/SCT/RAC1/FCER1G/SDCBP/CD177/EDN3/ADCY8	13	27	13/282	428/18670	0.0136299	0.507395	0.4918	0.491	1.86551	5	14	1	21	Y
6	positive regulation of secretion by cell	HCoV-229E	BP	GO:1903532	regulation of phospholipid transport	GO:2001138	RAB3GAP1/CLEC4E/CHRNB2/C5/CD34/AGTR2/SCT/RAC1/FCER1G/SDCBP/CD177/EDN3/ADCY8	13	27	13/282	403/18670	0.00856695	0.507395	0.4918	0.489	2.06717	0	14	1	21	Y
6	regulation of endocytosis	HCoV-229E	BP	GO:0030100	positive regulation of phagocytosis	GO:0050766	NEDD4L/NCKAP1L/RAC1/SDCBP/FMR1/CD177/CBL	7	35	7/282	205/18670	0.0365161	0.507395	0.4918	0.752	1.43752	37	4	1	9	Y
6	regulation of exocytosis	HCoV-229E	BP	GO:0017157	positive regulation of phagocytosis	GO:0050766	RAB3GAP1/APBA1/CHRNB2/FCER1G/SDCBP/FMR1/CD177	7	35	7/282	217/18670	0.0471381	0.507395	0.4918	0.758	1.32663	31	4	1	9	Y
6	regulation of regulated secretory pathway	HCoV-229E	BP	GO:1903305	positive regulation of phagocytosis	GO:0050766	RAB3GAP1/APBA1/CHRNB2/FCER1G/FMR1/CD177	6	35	6/282	160/18670	0.0348178	0.507395	0.4918	0.739	1.4582	2	4	1	9	Y
6	response to antibiotic	HCoV-229E	BP	GO:0046677	response to antibiotic	GO:0046677	HSP90AA1/BCL2L1/LCN2/TIMELESS/RGS19/CHRNB2/EFNA5/ZC3H8/CBL/PLA2G4A/PPP1R15B/ADCY8	12	22	12/282	327/18670	0.00424708	0.507395	0.4918	0.998	2.37191	26	4	1	8	Y
6	vesicle budding from membrane	MERS-CoV	BP	GO:0006900	vesicle coating	GO:0006901	ARFGAP3/RAB1A/TBC1D20/SNAP91/TFG/F8/LMAN1/SEC13/COL7A1	9	36	9/798	102/18670	0.0304816	0.655292	0.641246	0.963	1.51596	14	5	1	8	Y
6	vesicle coating	MERS-CoV	BP	GO:0006901	vesicle coating	GO:0006901	ARFGAP3/RAB1A/TBC1D20/TFG/F8/LMAN1/SEC13/COL7A1	8	36	8/798	70/18670	0.00979186	0.507372	0.496496	0.999	2.00913	0	5	1	8	Y
7	auditory receptor cell stereocilium organization	MERS-CoV	BP	GO:0060088	auditory receptor cell stereocilium organization	GO:0060088	PDZD7/MYO7A/STRC/TRIOBP	4	8	4/798	11/18670	0.000859067	0.342133	0.334799	1	3.06597	12	15	1	24	Y
7	cell migration involved in heart development	HCoV-229E	BP	GO:0060973	lens fiber cell differentiation	GO:0070306	TBX5/PITX2/DCHS1	3	16	3/282	19/18670	0.00276165	0.507395	0.4918	0.29	2.55883	2	5	1	12	Y
8	positive regulation of catabolic process	HCoV-229E	BP	GO:0009896	cellular modified amino acid catabolic process	GO:0042219	RAB3GAP1/NEDD4L/HSP90AA1/DAB2IP/CNOT7/NUB1/LPCAT1/TIPARP/NKD2/KCNE2/SCT/FBXO7/FMR1/HERPUD1	14	11	14/282	425/18670	0.0054305	0.507395	0.4918	0.462	2.26516	0	10	1	20	Y
8	positive regulation of cellular catabolic process	HCoV-229E	BP	GO:0031331	cellular modified amino acid catabolic process	GO:0042219	RAB3GAP1/HSP90AA1/DAB2IP/CNOT7/NUB1/NKD2/KCNE2/FBXO7/FMR1/HERPUD1	10	11	10/282	362/18670	0.0490323	0.507395	0.4918	0.457	1.30952	0	10	1	20	Y
8	positive regulation of protein catabolic process	HCoV-229E	BP	GO:0045732	cellular modified amino acid catabolic process	GO:0042219	NEDD4L/HSP90AA1/DAB2IP/NUB1/LPCAT1/TIPARP/NKD2/KCNE2/FMR1/HERPUD1	10	11	10/282	214/18670	0.00159052	0.507395	0.4918	0.549	2.79846	79	10	1	20	Y
8	positive regulation of superoxide anion generation	MERS-CoV	BP	GO:0032930	regulation of reactive oxygen species biosynthetic process	GO:1903426	CD177/TYROBP/TGFB1	3	49	3/798	19/18670	0.0452481	0.675956	0.661466	0.802	1.3444	21	1	1	3	Y
8	positive regulation of tau-protein kinase activity	MERS-CoV	BP	GO:1902949	positive regulation of tau-protein kinase activity	GO:1902949	NAB2/HSP90AA1/EGR1	3	21	3/798	8/18670	0.00370697	0.477093	0.466866	1	2.43098	8	14	1	15	Y
8	regulation of protein catabolic process	HCoV-229E	BP	GO:0042176	cellular modified amino acid catabolic process	GO:0042219	NEDD4L/HSP90AA1/DAB2IP/NUB1/LPCAT1/TIPARP/NKD2/FMN2/KCNE2/SDCBP/FMR1/HERPUD1	12	11	12/282	381/18670	0.0134582	0.507395	0.4918	0.572	1.87101	16	10	1	20	Y
8	regulation of tau-protein kinase activity	MERS-CoV	BP	GO:1902947	positive regulation of tau-protein kinase activity	GO:1902949	NAB2/HSP90AA1/EGR1	3	21	3/798	13/18670	0.0161366	0.568182	0.556003	0.975	1.79219	2	14	1	15	Y
9	dephosphorylation	MERS-CoV	BP	GO:0016311	protein dephosphorylation	GO:0006470	PTBP1/SET/PPP1R12A/PPP2R2C/PPP3R1/PTPMT1/FBXW11/PPP1R37/SRC/DAPP1/PTPN6/PPM1H/SMG6/APTX/PPP2R1A/MYH6/PPA2/TGFB1/FCRL3/CNEP1R1/DUSP26/PPP2R5D/MTMR8/PPM1E/PPP1R14D/ELFN2/PTPN7/MINPP1/SSH2/DUSP14	30	5	30/798	478/18670	0.0234553	0.601764	0.588865	0.958	1.62976	92	7	1	13	Y
9	positive regulation of tau-protein kinase activity	MERS-CoV	BP	GO:1902949	positive regulation of tau-protein kinase activity	GO:1902949	NAB2/HSP90AA1/EGR1	3	21	3/798	8/18670	0.00370697	0.477093	0.466866	1	2.43098	8	14	1	15	Y
9	protein dephosphorylation	MERS-CoV	BP	GO:0006470	protein dephosphorylation	GO:0006470	PTBP1/SET/PPP1R12A/PPP2R2C/PPP3R1/PTPMT1/FBXW11/PPP1R37/DAPP1/PTPN6/PPM1H/PPP2R1A/MYH6/PPA2/TGFB1/FCRL3/CNEP1R1/DUSP26/PPP2R5D/MTMR8/PPM1E/PPP1R14D/ELFN2/PTPN7/MINPP1/SSH2/DUSP14	27	5	27/798	321/18670	0.000659611	0.342133	0.334799	0.997	3.18071	168	7	1	13	Y
9	regulation of dephosphorylation	MERS-CoV	BP	GO:0035303	protein dephosphorylation	GO:0006470	PTBP1/SET/PPP1R12A/PPP2R2C/PPP1R37/SRC/SMG6/PPP2R1A/TGFB1/FCRL3/CNEP1R1/DUSP26/PPP2R5D/PPP1R14D/ELFN2	15	5	15/798	209/18670	0.0351025	0.672452	0.658037	0.875	1.45466	4	7	1	13	Y
9	regulation of oxidoreductase activity	HCoV-229E	BP	GO:0051341	positive regulation of GTPase activity	GO:0043547	HSP90AA1/DAOA/GZMA/AGTR2/ECSIT	5	13	5/282	107/18670	0.0231891	0.507395	0.4918	0.569	1.63472	1	5	1	6	Y
9	regulation of phosphatase activity	HCoV-229E	BP	GO:0010921	protein dephosphorylation	GO:0006470	PPP1R1A/NCKAP1L/SLC39A10/AGTR2/PPP1R15B/ELFN2	6	5	6/282	175/18670	0.0500729	0.507395	0.4918	0.858	1.3004	3	6	1	13	Y
9	regulation of phosphoprotein phosphatase activity	HCoV-229E	BP	GO:0043666	protein dephosphorylation	GO:0006470	PPP1R1A/NCKAP1L/SLC39A10/AGTR2/PPP1R15B/ELFN2	6	5	6/282	117/18670	0.00871825	0.507395	0.4918	0.892	2.05957	43	6	1	13	Y
9	regulation of reactive oxygen species biosynthetic process	HCoV-229E	BP	GO:1903426	regulation of reactive oxygen species biosynthetic process	GO:1903426	HSP90AA1/CD34/AGTR2/RAC1/SLC18A2	5	49	5/282	101/18670	0.0185673	0.507395	0.4918	0.999	1.73125	6	2	1	3	Y
9	regulation of tau-protein kinase activity	MERS-CoV	BP	GO:1902947	positive regulation of tau-protein kinase activity	GO:1902949	NAB2/HSP90AA1/EGR1	3	21	3/798	13/18670	0.0161366	0.568182	0.556003	0.975	1.79219	2	14	1	15	Y

## Sheet: tab3, S1A Fig
Figure S1A MERS-CoV_AUC_sgRNA_abundance (left plot)
sgRNA_Mean	libr	gRNA.number	gRNA.frac	Total.gRNA.Counts	cumul.Total.gRNA.Counts	cumul.frac.Total.gRNA.Counts	lib_auc
0	Mock	1	1.56372e-05	2.53223e+08	0	0	0.694
0	Mock	2	3.12744e-05	2.53223e+08	0	0	0.694
0	Mock	3	4.69116e-05	2.53223e+08	0	0	0.694
0	Mock	4	6.25489e-05	2.53223e+08	0	0	0.694
0	Mock	5	7.81861e-05	2.53223e+08	0	0	0.694
0	Mock	6	9.38233e-05	2.53223e+08	0	0	0.694
0	Mock	7	0.000109461	2.53223e+08	0	0	0.694
0	Mock	8	0.000125098	2.53223e+08	0	0	0.694
0	Mock	9	0.000140735	2.53223e+08	0	0	0.694
0	Mock	10	0.000156372	2.53223e+08	0	0	0.694
0	Mock	11	0.000172009	2.53223e+08	0	0	0.694
0	Mock	12	0.000187647	2.53223e+08	0	0	0.694
0	Mock	13	0.000203284	2.53223e+08	0	0	0.694
0	Mock	14	0.000218921	2.53223e+08	0	0	0.694
0	Mock	15	0.000234558	2.53223e+08	0	0	0.694
0	Mock	16	0.000250195	2.53223e+08	0	0	0.694
0	Mock	17	0.000265833	2.53223e+08	0	0	0.694
0	Mock	18	0.00028147	2.53223e+08	0	0	0.694
0	Mock	19	0.000297107	2.53223e+08	0	0	0.694
0	Mock	20	0.000312744	2.53223e+08	0	0	0.694
0	Mock	21	0.000328382	2.53223e+08	0	0	0.694
0	Mock	22	0.000344019	2.53223e+08	0	0	0.694
0	Mock	23	0.000359656	2.53223e+08	0	0	0.694
0	Mock	24	0.000375293	2.53223e+08	0	0	0.694
0	Mock	25	0.00039093	2.53223e+08	0	0	0.694
0	Mock	26	0.000406568	2.53223e+08	0	0	0.694
0	Mock	27	0.000422205	2.53223e+08	0	0	0.694
0	Mock	28	0.000437842	2.53223e+08	0	0	0.694
0	Mock	29	0.000453479	2.53223e+08	0	0	0.694
0	Mock	30	0.000469116	2.53223e+08	0	0	0.694
0	Mock	31	0.000484754	2.53223e+08	0	0	0.694
0	Mock	32	0.000500391	2.53223e+08	0	0	0.694
0	Mock	33	0.000516028	2.53223e+08	0	0	0.694
0	Mock	34	0.000531665	2.53223e+08	0	0	0.694
0	Mock	35	0.000547303	2.53223e+08	0	0	0.694
0	Mock	36	0.00056294	2.53223e+08	0	0	0.694
0	Mock	37	0.000578577	2.53223e+08	0	0	0.694
0	Mock	38	0.000594214	2.53223e+08	0	0	0.694
0	Mock	39	0.000609851	2.53223e+08	0	0	0.694
0	Mock	40	0.000625489	2.53223e+08	0	0	0.694
0	Mock	41	0.000641126	2.53223e+08	0	0	0.694
0	Mock	42	0.000656763	2.53223e+08	0	0	0.694
0	Mock	43	0.0006724	2.53223e+08	0	0	0.694
0	Mock	44	0.000688038	2.53223e+08	0	0	0.694
0	Mock	45	0.000703675	2.53223e+08	0	0	0.694
0	Mock	46	0.000719312	2.53223e+08	0	0	0.694
0	Mock	47	0.000734949	2.53223e+08	0	0	0.694
0	Mock	48	0.000750586	2.53223e+08	0	0	0.694
0	Mock	49	0.000766224	2.53223e+08	0	0	0.694
0	Mock	50	0.000781861	2.53223e+08	0	0	0.694
0	Mock	51	0.000797498	2.53223e+08	0	0	0.694
0	Mock	52	0.000813135	2.53223e+08	0	0	0.694
0	Mock	53	0.000828772	2.53223e+08	0	0	0.694
0	Mock	54	0.00084441	2.53223e+08	0	0	0.694
0.660868	Mock	55	0.000860047	2.53223e+08	0.660868	2.60982e-09	0.694
1.32174	Mock	56	0.000875684	2.53223e+08	1.9826	7.82947e-09	0.694
1.9826	Mock	57	0.000891321	2.53223e+08	3.96521	1.56589e-08	0.694
1.9826	Mock	58	0.000906959	2.53223e+08	5.94781	2.34884e-08	0.694
4.62608	Mock	59	0.000922596	2.53223e+08	10.5739	4.17572e-08	0.694
4.62608	Mock	60	0.000938233	2.53223e+08	15.2	6.0026e-08	0.694
5.28695	Mock	61	0.00095387	2.53223e+08	20.4869	8.09046e-08	0.694
5.94781	Mock	62	0.000969507	2.53223e+08	26.4347	1.04393e-07	0.694
5.94781	Mock	63	0.000985145	2.53223e+08	32.3825	1.27881e-07	0.694
6.60868	Mock	64	0.00100078	2.53223e+08	38.9912	1.5398e-07	0.694
8.57756	Mock	65	0.00101642	2.53223e+08	47.5688	1.87853e-07	0.694
9.89758	Mock	66	0.00103206	2.53223e+08	57.4664	2.2694e-07	0.694
10.5739	Mock	67	0.00104769	2.53223e+08	68.0403	2.68697e-07	0.694
10.5739	Mock	68	0.00106333	2.53223e+08	78.6141	3.10454e-07	0.694
12.3913	Mock	69	0.00107897	2.53223e+08	91.0054	3.59388e-07	0.694
13.2174	Mock	70	0.00109461	2.53223e+08	104.223	4.11585e-07	0.694
13.8782	Mock	71	0.00111024	2.53223e+08	118.101	4.66391e-07	0.694
13.8782	Mock	72	0.00112588	2.53223e+08	131.979	5.21197e-07	0.694
15.3652	Mock	73	0.00114152	2.53223e+08	147.344	5.81876e-07	0.694
15.3652	Mock	74	0.00115715	2.53223e+08	162.71	6.42554e-07	0.694
15.8608	Mock	75	0.00117279	2.53223e+08	178.57	7.0519e-07	0.694
15.8608	Mock	76	0.00118843	2.53223e+08	194.431	7.67826e-07	0.694
15.8608	Mock	77	0.00120407	2.53223e+08	210.292	8.30462e-07	0.694
16.8521	Mock	78	0.0012197	2.53223e+08	227.144	8.97012e-07	0.694
17.1826	Mock	79	0.00123534	2.53223e+08	244.327	9.64868e-07	0.694
17.1826	Mock	80	0.00125098	2.53223e+08	261.509	1.03272e-06	0.694
17.3478	Mock	81	0.00126661	2.53223e+08	278.857	1.10123e-06	0.694
17.8366	Mock	82	0.00128225	2.53223e+08	296.694	1.17167e-06	0.694
17.8434	Mock	83	0.00129789	2.53223e+08	314.537	1.24213e-06	0.694
18.5043	Mock	84	0.00131353	2.53223e+08	333.042	1.31521e-06	0.694
19.1652	Mock	85	0.00132916	2.53223e+08	352.207	1.39089e-06	0.694
19.826	Mock	86	0.0013448	2.53223e+08	372.033	1.46919e-06	0.694
20.3217	Mock	87	0.00136044	2.53223e+08	392.354	1.54944e-06	0.694
20.4801	Mock	88	0.00137608	2.53223e+08	412.835	1.63032e-06	0.694
20.4869	Mock	89	0.00139171	2.53223e+08	433.321	1.71122e-06	0.694
20.8174	Mock	90	0.00140735	2.53223e+08	454.139	1.79343e-06	0.694
21.1478	Mock	91	0.00142299	2.53223e+08	475.287	1.87695e-06	0.694
21.1478	Mock	92	0.00143862	2.53223e+08	496.434	1.96046e-06	0.694
21.1478	Mock	93	0.00145426	2.53223e+08	517.582	2.04398e-06	0.694
21.313	Mock	94	0.0014699	2.53223e+08	538.895	2.12814e-06	0.694
21.8087	Mock	95	0.00148554	2.53223e+08	560.704	2.21427e-06	0.694
21.8087	Mock	96	0.00150117	2.53223e+08	582.512	2.30039e-06	0.694
21.8087	Mock	97	0.00151681	2.53223e+08	604.321	2.38652e-06	0.694
21.8087	Mock	98	0.00153245	2.53223e+08	626.13	2.47264e-06	0.694
22.4627	Mock	99	0.00154808	2.53223e+08	648.592	2.56135e-06	0.694
22.4695	Mock	100	0.00156372	2.53223e+08	671.062	2.65008e-06	0.694
22.4695	Mock	101	0.00157936	2.53223e+08	693.531	2.73881e-06	0.694
23.1304	Mock	102	0.001595	2.53223e+08	716.662	2.83016e-06	0.694
23.1304	Mock	103	0.00161063	2.53223e+08	739.792	2.9215e-06	0.694
23.1304	Mock	104	0.00162627	2.53223e+08	762.923	3.01285e-06	0.694
23.7913	Mock	105	0.00164191	2.53223e+08	786.714	3.1068e-06	0.694
23.7913	Mock	106	0.00165754	2.53223e+08	810.505	3.20075e-06	0.694
23.7913	Mock	107	0.00167318	2.53223e+08	834.296	3.29471e-06	0.694
23.7913	Mock	108	0.00168882	2.53223e+08	858.088	3.38866e-06	0.694
24.2766	Mock	109	0.00170446	2.53223e+08	882.364	3.48453e-06	0.694
24.4521	Mock	110	0.00172009	2.53223e+08	906.816	3.58109e-06	0.694
24.7826	Mock	111	0.00173573	2.53223e+08	931.599	3.67896e-06	0.694
24.7826	Mock	112	0.00175137	2.53223e+08	956.382	3.77683e-06	0.694
25.113	Mock	113	0.00176701	2.53223e+08	981.495	3.87601e-06	0.694
25.113	Mock	114	0.00178264	2.53223e+08	1006.61	3.97518e-06	0.694
25.113	Mock	115	0.00179828	2.53223e+08	1031.72	4.07435e-06	0.694
25.7739	Mock	116	0.00181392	2.53223e+08	1057.49	4.17614e-06	0.694
25.7739	Mock	117	0.00182955	2.53223e+08	1083.27	4.27792e-06	0.694
25.7739	Mock	118	0.00184519	2.53223e+08	1109.04	4.3797e-06	0.694
26.2489	Mock	119	0.00186083	2.53223e+08	1135.29	4.48336e-06	0.694
26.4347	Mock	120	0.00187647	2.53223e+08	1161.73	4.58775e-06	0.694
26.4347	Mock	121	0.0018921	2.53223e+08	1188.16	4.69215e-06	0.694
26.7652	Mock	122	0.00190774	2.53223e+08	1214.93	4.79784e-06	0.694
26.7652	Mock	123	0.00192338	2.53223e+08	1241.69	4.90354e-06	0.694
27.0956	Mock	124	0.00193901	2.53223e+08	1268.79	5.01055e-06	0.694
27.2608	Mock	125	0.00195465	2.53223e+08	1296.05	5.1182e-06	0.694
27.7496	Mock	126	0.00197029	2.53223e+08	1323.8	5.22779e-06	0.694
27.7513	Mock	127	0.00198593	2.53223e+08	1351.55	5.33738e-06	0.694
27.7565	Mock	128	0.00200156	2.53223e+08	1379.3	5.44699e-06	0.694
27.7565	Mock	129	0.0020172	2.53223e+08	1407.06	5.5566e-06	0.694
27.7565	Mock	130	0.00203284	2.53223e+08	1434.82	5.66622e-06	0.694
27.7565	Mock	131	0.00204848	2.53223e+08	1462.57	5.77583e-06	0.694
28.4173	Mock	132	0.00206411	2.53223e+08	1490.99	5.88805e-06	0.694
28.4173	Mock	133	0.00207975	2.53223e+08	1519.41	6.00027e-06	0.694
28.7478	Mock	134	0.00209539	2.53223e+08	1548.16	6.1138e-06	0.694
28.7478	Mock	135	0.00211102	2.53223e+08	1576.9	6.22733e-06	0.694
29.0782	Mock	136	0.00212666	2.53223e+08	1605.98	6.34216e-06	0.694
29.0782	Mock	137	0.0021423	2.53223e+08	1635.06	6.45699e-06	0.694
29.0782	Mock	138	0.00215794	2.53223e+08	1664.14	6.57183e-06	0.694
29.7391	Mock	139	0.00217357	2.53223e+08	1693.88	6.68927e-06	0.694
29.7391	Mock	140	0.00218921	2.53223e+08	1723.62	6.80671e-06	0.694
29.7391	Mock	141	0.00220485	2.53223e+08	1753.36	6.92415e-06	0.694
29.7391	Mock	142	0.00222048	2.53223e+08	1783.1	7.04159e-06	0.694
29.7391	Mock	143	0.00223612	2.53223e+08	1812.83	7.15904e-06	0.694
30.3999	Mock	144	0.00225176	2.53223e+08	1843.23	7.27909e-06	0.694
30.3999	Mock	145	0.0022674	2.53223e+08	1873.63	7.39914e-06	0.694
30.3999	Mock	146	0.00228303	2.53223e+08	1904.03	7.51919e-06	0.694
30.3999	Mock	147	0.00229867	2.53223e+08	1934.43	7.63924e-06	0.694
30.3999	Mock	148	0.00231431	2.53223e+08	1964.83	7.7593e-06	0.694
30.7304	Mock	149	0.00232995	2.53223e+08	1995.56	7.88065e-06	0.694
30.7304	Mock	150	0.00234558	2.53223e+08	2026.29	8.00201e-06	0.694
31.0608	Mock	151	0.00236122	2.53223e+08	2057.36	8.12467e-06	0.694
31.0608	Mock	152	0.00237686	2.53223e+08	2088.42	8.24733e-06	0.694
31.0608	Mock	153	0.00239249	2.53223e+08	2119.48	8.36999e-06	0.694
31.0608	Mock	154	0.00240813	2.53223e+08	2150.54	8.49266e-06	0.694
31.226	Mock	155	0.00242377	2.53223e+08	2181.76	8.61597e-06	0.694
31.7217	Mock	156	0.00243941	2.53223e+08	2213.49	8.74124e-06	0.694
31.7217	Mock	157	0.00245504	2.53223e+08	2245.21	8.86651e-06	0.694
31.7217	Mock	158	0.00247068	2.53223e+08	2276.93	8.99179e-06	0.694
31.7217	Mock	159	0.00248632	2.53223e+08	2308.65	9.11706e-06	0.694
32.3825	Mock	160	0.00250195	2.53223e+08	2341.03	9.24494e-06	0.694
32.3825	Mock	161	0.00251759	2.53223e+08	2373.42	9.37282e-06	0.694
33.0434	Mock	162	0.00253323	2.53223e+08	2406.46	9.50331e-06	0.694
33.0434	Mock	163	0.00254887	2.53223e+08	2439.5	9.6338e-06	0.694
33.2086	Mock	164	0.0025645	2.53223e+08	2472.71	9.76495e-06	0.694
33.7043	Mock	165	0.00258014	2.53223e+08	2506.42	9.89805e-06	0.694
33.7043	Mock	166	0.00259578	2.53223e+08	2540.12	1.00311e-05	0.694
34.1999	Mock	167	0.00261142	2.53223e+08	2574.32	1.01662e-05	0.694
34.3652	Mock	168	0.00262705	2.53223e+08	2608.68	1.03019e-05	0.694
34.3652	Mock	169	0.00264269	2.53223e+08	2643.05	1.04376e-05	0.694
34.6738	Mock	170	0.00265833	2.53223e+08	2677.72	1.05746e-05	0.694
35.0123	Mock	171	0.00267396	2.53223e+08	2712.74	1.07128e-05	0.694
35.026	Mock	172	0.0026896	2.53223e+08	2747.76	1.08511e-05	0.694
35.1803	Mock	173	0.00270524	2.53223e+08	2782.94	1.09901e-05	0.694
35.1912	Mock	174	0.00272088	2.53223e+08	2818.13	1.1129e-05	0.694
35.307	Mock	175	0.00273651	2.53223e+08	2853.44	1.12685e-05	0.694
35.6869	Mock	176	0.00275215	2.53223e+08	2889.13	1.14094e-05	0.694
36.6782	Mock	177	0.00276779	2.53223e+08	2925.81	1.15543e-05	0.694
37.0086	Mock	178	0.00278342	2.53223e+08	2962.81	1.17004e-05	0.694
37.0086	Mock	179	0.00279906	2.53223e+08	2999.82	1.18466e-05	0.694
37.0086	Mock	180	0.0028147	2.53223e+08	3036.83	1.19927e-05	0.694
37.0086	Mock	181	0.00283034	2.53223e+08	3073.84	1.21389e-05	0.694
37.0086	Mock	182	0.00284597	2.53223e+08	3110.85	1.2285e-05	0.694
37.1738	Mock	183	0.00286161	2.53223e+08	3148.02	1.24318e-05	0.694
37.6695	Mock	184	0.00287725	2.53223e+08	3185.69	1.25806e-05	0.694
38.6608	Mock	185	0.00289289	2.53223e+08	3224.35	1.27332e-05	0.694
38.9912	Mock	186	0.00290852	2.53223e+08	3263.34	1.28872e-05	0.694
38.9912	Mock	187	0.00292416	2.53223e+08	3302.34	1.30412e-05	0.694
38.9912	Mock	188	0.0029398	2.53223e+08	3341.33	1.31952e-05	0.694
38.9912	Mock	189	0.00295543	2.53223e+08	3380.32	1.33492e-05	0.694
39.1564	Mock	190	0.00297107	2.53223e+08	3419.47	1.35038e-05	0.694
39.6521	Mock	191	0.00298671	2.53223e+08	3459.13	1.36604e-05	0.694
39.6521	Mock	192	0.00300235	2.53223e+08	3498.78	1.3817e-05	0.694
40.1477	Mock	193	0.00301798	2.53223e+08	3538.93	1.39755e-05	0.694
40.1477	Mock	194	0.00303362	2.53223e+08	3579.07	1.41341e-05	0.694
40.313	Mock	195	0.00304926	2.53223e+08	3619.39	1.42933e-05	0.694
40.9738	Mock	196	0.00306489	2.53223e+08	3660.36	1.44551e-05	0.694
40.9738	Mock	197	0.00308053	2.53223e+08	3701.33	1.46169e-05	0.694
41.1391	Mock	198	0.00309617	2.53223e+08	3742.47	1.47793e-05	0.694
41.6347	Mock	199	0.00311181	2.53223e+08	3784.11	1.49438e-05	0.694
41.6347	Mock	200	0.00312744	2.53223e+08	3825.74	1.51082e-05	0.694
42.9564	Mock	201	0.00314308	2.53223e+08	3868.7	1.52778e-05	0.694
43.6173	Mock	202	0.00315872	2.53223e+08	3912.32	1.54501e-05	0.694
45.5999	Mock	203	0.00317435	2.53223e+08	3957.92	1.56301e-05	0.694
46.2608	Mock	204	0.00318999	2.53223e+08	4004.18	1.58128e-05	0.694
46.2608	Mock	205	0.00320563	2.53223e+08	4050.44	1.59955e-05	0.694
46.2608	Mock	206	0.00322127	2.53223e+08	4096.7	1.61782e-05	0.694
46.5912	Mock	207	0.0032369	2.53223e+08	4143.29	1.63622e-05	0.694
46.9216	Mock	208	0.00325254	2.53223e+08	4190.21	1.65475e-05	0.694
47.5825	Mock	209	0.00326818	2.53223e+08	4237.79	1.67354e-05	0.694
47.5825	Mock	210	0.00328382	2.53223e+08	4285.38	1.69233e-05	0.694
48.0782	Mock	211	0.00329945	2.53223e+08	4333.46	1.71132e-05	0.694
49.2129	Mock	212	0.00331509	2.53223e+08	4382.67	1.73075e-05	0.694
49.5651	Mock	213	0.00333073	2.53223e+08	4432.23	1.75033e-05	0.694
49.5651	Mock	214	0.00334636	2.53223e+08	4481.8	1.7699e-05	0.694
49.5651	Mock	215	0.003362	2.53223e+08	4531.36	1.78947e-05	0.694
49.5651	Mock	216	0.00337764	2.53223e+08	4580.93	1.80905e-05	0.694
50.0608	Mock	217	0.00339328	2.53223e+08	4630.99	1.82882e-05	0.694
50.0608	Mock	218	0.00340891	2.53223e+08	4681.05	1.84859e-05	0.694
50.226	Mock	219	0.00342455	2.53223e+08	4731.28	1.86842e-05	0.694
51.5477	Mock	220	0.00344019	2.53223e+08	4782.82	1.88878e-05	0.694
51.5477	Mock	221	0.00345582	2.53223e+08	4834.37	1.90913e-05	0.694
51.5477	Mock	222	0.00347146	2.53223e+08	4885.92	1.92949e-05	0.694
51.5477	Mock	223	0.0034871	2.53223e+08	4937.47	1.94985e-05	0.694
52.2086	Mock	224	0.00350274	2.53223e+08	4989.68	1.97047e-05	0.694
52.2086	Mock	225	0.00351837	2.53223e+08	5041.88	1.99108e-05	0.694
52.2086	Mock	226	0.00353401	2.53223e+08	5094.09	2.0117e-05	0.694
52.2086	Mock	227	0.00354965	2.53223e+08	5146.3	2.03232e-05	0.694
52.2086	Mock	228	0.00356529	2.53223e+08	5198.51	2.05294e-05	0.694
52.539	Mock	229	0.00358092	2.53223e+08	5251.05	2.07368e-05	0.694
52.8695	Mock	230	0.00359656	2.53223e+08	5303.92	2.09456e-05	0.694
52.8695	Mock	231	0.0036122	2.53223e+08	5356.79	2.11544e-05	0.694
52.8695	Mock	232	0.00362783	2.53223e+08	5409.66	2.13632e-05	0.694
52.8695	Mock	233	0.00364347	2.53223e+08	5462.53	2.1572e-05	0.694
53.0347	Mock	234	0.00365911	2.53223e+08	5515.56	2.17814e-05	0.694
53.5303	Mock	235	0.00367475	2.53223e+08	5569.09	2.19928e-05	0.694
53.5303	Mock	236	0.00369038	2.53223e+08	5622.62	2.22042e-05	0.694
54.026	Mock	237	0.00370602	2.53223e+08	5676.65	2.24176e-05	0.694
54.1912	Mock	238	0.00372166	2.53223e+08	5730.84	2.26316e-05	0.694
54.1912	Mock	239	0.00373729	2.53223e+08	5785.03	2.28456e-05	0.694
54.1912	Mock	240	0.00375293	2.53223e+08	5839.22	2.30596e-05	0.694
54.465	Mock	241	0.00376857	2.53223e+08	5893.69	2.32747e-05	0.694
54.8521	Mock	242	0.00378421	2.53223e+08	5948.54	2.34913e-05	0.694
54.8521	Mock	243	0.00379984	2.53223e+08	6003.39	2.37079e-05	0.694
54.8521	Mock	244	0.00381548	2.53223e+08	6058.24	2.39245e-05	0.694
54.8521	Mock	245	0.00383112	2.53223e+08	6113.1	2.41411e-05	0.694
55.0173	Mock	246	0.00384676	2.53223e+08	6168.11	2.43584e-05	0.694
56.1532	Mock	247	0.00386239	2.53223e+08	6224.27	2.45802e-05	0.694
56.1669	Mock	248	0.00387803	2.53223e+08	6280.43	2.4802e-05	0.694
56.5042	Mock	249	0.00389367	2.53223e+08	6336.94	2.50251e-05	0.694
56.8347	Mock	250	0.0039093	2.53223e+08	6393.77	2.52495e-05	0.694
57.4955	Mock	251	0.00392494	2.53223e+08	6451.27	2.54766e-05	0.694
57.4955	Mock	252	0.00394058	2.53223e+08	6508.76	2.57037e-05	0.694
58.8173	Mock	253	0.00395622	2.53223e+08	6567.58	2.59359e-05	0.694
58.8173	Mock	254	0.00397185	2.53223e+08	6626.4	2.61682e-05	0.694
58.8173	Mock	255	0.00398749	2.53223e+08	6685.21	2.64005e-05	0.694
59.4781	Mock	256	0.00400313	2.53223e+08	6744.69	2.66354e-05	0.694
59.4781	Mock	257	0.00401876	2.53223e+08	6804.17	2.68702e-05	0.694
60.1321	Mock	258	0.0040344	2.53223e+08	6864.3	2.71077e-05	0.694
60.1321	Mock	259	0.00405004	2.53223e+08	6924.43	2.73452e-05	0.694
60.139	Mock	260	0.00406568	2.53223e+08	6984.57	2.75827e-05	0.694
60.139	Mock	261	0.00408131	2.53223e+08	7044.71	2.78202e-05	0.694
60.7999	Mock	262	0.00409695	2.53223e+08	7105.51	2.80603e-05	0.694
60.7999	Mock	263	0.00411259	2.53223e+08	7166.31	2.83004e-05	0.694
60.7999	Mock	264	0.00412823	2.53223e+08	7227.11	2.85405e-05	0.694
62.1216	Mock	265	0.00414386	2.53223e+08	7289.23	2.87858e-05	0.694
62.1216	Mock	266	0.0041595	2.53223e+08	7351.36	2.90311e-05	0.694
63.4382	Mock	267	0.00417514	2.53223e+08	7414.79	2.92817e-05	0.694
63.4434	Mock	268	0.00419077	2.53223e+08	7478.24	2.95322e-05	0.694
64.1042	Mock	269	0.00420641	2.53223e+08	7542.34	2.97853e-05	0.694
64.1042	Mock	270	0.00422205	2.53223e+08	7606.45	3.00385e-05	0.694
64.7651	Mock	271	0.00423769	2.53223e+08	7671.21	3.02943e-05	0.694
64.7651	Mock	272	0.00425332	2.53223e+08	7735.98	3.055e-05	0.694
64.7651	Mock	273	0.00426896	2.53223e+08	7800.74	3.08058e-05	0.694
64.9303	Mock	274	0.0042846	2.53223e+08	7865.67	3.10622e-05	0.694
65.4191	Mock	275	0.00430023	2.53223e+08	7931.09	3.13205e-05	0.694
65.426	Mock	276	0.00431587	2.53223e+08	7996.52	3.15789e-05	0.694
65.426	Mock	277	0.00433151	2.53223e+08	8061.94	3.18373e-05	0.694
65.9165	Mock	278	0.00434715	2.53223e+08	8127.86	3.20976e-05	0.694
66.0868	Mock	279	0.00436278	2.53223e+08	8193.95	3.23586e-05	0.694
66.4173	Mock	280	0.00437842	2.53223e+08	8260.36	3.26209e-05	0.694
66.7477	Mock	281	0.00439406	2.53223e+08	8327.11	3.28845e-05	0.694
66.7477	Mock	282	0.0044097	2.53223e+08	8393.86	3.31481e-05	0.694
66.7477	Mock	283	0.00442533	2.53223e+08	8460.61	3.34117e-05	0.694
66.8585	Mock	284	0.00444097	2.53223e+08	8527.46	3.36757e-05	0.694
67.4086	Mock	285	0.00445661	2.53223e+08	8594.87	3.39419e-05	0.694
67.4086	Mock	286	0.00447224	2.53223e+08	8662.28	3.42081e-05	0.694
67.4086	Mock	287	0.00448788	2.53223e+08	8729.69	3.44743e-05	0.694
67.4086	Mock	288	0.00450352	2.53223e+08	8797.1	3.47405e-05	0.694
68.0694	Mock	289	0.00451916	2.53223e+08	8865.17	3.50093e-05	0.694
68.0694	Mock	290	0.00453479	2.53223e+08	8933.24	3.52781e-05	0.694
68.0694	Mock	291	0.00455043	2.53223e+08	9001.31	3.55469e-05	0.694
68.0694	Mock	292	0.00456607	2.53223e+08	9069.38	3.58157e-05	0.694
69.3912	Mock	293	0.0045817	2.53223e+08	9138.77	3.60898e-05	0.694
69.3912	Mock	294	0.00459734	2.53223e+08	9208.16	3.63638e-05	0.694
69.8868	Mock	295	0.00461298	2.53223e+08	9278.05	3.66398e-05	0.694
70.052	Mock	296	0.00462862	2.53223e+08	9348.1	3.69164e-05	0.694
70.3773	Mock	297	0.00464425	2.53223e+08	9418.47	3.71944e-05	0.694
70.8781	Mock	298	0.00465989	2.53223e+08	9489.35	3.74743e-05	0.694
71.3738	Mock	299	0.00467553	2.53223e+08	9560.73	3.77561e-05	0.694
71.3738	Mock	300	0.00469116	2.53223e+08	9632.1	3.8038e-05	0.694
72.0346	Mock	301	0.0047068	2.53223e+08	9704.14	3.83225e-05	0.694
72.6955	Mock	302	0.00472244	2.53223e+08	9776.83	3.86095e-05	0.694
72.6955	Mock	303	0.00473808	2.53223e+08	9849.53	3.88966e-05	0.694
72.6955	Mock	304	0.00475371	2.53223e+08	9922.22	3.91837e-05	0.694
72.6955	Mock	305	0.00476935	2.53223e+08	9994.92	3.94708e-05	0.694
73.1149	Mock	306	0.00478499	2.53223e+08	10068	3.97595e-05	0.694
73.3564	Mock	307	0.00480063	2.53223e+08	10141.4	4.00492e-05	0.694
73.3564	Mock	308	0.00481626	2.53223e+08	10214.7	4.03389e-05	0.694
74.0172	Mock	309	0.0048319	2.53223e+08	10288.8	4.06312e-05	0.694
74.0172	Mock	310	0.00484754	2.53223e+08	10362.8	4.09235e-05	0.694
74.6712	Mock	311	0.00486317	2.53223e+08	10437.5	4.12184e-05	0.694
74.6781	Mock	312	0.00487881	2.53223e+08	10512.1	4.15133e-05	0.694
74.6781	Mock	313	0.00489445	2.53223e+08	10586.8	4.18082e-05	0.694
75.339	Mock	314	0.00491009	2.53223e+08	10662.1	4.21057e-05	0.694
75.8243	Mock	315	0.00492572	2.53223e+08	10738	4.24052e-05	0.694
75.9999	Mock	316	0.00494136	2.53223e+08	10814	4.27053e-05	0.694
76.6607	Mock	317	0.004957	2.53223e+08	10890.6	4.3008e-05	0.694
76.6607	Mock	318	0.00497263	2.53223e+08	10967.3	4.33108e-05	0.694
76.6607	Mock	319	0.00498827	2.53223e+08	11044	4.36135e-05	0.694
77.3216	Mock	320	0.00500391	2.53223e+08	11121.3	4.39189e-05	0.694
77.3216	Mock	321	0.00501955	2.53223e+08	11198.6	4.42242e-05	0.694
77.3216	Mock	322	0.00503518	2.53223e+08	11275.9	4.45296e-05	0.694
77.8172	Mock	323	0.00505082	2.53223e+08	11353.7	4.48369e-05	0.694
77.9756	Mock	324	0.00506646	2.53223e+08	11431.7	4.51448e-05	0.694
77.9825	Mock	325	0.0050821	2.53223e+08	11509.7	4.54528e-05	0.694
78.3129	Mock	326	0.00509773	2.53223e+08	11588	4.5762e-05	0.694
78.3129	Mock	327	0.00511337	2.53223e+08	11666.3	4.60713e-05	0.694
78.6365	Mock	328	0.00512901	2.53223e+08	11745	4.63818e-05	0.694
78.6433	Mock	329	0.00514464	2.53223e+08	11823.6	4.66924e-05	0.694
78.6433	Mock	330	0.00516028	2.53223e+08	11902.2	4.7003e-05	0.694
78.6433	Mock	331	0.00517592	2.53223e+08	11980.9	4.73135e-05	0.694
78.6433	Mock	332	0.00519156	2.53223e+08	12059.5	4.76241e-05	0.694
78.8085	Mock	333	0.00520719	2.53223e+08	12138.3	4.79353e-05	0.694
79.3042	Mock	334	0.00522283	2.53223e+08	12217.6	4.82485e-05	0.694
79.3042	Mock	335	0.00523847	2.53223e+08	12296.9	4.85617e-05	0.694
79.7998	Mock	336	0.0052541	2.53223e+08	12376.7	4.88768e-05	0.694
79.9582	Mock	337	0.00526974	2.53223e+08	12456.7	4.91926e-05	0.694
79.9651	Mock	338	0.00528538	2.53223e+08	12536.7	4.95084e-05	0.694
79.9651	Mock	339	0.00530102	2.53223e+08	12616.6	4.98242e-05	0.694
79.9651	Mock	340	0.00531665	2.53223e+08	12696.6	5.01399e-05	0.694
79.9651	Mock	341	0.00533229	2.53223e+08	12776.6	5.04557e-05	0.694
80.2955	Mock	342	0.00534793	2.53223e+08	12856.9	5.07728e-05	0.694
80.6259	Mock	343	0.00536357	2.53223e+08	12937.5	5.10912e-05	0.694
80.6259	Mock	344	0.0053792	2.53223e+08	13018.1	5.14096e-05	0.694
80.7911	Mock	345	0.00539484	2.53223e+08	13098.9	5.17287e-05	0.694
81.2868	Mock	346	0.00541048	2.53223e+08	13180.2	5.20497e-05	0.694
81.2868	Mock	347	0.00542611	2.53223e+08	13261.5	5.23707e-05	0.694
81.2868	Mock	348	0.00544175	2.53223e+08	13342.8	5.26917e-05	0.694
81.2868	Mock	349	0.00545739	2.53223e+08	13424	5.30127e-05	0.694
81.2868	Mock	350	0.00547303	2.53223e+08	13505.3	5.33337e-05	0.694
81.2868	Mock	351	0.00548866	2.53223e+08	13586.6	5.36547e-05	0.694
81.8002	Mock	352	0.0055043	2.53223e+08	13668.4	5.39778e-05	0.694
81.9477	Mock	353	0.00551994	2.53223e+08	13750.4	5.43014e-05	0.694
82.2781	Mock	354	0.00553557	2.53223e+08	13832.6	5.46263e-05	0.694
83.2694	Mock	355	0.00555121	2.53223e+08	13915.9	5.49551e-05	0.694
83.2694	Mock	356	0.00556685	2.53223e+08	13999.2	5.5284e-05	0.694
83.2694	Mock	357	0.00558249	2.53223e+08	14082.5	5.56128e-05	0.694
83.2694	Mock	358	0.00559812	2.53223e+08	14165.7	5.59417e-05	0.694
83.2694	Mock	359	0.00561376	2.53223e+08	14249	5.62705e-05	0.694
84.2607	Mock	360	0.0056294	2.53223e+08	14333.3	5.66032e-05	0.694
85.252	Mock	361	0.00564504	2.53223e+08	14418.5	5.69399e-05	0.694
85.252	Mock	362	0.00566067	2.53223e+08	14503.8	5.72766e-05	0.694
85.7477	Mock	363	0.00567631	2.53223e+08	14589.5	5.76152e-05	0.694
85.7477	Mock	364	0.00569195	2.53223e+08	14675.3	5.79538e-05	0.694
85.9129	Mock	365	0.00570758	2.53223e+08	14761.2	5.82931e-05	0.694
85.9129	Mock	366	0.00572322	2.53223e+08	14847.1	5.86324e-05	0.694
86.2215	Mock	367	0.00573886	2.53223e+08	14933.3	5.89729e-05	0.694
86.4914	Mock	368	0.0057545	2.53223e+08	15019.8	5.93144e-05	0.694
86.5737	Mock	369	0.00577013	2.53223e+08	15106.4	5.96563e-05	0.694
87.2346	Mock	370	0.00578577	2.53223e+08	15193.6	6.00008e-05	0.694
87.2346	Mock	371	0.00580141	2.53223e+08	15280.8	6.03453e-05	0.694
87.7303	Mock	372	0.00581704	2.53223e+08	15368.6	6.06918e-05	0.694
87.8955	Mock	373	0.00583268	2.53223e+08	15456.5	6.10389e-05	0.694
87.8955	Mock	374	0.00584832	2.53223e+08	15544.4	6.1386e-05	0.694
88.2259	Mock	375	0.00586396	2.53223e+08	15632.6	6.17344e-05	0.694
88.5563	Mock	376	0.00587959	2.53223e+08	15721.1	6.20841e-05	0.694
88.5563	Mock	377	0.00589523	2.53223e+08	15809.7	6.24338e-05	0.694
88.7216	Mock	378	0.00591087	2.53223e+08	15898.4	6.27842e-05	0.694
89.2172	Mock	379	0.00592651	2.53223e+08	15987.6	6.31365e-05	0.694
89.8781	Mock	380	0.00594214	2.53223e+08	16077.5	6.34915e-05	0.694
89.8781	Mock	381	0.00595778	2.53223e+08	16167.4	6.38464e-05	0.694
89.8781	Mock	382	0.00597342	2.53223e+08	16257.3	6.42013e-05	0.694
89.8781	Mock	383	0.00598905	2.53223e+08	16347.1	6.45563e-05	0.694
90.2085	Mock	384	0.00600469	2.53223e+08	16437.4	6.49125e-05	0.694
90.539	Mock	385	0.00602033	2.53223e+08	16527.9	6.52701e-05	0.694
90.7042	Mock	386	0.00603597	2.53223e+08	16618.6	6.56283e-05	0.694
91.193	Mock	387	0.0060516	2.53223e+08	16709.8	6.59884e-05	0.694
91.1998	Mock	388	0.00606724	2.53223e+08	16801	6.63485e-05	0.694
91.1998	Mock	389	0.00608288	2.53223e+08	16892.2	6.67087e-05	0.694
91.6955	Mock	390	0.00609851	2.53223e+08	16983.9	6.70708e-05	0.694
92.5216	Mock	391	0.00611415	2.53223e+08	17076.4	6.74362e-05	0.694
93.1687	Mock	392	0.00612979	2.53223e+08	17169.6	6.78041e-05	0.694
93.1824	Mock	393	0.00614543	2.53223e+08	17262.8	6.81721e-05	0.694
93.1824	Mock	394	0.00616106	2.53223e+08	17355.9	6.85401e-05	0.694
93.8433	Mock	395	0.0061767	2.53223e+08	17449.8	6.89107e-05	0.694
93.8433	Mock	396	0.00619234	2.53223e+08	17543.6	6.92813e-05	0.694
93.8433	Mock	397	0.00620797	2.53223e+08	17637.5	6.96519e-05	0.694
94.5042	Mock	398	0.00622361	2.53223e+08	17732	7.00251e-05	0.694
94.5042	Mock	399	0.00623925	2.53223e+08	17826.5	7.03983e-05	0.694
94.5042	Mock	400	0.00625489	2.53223e+08	17921	7.07715e-05	0.694
94.5042	Mock	401	0.00627052	2.53223e+08	18015.5	7.11447e-05	0.694
94.6694	Mock	402	0.00628616	2.53223e+08	18110.2	7.15186e-05	0.694
95.1582	Mock	403	0.0063018	2.53223e+08	18205.3	7.18943e-05	0.694
95.2323	Mock	404	0.00631744	2.53223e+08	18300.5	7.22704e-05	0.694
95.6607	Mock	405	0.00633307	2.53223e+08	18396.2	7.26482e-05	0.694
95.8259	Mock	406	0.00634871	2.53223e+08	18492	7.30266e-05	0.694
95.8259	Mock	407	0.00636435	2.53223e+08	18587.9	7.3405e-05	0.694
95.8259	Mock	408	0.00637998	2.53223e+08	18683.7	7.37835e-05	0.694
96.473	Mock	409	0.00639562	2.53223e+08	18780.2	7.41644e-05	0.694
96.4868	Mock	410	0.00641126	2.53223e+08	18876.6	7.45455e-05	0.694
96.4868	Mock	411	0.0064269	2.53223e+08	18973.1	7.49265e-05	0.694
96.4868	Mock	412	0.00644253	2.53223e+08	19069.6	7.53076e-05	0.694
96.7519	Mock	413	0.00645817	2.53223e+08	19166.4	7.56896e-05	0.694
96.8993	Mock	414	0.00647381	2.53223e+08	19263.3	7.60723e-05	0.694
97.1408	Mock	415	0.00648944	2.53223e+08	19360.4	7.64559e-05	0.694
97.1476	Mock	416	0.00650508	2.53223e+08	19457.6	7.68396e-05	0.694
97.1476	Mock	417	0.00652072	2.53223e+08	19554.7	7.72232e-05	0.694
97.1476	Mock	418	0.00653636	2.53223e+08	19651.9	7.76068e-05	0.694
97.8085	Mock	419	0.00655199	2.53223e+08	19749.7	7.79931e-05	0.694
99.1302	Mock	420	0.00656763	2.53223e+08	19848.8	7.83846e-05	0.694
99.7911	Mock	421	0.00658327	2.53223e+08	19948.6	7.87787e-05	0.694
100.397	Mock	422	0.00659891	2.53223e+08	20049	7.91751e-05	0.694
100.452	Mock	423	0.00661454	2.53223e+08	20149.4	7.95718e-05	0.694
100.612	Mock	424	0.00663018	2.53223e+08	20250	7.99692e-05	0.694
101.774	Mock	425	0.00664582	2.53223e+08	20351.8	8.03711e-05	0.694
101.774	Mock	426	0.00666145	2.53223e+08	20453.6	8.0773e-05	0.694
101.774	Mock	427	0.00667709	2.53223e+08	20555.4	8.11749e-05	0.694
101.774	Mock	428	0.00669273	2.53223e+08	20657.1	8.15768e-05	0.694
102.435	Mock	429	0.00670837	2.53223e+08	20759.6	8.19813e-05	0.694
102.435	Mock	430	0.006724	2.53223e+08	20862	8.23859e-05	0.694
102.6	Mock	431	0.00673964	2.53223e+08	20964.6	8.2791e-05	0.694
103.095	Mock	432	0.00675528	2.53223e+08	21067.7	8.31982e-05	0.694
103.749	Mock	433	0.00677091	2.53223e+08	21171.5	8.36079e-05	0.694
103.756	Mock	434	0.00678655	2.53223e+08	21275.2	8.40176e-05	0.694
104.417	Mock	435	0.00680219	2.53223e+08	21379.6	8.443e-05	0.694
104.417	Mock	436	0.00681783	2.53223e+08	21484	8.48423e-05	0.694
104.417	Mock	437	0.00683346	2.53223e+08	21588.5	8.52547e-05	0.694
104.633	Mock	438	0.0068491	2.53223e+08	21693.1	8.56679e-05	0.694
105.068	Mock	439	0.00686474	2.53223e+08	21798.2	8.60828e-05	0.694
105.078	Mock	440	0.00688038	2.53223e+08	21903.2	8.64978e-05	0.694
105.454	Mock	441	0.00689601	2.53223e+08	22008.7	8.69142e-05	0.694
105.574	Mock	442	0.00691165	2.53223e+08	22114.3	8.73311e-05	0.694
105.732	Mock	443	0.00692729	2.53223e+08	22220	8.77487e-05	0.694
105.739	Mock	444	0.00694292	2.53223e+08	22325.7	8.81662e-05	0.694
105.739	Mock	445	0.00695856	2.53223e+08	22431.5	8.85838e-05	0.694
105.739	Mock	446	0.0069742	2.53223e+08	22537.2	8.90014e-05	0.694
105.739	Mock	447	0.00698984	2.53223e+08	22643	8.9419e-05	0.694
106.069	Mock	448	0.00700547	2.53223e+08	22749	8.98378e-05	0.694
106.4	Mock	449	0.00702111	2.53223e+08	22855.4	9.0258e-05	0.694
106.4	Mock	450	0.00703675	2.53223e+08	22961.8	9.06782e-05	0.694
107.061	Mock	451	0.00705238	2.53223e+08	23068.9	9.1101e-05	0.694
107.061	Mock	452	0.00706802	2.53223e+08	23175.9	9.15238e-05	0.694
107.524	Mock	453	0.00708366	2.53223e+08	23283.5	9.19484e-05	0.694
107.722	Mock	454	0.0070993	2.53223e+08	23391.2	9.23738e-05	0.694
108.021	Mock	455	0.00711493	2.53223e+08	23499.2	9.28004e-05	0.694
108.845	Mock	456	0.00713057	2.53223e+08	23608.1	9.32302e-05	0.694
108.975	Mock	457	0.00714621	2.53223e+08	23717	9.36606e-05	0.694
109.043	Mock	458	0.00716185	2.53223e+08	23826.1	9.40912e-05	0.694
109.043	Mock	459	0.00717748	2.53223e+08	23935.1	9.45218e-05	0.694
109.937	Mock	460	0.00719312	2.53223e+08	24045.1	9.4956e-05	0.694
110.317	Mock	461	0.00720876	2.53223e+08	24155.4	9.53916e-05	0.694
111.026	Mock	462	0.00722439	2.53223e+08	24266.4	9.58301e-05	0.694
111.026	Mock	463	0.00724003	2.53223e+08	24377.4	9.62685e-05	0.694
111.026	Mock	464	0.00725567	2.53223e+08	24488.5	9.6707e-05	0.694
111.026	Mock	465	0.00727131	2.53223e+08	24599.5	9.71454e-05	0.694
111.659	Mock	466	0.00728694	2.53223e+08	24711.1	9.75864e-05	0.694
112.341	Mock	467	0.00730258	2.53223e+08	24823.5	9.803e-05	0.694
112.348	Mock	468	0.00731822	2.53223e+08	24935.8	9.84737e-05	0.694
112.348	Mock	469	0.00733385	2.53223e+08	25048.2	9.89174e-05	0.694
113.008	Mock	470	0.00734949	2.53223e+08	25161.2	9.93636e-05	0.694
113.008	Mock	471	0.00736513	2.53223e+08	25274.2	9.98099e-05	0.694
113.008	Mock	472	0.00738077	2.53223e+08	25387.2	0.000100256	0.694
113.669	Mock	473	0.0073964	2.53223e+08	25500.9	0.000100705	0.694
113.669	Mock	474	0.00741204	2.53223e+08	25614.5	0.000101154	0.694
114.287	Mock	475	0.00742768	2.53223e+08	25728.8	0.000101605	0.694
114.323	Mock	476	0.00744332	2.53223e+08	25843.1	0.000102057	0.694
114.33	Mock	477	0.00745895	2.53223e+08	25957.5	0.000102508	0.694
114.33	Mock	478	0.00747459	2.53223e+08	26071.8	0.00010296	0.694
114.991	Mock	479	0.00749023	2.53223e+08	26186.8	0.000103414	0.694
114.991	Mock	480	0.00750586	2.53223e+08	26301.8	0.000103868	0.694
114.991	Mock	481	0.0075215	2.53223e+08	26416.8	0.000104322	0.694
114.991	Mock	482	0.00753714	2.53223e+08	26531.8	0.000104776	0.694
115.487	Mock	483	0.00755278	2.53223e+08	26647.3	0.000105232	0.694
115.652	Mock	484	0.00756841	2.53223e+08	26762.9	0.000105689	0.694
115.982	Mock	485	0.00758405	2.53223e+08	26878.9	0.000106147	0.694
116.313	Mock	486	0.00759969	2.53223e+08	26995.2	0.000106606	0.694
116.313	Mock	487	0.00761532	2.53223e+08	27111.5	0.000107066	0.694
116.313	Mock	488	0.00763096	2.53223e+08	27227.8	0.000107525	0.694
116.974	Mock	489	0.0076466	2.53223e+08	27344.8	0.000107987	0.694
116.974	Mock	490	0.00766224	2.53223e+08	27461.8	0.000108449	0.694
117.635	Mock	491	0.00767787	2.53223e+08	27579.4	0.000108913	0.694
117.965	Mock	492	0.00769351	2.53223e+08	27697.4	0.000109379	0.694
118.347	Mock	493	0.00770915	2.53223e+08	27815.7	0.000109847	0.694
118.45	Mock	494	0.00772478	2.53223e+08	27934.2	0.000110314	0.694
118.461	Mock	495	0.00774042	2.53223e+08	28052.6	0.000110782	0.694
118.956	Mock	496	0.00775606	2.53223e+08	28171.6	0.000111252	0.694
120.278	Mock	497	0.0077717	2.53223e+08	28291.9	0.000111727	0.694
120.278	Mock	498	0.00778733	2.53223e+08	28412.1	0.000112202	0.694
120.443	Mock	499	0.00780297	2.53223e+08	28532.6	0.000112678	0.694
120.939	Mock	500	0.00781861	2.53223e+08	28653.5	0.000113155	0.694
120.939	Mock	501	0.00783425	2.53223e+08	28774.5	0.000113633	0.694
120.939	Mock	502	0.00784988	2.53223e+08	28895.4	0.00011411	0.694
120.939	Mock	503	0.00786552	2.53223e+08	29016.3	0.000114588	0.694
120.939	Mock	504	0.00788116	2.53223e+08	29137.3	0.000115066	0.694
120.939	Mock	505	0.00789679	2.53223e+08	29258.2	0.000115543	0.694
121.435	Mock	506	0.00791243	2.53223e+08	29379.7	0.000116023	0.694
121.586	Mock	507	0.00792807	2.53223e+08	29501.2	0.000116503	0.694
121.6	Mock	508	0.00794371	2.53223e+08	29622.8	0.000116983	0.694
122.212	Mock	509	0.00795934	2.53223e+08	29745.1	0.000117466	0.694
122.921	Mock	510	0.00797498	2.53223e+08	29868	0.000117951	0.694
122.921	Mock	511	0.00799062	2.53223e+08	29990.9	0.000118437	0.694
122.921	Mock	512	0.00800625	2.53223e+08	30113.8	0.000118922	0.694
122.921	Mock	513	0.00802189	2.53223e+08	30236.7	0.000119407	0.694
123.576	Mock	514	0.00803753	2.53223e+08	30360.3	0.000119895	0.694
123.582	Mock	515	0.00805317	2.53223e+08	30483.9	0.000120384	0.694
123.582	Mock	516	0.0080688	2.53223e+08	30607.5	0.000120872	0.694
123.582	Mock	517	0.00808444	2.53223e+08	30731.1	0.00012136	0.694
124.243	Mock	518	0.00810008	2.53223e+08	30855.3	0.00012185	0.694
124.904	Mock	519	0.00811572	2.53223e+08	30980.2	0.000122343	0.694
124.904	Mock	520	0.00813135	2.53223e+08	31105.1	0.000122837	0.694
125.565	Mock	521	0.00814699	2.53223e+08	31230.7	0.000123333	0.694
125.565	Mock	522	0.00816263	2.53223e+08	31356.2	0.000123828	0.694
125.565	Mock	523	0.00817826	2.53223e+08	31481.8	0.000124324	0.694
126.226	Mock	524	0.0081939	2.53223e+08	31608	0.000124823	0.694
126.226	Mock	525	0.00820954	2.53223e+08	31734.3	0.000125321	0.694
126.226	Mock	526	0.00822518	2.53223e+08	31860.5	0.00012582	0.694
126.293	Mock	527	0.00824081	2.53223e+08	31986.8	0.000126319	0.694
126.887	Mock	528	0.00825645	2.53223e+08	32113.7	0.00012682	0.694
126.887	Mock	529	0.00827209	2.53223e+08	32240.6	0.000127321	0.694
127.541	Mock	530	0.00828772	2.53223e+08	32368.1	0.000127824	0.694
127.548	Mock	531	0.00830336	2.53223e+08	32495.6	0.000128328	0.694
128.062	Mock	532	0.008319	2.53223e+08	32623.7	0.000128834	0.694
128.202	Mock	533	0.00833464	2.53223e+08	32751.9	0.00012934	0.694
128.208	Mock	534	0.00835027	2.53223e+08	32880.1	0.000129846	0.694
128.869	Mock	535	0.00836591	2.53223e+08	33009	0.000130355	0.694
128.869	Mock	536	0.00838155	2.53223e+08	33137.9	0.000130864	0.694
129.365	Mock	537	0.00839719	2.53223e+08	33267.2	0.000131375	0.694
129.855	Mock	538	0.00841282	2.53223e+08	33397.1	0.000131888	0.694
130.191	Mock	539	0.00842846	2.53223e+08	33527.3	0.000132402	0.694
130.456	Mock	540	0.0084441	2.53223e+08	33657.7	0.000132917	0.694
130.776	Mock	541	0.00845973	2.53223e+08	33788.5	0.000133434	0.694
130.852	Mock	542	0.00847537	2.53223e+08	33919.4	0.00013395	0.694
130.852	Mock	543	0.00849101	2.53223e+08	34050.2	0.000134467	0.694
131.506	Mock	544	0.00850665	2.53223e+08	34181.7	0.000134986	0.694
131.513	Mock	545	0.00852228	2.53223e+08	34313.2	0.000135506	0.694
131.513	Mock	546	0.00853792	2.53223e+08	34444.7	0.000136025	0.694
132.835	Mock	547	0.00855356	2.53223e+08	34577.6	0.00013655	0.694
132.835	Mock	548	0.00856919	2.53223e+08	34710.4	0.000137074	0.694
133.452	Mock	549	0.00858483	2.53223e+08	34843.9	0.000137601	0.694
133.489	Mock	550	0.00860047	2.53223e+08	34977.3	0.000138128	0.694
133.495	Mock	551	0.00861611	2.53223e+08	35110.8	0.000138656	0.694
134.156	Mock	552	0.00863174	2.53223e+08	35245	0.000139185	0.694
134.156	Mock	553	0.00864738	2.53223e+08	35379.2	0.000139715	0.694
134.321	Mock	554	0.00866302	2.53223e+08	35513.5	0.000140246	0.694
134.817	Mock	555	0.00867866	2.53223e+08	35648.3	0.000140778	0.694
134.817	Mock	556	0.00869429	2.53223e+08	35783.1	0.000141311	0.694
134.817	Mock	557	0.00870993	2.53223e+08	35917.9	0.000141843	0.694
134.817	Mock	558	0.00872557	2.53223e+08	36052.7	0.000142375	0.694
135.313	Mock	559	0.0087412	2.53223e+08	36188.1	0.00014291	0.694
135.313	Mock	560	0.00875684	2.53223e+08	36323.4	0.000143444	0.694
135.478	Mock	561	0.00877248	2.53223e+08	36458.8	0.000143979	0.694
135.478	Mock	562	0.00878812	2.53223e+08	36594.3	0.000144514	0.694
135.478	Mock	563	0.00880375	2.53223e+08	36729.8	0.000145049	0.694
135.478	Mock	564	0.00881939	2.53223e+08	36865.3	0.000145584	0.694
136.132	Mock	565	0.00883503	2.53223e+08	37001.4	0.000146122	0.694
136.139	Mock	566	0.00885066	2.53223e+08	37137.5	0.000146659	0.694
136.139	Mock	567	0.0088663	2.53223e+08	37273.7	0.000147197	0.694
136.139	Mock	568	0.00888194	2.53223e+08	37409.8	0.000147735	0.694
136.8	Mock	569	0.00889758	2.53223e+08	37546.6	0.000148275	0.694
137.461	Mock	570	0.00891321	2.53223e+08	37684.1	0.000148818	0.694
137.461	Mock	571	0.00892885	2.53223e+08	37821.5	0.000149361	0.694
137.461	Mock	572	0.00894449	2.53223e+08	37959	0.000149903	0.694
137.461	Mock	573	0.00896013	2.53223e+08	38096.5	0.000150446	0.694
138.121	Mock	574	0.00897576	2.53223e+08	38234.6	0.000150992	0.694
138.652	Mock	575	0.0089914	2.53223e+08	38373.2	0.000151539	0.694
138.652	Mock	576	0.00900704	2.53223e+08	38511.9	0.000152087	0.694
138.782	Mock	577	0.00902267	2.53223e+08	38650.7	0.000152635	0.694
138.782	Mock	578	0.00903831	2.53223e+08	38789.5	0.000153183	0.694
138.782	Mock	579	0.00905395	2.53223e+08	38928.2	0.000153731	0.694
138.782	Mock	580	0.00906959	2.53223e+08	39067	0.000154279	0.694
138.782	Mock	581	0.00908522	2.53223e+08	39205.8	0.000154827	0.694
139.278	Mock	582	0.00910086	2.53223e+08	39345.1	0.000155377	0.694
139.306	Mock	583	0.0091165	2.53223e+08	39484.4	0.000155927	0.694
139.394	Mock	584	0.00913213	2.53223e+08	39623.8	0.000156478	0.694
139.423	Mock	585	0.00914777	2.53223e+08	39763.2	0.000157028	0.694
139.443	Mock	586	0.00916341	2.53223e+08	39902.7	0.000157579	0.694
139.708	Mock	587	0.00917905	2.53223e+08	40042.4	0.000158131	0.694
139.774	Mock	588	0.00919468	2.53223e+08	40182.1	0.000158683	0.694
140.104	Mock	589	0.00921032	2.53223e+08	40322.2	0.000159236	0.694
140.104	Mock	590	0.00922596	2.53223e+08	40462.3	0.000159789	0.694
140.765	Mock	591	0.00924159	2.53223e+08	40603.1	0.000160345	0.694
140.765	Mock	592	0.00925723	2.53223e+08	40743.9	0.000160901	0.694
141.566	Mock	593	0.00927287	2.53223e+08	40885.4	0.00016146	0.694
142.087	Mock	594	0.00928851	2.53223e+08	41027.5	0.000162021	0.694
142.748	Mock	595	0.00930414	2.53223e+08	41170.3	0.000162585	0.694
142.748	Mock	596	0.00931978	2.53223e+08	41313	0.000163149	0.694
142.748	Mock	597	0.00933542	2.53223e+08	41455.8	0.000163712	0.694
142.748	Mock	598	0.00935106	2.53223e+08	41598.5	0.000164276	0.694
143.243	Mock	599	0.00936669	2.53223e+08	41741.8	0.000164842	0.694
143.427	Mock	600	0.00938233	2.53223e+08	41885.2	0.000165408	0.694
143.828	Mock	601	0.00939797	2.53223e+08	42029	0.000165976	0.694
144.069	Mock	602	0.0094136	2.53223e+08	42173.1	0.000166545	0.694
144.069	Mock	603	0.00942924	2.53223e+08	42317.2	0.000167114	0.694
144.716	Mock	604	0.00944488	2.53223e+08	42461.9	0.000167686	0.694
144.73	Mock	605	0.00946052	2.53223e+08	42606.6	0.000168257	0.694
144.73	Mock	606	0.00947615	2.53223e+08	42751.3	0.000168829	0.694
145.062	Mock	607	0.00949179	2.53223e+08	42896.4	0.000169401	0.694
145.963	Mock	608	0.00950743	2.53223e+08	43042.4	0.000169978	0.694
146.052	Mock	609	0.00952306	2.53223e+08	43188.4	0.000170555	0.694
146.217	Mock	610	0.0095387	2.53223e+08	43334.6	0.000171132	0.694
146.713	Mock	611	0.00955434	2.53223e+08	43481.3	0.000171711	0.694
146.713	Mock	612	0.00956998	2.53223e+08	43628	0.000172291	0.694
146.713	Mock	613	0.00958561	2.53223e+08	43774.8	0.00017287	0.694
147.339	Mock	614	0.00960125	2.53223e+08	43922.1	0.000173452	0.694
147.374	Mock	615	0.00961689	2.53223e+08	44069.5	0.000174034	0.694
147.704	Mock	616	0.00963253	2.53223e+08	44217.2	0.000174617	0.694
147.978	Mock	617	0.00964816	2.53223e+08	44365.2	0.000175202	0.694
148.034	Mock	618	0.0096638	2.53223e+08	44513.2	0.000175786	0.694
148.034	Mock	619	0.00967944	2.53223e+08	44661.2	0.000176371	0.694
148.034	Mock	620	0.00969507	2.53223e+08	44809.3	0.000176956	0.694
148.2	Mock	621	0.00971071	2.53223e+08	44957.5	0.000177541	0.694
148.69	Mock	622	0.00972635	2.53223e+08	45106.1	0.000178128	0.694
148.695	Mock	623	0.00974199	2.53223e+08	45254.8	0.000178715	0.694
148.695	Mock	624	0.00975762	2.53223e+08	45403.5	0.000179302	0.694
149.191	Mock	625	0.00977326	2.53223e+08	45552.7	0.000179892	0.694
149.356	Mock	626	0.0097889	2.53223e+08	45702.1	0.000180481	0.694
149.356	Mock	627	0.00980453	2.53223e+08	45851.4	0.000181071	0.694
149.356	Mock	628	0.00982017	2.53223e+08	46000.8	0.000181661	0.694
149.666	Mock	629	0.00983581	2.53223e+08	46150.5	0.000182252	0.694
149.687	Mock	630	0.00985145	2.53223e+08	46300.2	0.000182843	0.694
149.811	Mock	631	0.00986708	2.53223e+08	46450	0.000183435	0.694
150.182	Mock	632	0.00988272	2.53223e+08	46600.1	0.000184028	0.694
150.2	Mock	633	0.00989836	2.53223e+08	46750.3	0.000184621	0.694
150.671	Mock	634	0.009914	2.53223e+08	46901	0.000185216	0.694
150.678	Mock	635	0.00992963	2.53223e+08	47051.7	0.000185811	0.694
151.174	Mock	636	0.00994527	2.53223e+08	47202.9	0.000186408	0.694
151.339	Mock	637	0.00996091	2.53223e+08	47354.2	0.000187006	0.694
151.339	Mock	638	0.00997654	2.53223e+08	47505.5	0.000187603	0.694
151.993	Mock	639	0.00999218	2.53223e+08	47657.5	0.000188204	0.694
152	Mock	640	0.0100078	2.53223e+08	47809.5	0.000188804	0.694
152	Mock	641	0.0100235	2.53223e+08	47961.5	0.000189404	0.694
152.661	Mock	642	0.0100391	2.53223e+08	48114.2	0.000190007	0.694
152.661	Mock	643	0.0100547	2.53223e+08	48266.9	0.00019061	0.694
153.141	Mock	644	0.0100704	2.53223e+08	48420	0.000191215	0.694
153.156	Mock	645	0.010086	2.53223e+08	48573.2	0.00019182	0.694
153.321	Mock	646	0.0101016	2.53223e+08	48726.5	0.000192425	0.694
153.321	Mock	647	0.0101173	2.53223e+08	48879.8	0.00019303	0.694
153.476	Mock	648	0.0101329	2.53223e+08	49033.3	0.000193637	0.694
153.952	Mock	649	0.0101486	2.53223e+08	49187.2	0.000194245	0.694
153.982	Mock	650	0.0101642	2.53223e+08	49341.2	0.000194853	0.694
154.41	Mock	651	0.0101798	2.53223e+08	49495.6	0.000195462	0.694
154.596	Mock	652	0.0101955	2.53223e+08	49650.2	0.000196073	0.694
154.643	Mock	653	0.0102111	2.53223e+08	49804.9	0.000196684	0.694
155.304	Mock	654	0.0102267	2.53223e+08	49960.2	0.000197297	0.694
155.304	Mock	655	0.0102424	2.53223e+08	50115.5	0.00019791	0.694
155.965	Mock	656	0.010258	2.53223e+08	50271.4	0.000198526	0.694
155.999	Mock	657	0.0102737	2.53223e+08	50427.4	0.000199142	0.694
156.578	Mock	658	0.0102893	2.53223e+08	50584	0.000199761	0.694
156.626	Mock	659	0.0103049	2.53223e+08	50740.6	0.000200379	0.694
157.074	Mock	660	0.0103206	2.53223e+08	50897.7	0.000200999	0.694
157.287	Mock	661	0.0103362	2.53223e+08	51055	0.000201621	0.694
157.287	Mock	662	0.0103518	2.53223e+08	51212.3	0.000202242	0.694
157.287	Mock	663	0.0103675	2.53223e+08	51369.6	0.000202863	0.694
157.287	Mock	664	0.0103831	2.53223e+08	51526.9	0.000203484	0.694
157.287	Mock	665	0.0103987	2.53223e+08	51684.1	0.000204105	0.694
157.928	Mock	666	0.0104144	2.53223e+08	51842.1	0.000204729	0.694
157.948	Mock	667	0.01043	2.53223e+08	52000	0.000205352	0.694
157.948	Mock	668	0.0104457	2.53223e+08	52158	0.000205976	0.694
157.948	Mock	669	0.0104613	2.53223e+08	52315.9	0.0002066	0.694
158.608	Mock	670	0.0104769	2.53223e+08	52474.5	0.000207226	0.694
158.608	Mock	671	0.0104926	2.53223e+08	52633.1	0.000207853	0.694
158.608	Mock	672	0.0105082	2.53223e+08	52791.7	0.000208479	0.694
158.984	Mock	673	0.0105238	2.53223e+08	52950.7	0.000209107	0.694
159.269	Mock	674	0.0105395	2.53223e+08	53110	0.000209736	0.694
159.923	Mock	675	0.0105551	2.53223e+08	53269.9	0.000210367	0.694
159.93	Mock	676	0.0105708	2.53223e+08	53429.8	0.000210999	0.694
159.93	Mock	677	0.0105864	2.53223e+08	53589.8	0.000211631	0.694
160.591	Mock	678	0.010602	2.53223e+08	53750.4	0.000212265	0.694
160.591	Mock	679	0.0106177	2.53223e+08	53911	0.000212899	0.694
160.591	Mock	680	0.0106333	2.53223e+08	54071.5	0.000213533	0.694
161.104	Mock	681	0.0106489	2.53223e+08	54232.7	0.000214169	0.694
161.252	Mock	682	0.0106646	2.53223e+08	54393.9	0.000214806	0.694
161.252	Mock	683	0.0106802	2.53223e+08	54555.2	0.000215443	0.694
161.252	Mock	684	0.0106959	2.53223e+08	54716.4	0.00021608	0.694
161.452	Mock	685	0.0107115	2.53223e+08	54877.9	0.000216717	0.694
161.893	Mock	686	0.0107271	2.53223e+08	55039.8	0.000217357	0.694
162.574	Mock	687	0.0107428	2.53223e+08	55202.3	0.000217999	0.694
163.234	Mock	688	0.0107584	2.53223e+08	55365.6	0.000218643	0.694
163.325	Mock	689	0.010774	2.53223e+08	55528.9	0.000219288	0.694
163.565	Mock	690	0.0107897	2.53223e+08	55692.4	0.000219934	0.694
163.565	Mock	691	0.0108053	2.53223e+08	55856	0.00022058	0.694
163.565	Mock	692	0.010821	2.53223e+08	56019.6	0.000221226	0.694
163.882	Mock	693	0.0108366	2.53223e+08	56183.5	0.000221873	0.694
164.061	Mock	694	0.0108522	2.53223e+08	56347.5	0.000222521	0.694
164.556	Mock	695	0.0108679	2.53223e+08	56512.1	0.000223171	0.694
164.556	Mock	696	0.0108835	2.53223e+08	56676.6	0.000223821	0.694
164.556	Mock	697	0.0108991	2.53223e+08	56841.2	0.000224471	0.694
165.217	Mock	698	0.0109148	2.53223e+08	57006.4	0.000225123	0.694
165.217	Mock	699	0.0109304	2.53223e+08	57171.6	0.000225776	0.694
165.878	Mock	700	0.0109461	2.53223e+08	57337.5	0.000226431	0.694
166.012	Mock	701	0.0109617	2.53223e+08	57503.5	0.000227086	0.694
166.25	Mock	702	0.0109773	2.53223e+08	57669.8	0.000227743	0.694
166.456	Mock	703	0.010993	2.53223e+08	57836.2	0.0002284	0.694
166.539	Mock	704	0.0110086	2.53223e+08	58002.8	0.000229058	0.694
166.539	Mock	705	0.0110242	2.53223e+08	58169.3	0.000229715	0.694
167.2	Mock	706	0.0110399	2.53223e+08	58336.5	0.000230376	0.694
167.53	Mock	707	0.0110555	2.53223e+08	58504	0.000231037	0.694
167.81	Mock	708	0.0110711	2.53223e+08	58671.8	0.0002317	0.694
167.854	Mock	709	0.0110868	2.53223e+08	58839.7	0.000232363	0.694
167.861	Mock	710	0.0111024	2.53223e+08	59007.6	0.000233026	0.694
167.861	Mock	711	0.0111181	2.53223e+08	59175.4	0.000233689	0.694
167.861	Mock	712	0.0111337	2.53223e+08	59343.3	0.000234352	0.694
167.861	Mock	713	0.0111493	2.53223e+08	59511.1	0.000235015	0.694
167.995	Mock	714	0.011165	2.53223e+08	59679.1	0.000235678	0.694
168.425	Mock	715	0.0111806	2.53223e+08	59847.6	0.000236343	0.694
169.843	Mock	716	0.0111962	2.53223e+08	60017.4	0.000237014	0.694
169.843	Mock	717	0.0112119	2.53223e+08	60187.2	0.000237685	0.694
169.843	Mock	718	0.0112275	2.53223e+08	60357.1	0.000238355	0.694
170.504	Mock	719	0.0112432	2.53223e+08	60527.6	0.000239029	0.694
171.158	Mock	720	0.0112588	2.53223e+08	60698.7	0.000239704	0.694
171.165	Mock	721	0.0112744	2.53223e+08	60869.9	0.00024038	0.694
171.826	Mock	722	0.0112901	2.53223e+08	61041.7	0.000241059	0.694
172.487	Mock	723	0.0113057	2.53223e+08	61214.2	0.00024174	0.694
172.907	Mock	724	0.0113213	2.53223e+08	61387.1	0.000242423	0.694
172.982	Mock	725	0.011337	2.53223e+08	61560.1	0.000243106	0.694
173.147	Mock	726	0.0113526	2.53223e+08	61733.3	0.00024379	0.694
173.147	Mock	727	0.0113683	2.53223e+08	61906.4	0.000244474	0.694
173.147	Mock	728	0.0113839	2.53223e+08	62079.6	0.000245157	0.694
173.436	Mock	729	0.0113995	2.53223e+08	62253	0.000245842	0.694
174.469	Mock	730	0.0114152	2.53223e+08	62427.5	0.000246531	0.694
174.469	Mock	731	0.0114308	2.53223e+08	62601.9	0.00024722	0.694
174.548	Mock	732	0.0114464	2.53223e+08	62776.5	0.00024791	0.694
175.13	Mock	733	0.0114621	2.53223e+08	62951.6	0.000248601	0.694
175.13	Mock	734	0.0114777	2.53223e+08	63126.7	0.000249293	0.694
175.13	Mock	735	0.0114934	2.53223e+08	63301.9	0.000249984	0.694
175.157	Mock	736	0.011509	2.53223e+08	63477	0.000250676	0.694
175.791	Mock	737	0.0115246	2.53223e+08	63652.8	0.00025137	0.694
175.791	Mock	738	0.0115403	2.53223e+08	63828.6	0.000252065	0.694
176.239	Mock	739	0.0115559	2.53223e+08	64004.8	0.000252761	0.694
176.452	Mock	740	0.0115715	2.53223e+08	64181.3	0.000253457	0.694
176.452	Mock	741	0.0115872	2.53223e+08	64357.7	0.000254154	0.694
176.452	Mock	742	0.0116028	2.53223e+08	64534.2	0.000254851	0.694
176.452	Mock	743	0.0116185	2.53223e+08	64710.7	0.000255548	0.694
176.455	Mock	744	0.0116341	2.53223e+08	64887.1	0.000256245	0.694
177.106	Mock	745	0.0116497	2.53223e+08	65064.2	0.000256944	0.694
177.433	Mock	746	0.0116654	2.53223e+08	65241.6	0.000257645	0.694
177.774	Mock	747	0.011681	2.53223e+08	65419.4	0.000258347	0.694
177.774	Mock	748	0.0116966	2.53223e+08	65597.2	0.000259049	0.694
177.774	Mock	749	0.0117123	2.53223e+08	65775	0.000259751	0.694
178.434	Mock	750	0.0117279	2.53223e+08	65953.4	0.000260456	0.694
178.434	Mock	751	0.0117435	2.53223e+08	66131.8	0.00026116	0.694
178.434	Mock	752	0.0117592	2.53223e+08	66310.3	0.000261865	0.694
178.903	Mock	753	0.0117748	2.53223e+08	66489.2	0.000262571	0.694
179.095	Mock	754	0.0117905	2.53223e+08	66668.3	0.000263279	0.694
179.095	Mock	755	0.0118061	2.53223e+08	66847.4	0.000263986	0.694
179.197	Mock	756	0.0118217	2.53223e+08	67026.6	0.000264694	0.694
179.426	Mock	757	0.0118374	2.53223e+08	67206	0.000265402	0.694
179.749	Mock	758	0.011853	2.53223e+08	67385.7	0.000266112	0.694
179.885	Mock	759	0.0118686	2.53223e+08	67565.6	0.000266822	0.694
181.094	Mock	760	0.0118843	2.53223e+08	67746.7	0.000267538	0.694
181.625	Mock	761	0.0118999	2.53223e+08	67928.3	0.000268255	0.694
181.739	Mock	762	0.0119156	2.53223e+08	68110.1	0.000268972	0.694
181.739	Mock	763	0.0119312	2.53223e+08	68291.8	0.00026969	0.694
181.904	Mock	764	0.0119468	2.53223e+08	68473.7	0.000270409	0.694
182.4	Mock	765	0.0119625	2.53223e+08	68656.1	0.000271129	0.694
182.4	Mock	766	0.0119781	2.53223e+08	68838.5	0.000271849	0.694
182.4	Mock	767	0.0119937	2.53223e+08	69020.9	0.000272569	0.694
182.4	Mock	768	0.0120094	2.53223e+08	69203.3	0.00027329	0.694
182.732	Mock	769	0.012025	2.53223e+08	69386.1	0.000274011	0.694
182.843	Mock	770	0.0120407	2.53223e+08	69568.9	0.000274733	0.694
182.886	Mock	771	0.0120563	2.53223e+08	69751.8	0.000275456	0.694
182.997	Mock	772	0.0120719	2.53223e+08	69934.8	0.000276178	0.694
183.054	Mock	773	0.0120876	2.53223e+08	70117.8	0.000276901	0.694
183.054	Mock	774	0.0121032	2.53223e+08	70300.9	0.000277624	0.694
183.061	Mock	775	0.0121188	2.53223e+08	70483.9	0.000278347	0.694
183.171	Mock	776	0.0121345	2.53223e+08	70667.1	0.00027907	0.694
183.487	Mock	777	0.0121501	2.53223e+08	70850.6	0.000279795	0.694
183.721	Mock	778	0.0121658	2.53223e+08	71034.3	0.000280521	0.694
183.887	Mock	779	0.0121814	2.53223e+08	71218.2	0.000281247	0.694
184.382	Mock	780	0.012197	2.53223e+08	71402.6	0.000281975	0.694
185.043	Mock	781	0.0122127	2.53223e+08	71587.6	0.000282706	0.694
185.043	Mock	782	0.0122283	2.53223e+08	71772.7	0.000283436	0.694
185.043	Mock	783	0.0122439	2.53223e+08	71957.7	0.000284167	0.694
186.02	Mock	784	0.0122596	2.53223e+08	72143.7	0.000284902	0.694
186.081	Mock	785	0.0122752	2.53223e+08	72329.8	0.000285637	0.694
186.365	Mock	786	0.0122909	2.53223e+08	72516.2	0.000286373	0.694
186.365	Mock	787	0.0123065	2.53223e+08	72702.6	0.000287109	0.694
186.861	Mock	788	0.0123221	2.53223e+08	72889.4	0.000287846	0.694
186.868	Mock	789	0.0123378	2.53223e+08	73076.3	0.000288584	0.694
187.026	Mock	790	0.0123534	2.53223e+08	73263.3	0.000289323	0.694
187.026	Mock	791	0.012369	2.53223e+08	73450.3	0.000290062	0.694
187.852	Mock	792	0.0123847	2.53223e+08	73638.2	0.000290803	0.694
188.347	Mock	793	0.0124003	2.53223e+08	73826.5	0.000291547	0.694
188.347	Mock	794	0.0124159	2.53223e+08	74014.9	0.000292291	0.694
188.347	Mock	795	0.0124316	2.53223e+08	74203.2	0.000293035	0.694
189.008	Mock	796	0.0124472	2.53223e+08	74392.2	0.000293781	0.694
189.008	Mock	797	0.0124629	2.53223e+08	74581.2	0.000294528	0.694
189.339	Mock	798	0.0124785	2.53223e+08	74770.6	0.000295275	0.694
189.374	Mock	799	0.0124941	2.53223e+08	74960	0.000296023	0.694
189.669	Mock	800	0.0125098	2.53223e+08	75149.6	0.000296772	0.694
189.819	Mock	801	0.0125254	2.53223e+08	75339.4	0.000297522	0.694
190.001	Mock	802	0.012541	2.53223e+08	75529.4	0.000298272	0.694
190.33	Mock	803	0.0125567	2.53223e+08	75719.8	0.000299024	0.694
190.33	Mock	804	0.0125723	2.53223e+08	75910.1	0.000299775	0.694
190.826	Mock	805	0.012588	2.53223e+08	76100.9	0.000300529	0.694
190.984	Mock	806	0.0126036	2.53223e+08	76291.9	0.000301283	0.694
191.321	Mock	807	0.0126192	2.53223e+08	76483.2	0.000302039	0.694
191.645	Mock	808	0.0126349	2.53223e+08	76674.9	0.000302796	0.694
191.652	Mock	809	0.0126505	2.53223e+08	76866.5	0.000303552	0.694
191.652	Mock	810	0.0126661	2.53223e+08	77058.2	0.000304309	0.694
191.918	Mock	811	0.0126818	2.53223e+08	77250.1	0.000305067	0.694
191.941	Mock	812	0.0126974	2.53223e+08	77442	0.000305825	0.694
192.313	Mock	813	0.0127131	2.53223e+08	77634.4	0.000306585	0.694
192.313	Mock	814	0.0127287	2.53223e+08	77826.7	0.000307344	0.694
192.313	Mock	815	0.0127443	2.53223e+08	78019	0.000308104	0.694
192.974	Mock	816	0.01276	2.53223e+08	78212	0.000308866	0.694
192.974	Mock	817	0.0127756	2.53223e+08	78404.9	0.000309628	0.694
192.974	Mock	818	0.0127912	2.53223e+08	78597.9	0.00031039	0.694
193.021	Mock	819	0.0128069	2.53223e+08	78790.9	0.000311152	0.694
193.058	Mock	820	0.0128225	2.53223e+08	78984	0.000311914	0.694
193.349	Mock	821	0.0128382	2.53223e+08	79177.3	0.000312678	0.694
193.628	Mock	822	0.0128538	2.53223e+08	79371	0.000313443	0.694
193.634	Mock	823	0.0128694	2.53223e+08	79564.6	0.000314207	0.694
193.779	Mock	824	0.0128851	2.53223e+08	79758.4	0.000314973	0.694
194.192	Mock	825	0.0129007	2.53223e+08	79952.6	0.000315739	0.694
194.295	Mock	826	0.0129163	2.53223e+08	80146.9	0.000316507	0.694
194.295	Mock	827	0.012932	2.53223e+08	80341.2	0.000317274	0.694
194.295	Mock	828	0.0129476	2.53223e+08	80535.5	0.000318041	0.694
194.956	Mock	829	0.0129633	2.53223e+08	80730.4	0.000318811	0.694
194.956	Mock	830	0.0129789	2.53223e+08	80925.4	0.000319581	0.694
194.98	Mock	831	0.0129945	2.53223e+08	81120.3	0.000320351	0.694
195.771	Mock	832	0.0130102	2.53223e+08	81316.1	0.000321124	0.694
196.271	Mock	833	0.0130258	2.53223e+08	81512.4	0.000321899	0.694
196.278	Mock	834	0.0130414	2.53223e+08	81708.7	0.000322674	0.694
196.278	Mock	835	0.0130571	2.53223e+08	81904.9	0.00032345	0.694
196.278	Mock	836	0.0130727	2.53223e+08	82101.2	0.000324225	0.694
196.765	Mock	837	0.0130884	2.53223e+08	82298	0.000325002	0.694
196.808	Mock	838	0.013104	2.53223e+08	82494.8	0.000325779	0.694
196.939	Mock	839	0.0131196	2.53223e+08	82691.7	0.000326557	0.694
196.939	Mock	840	0.0131353	2.53223e+08	82888.7	0.000327334	0.694
197.528	Mock	841	0.0131509	2.53223e+08	83086.2	0.000328114	0.694
197.586	Mock	842	0.0131665	2.53223e+08	83283.8	0.000328895	0.694
197.6	Mock	843	0.0131822	2.53223e+08	83481.4	0.000329675	0.694
197.765	Mock	844	0.0131978	2.53223e+08	83679.1	0.000330456	0.694
198.26	Mock	845	0.0132134	2.53223e+08	83877.4	0.000331239	0.694
198.26	Mock	846	0.0132291	2.53223e+08	84075.7	0.000332022	0.694
198.26	Mock	847	0.0132447	2.53223e+08	84273.9	0.000332805	0.694
198.26	Mock	848	0.0132604	2.53223e+08	84472.2	0.000333588	0.694
198.26	Mock	849	0.013276	2.53223e+08	84670.5	0.000334371	0.694
198.593	Mock	850	0.0132916	2.53223e+08	84869	0.000335155	0.694
198.914	Mock	851	0.0133073	2.53223e+08	85068	0.000335941	0.694
198.921	Mock	852	0.0133229	2.53223e+08	85266.9	0.000336726	0.694
198.921	Mock	853	0.0133385	2.53223e+08	85465.8	0.000337512	0.694
199.241	Mock	854	0.0133542	2.53223e+08	85665	0.000338299	0.694
199.297	Mock	855	0.0133698	2.53223e+08	85864.3	0.000339086	0.694
199.582	Mock	856	0.0133855	2.53223e+08	86063.9	0.000339874	0.694
200.238	Mock	857	0.0134011	2.53223e+08	86264.2	0.000340664	0.694
200.243	Mock	858	0.0134167	2.53223e+08	86464.4	0.000341455	0.694
200.706	Mock	859	0.0134324	2.53223e+08	86665.1	0.000342248	0.694
201.565	Mock	860	0.013448	2.53223e+08	86866.7	0.000343044	0.694
202.088	Mock	861	0.0134636	2.53223e+08	87068.8	0.000343842	0.694
202.226	Mock	862	0.0134793	2.53223e+08	87271	0.000344641	0.694
202.226	Mock	863	0.0134949	2.53223e+08	87473.2	0.000345439	0.694
202.447	Mock	864	0.0135106	2.53223e+08	87675.7	0.000346239	0.694
202.799	Mock	865	0.0135262	2.53223e+08	87878.5	0.000347039	0.694
202.822	Mock	866	0.0135418	2.53223e+08	88081.3	0.00034784	0.694
202.88	Mock	867	0.0135575	2.53223e+08	88284.2	0.000348642	0.694
203.041	Mock	868	0.0135731	2.53223e+08	88487.2	0.000349443	0.694
203.197	Mock	869	0.0135887	2.53223e+08	88690.4	0.000350246	0.694
203.44	Mock	870	0.0136044	2.53223e+08	88893.8	0.000351049	0.694
203.815	Mock	871	0.01362	2.53223e+08	89097.7	0.000351854	0.694
204.034	Mock	872	0.0136357	2.53223e+08	89301.7	0.00035266	0.694
204.208	Mock	873	0.0136513	2.53223e+08	89505.9	0.000353466	0.694
204.208	Mock	874	0.0136669	2.53223e+08	89710.1	0.000354273	0.694
204.553	Mock	875	0.0136826	2.53223e+08	89914.7	0.000355081	0.694
204.56	Mock	876	0.0136982	2.53223e+08	90119.2	0.000355888	0.694
204.584	Mock	877	0.0137138	2.53223e+08	90323.8	0.000356696	0.694
204.601	Mock	878	0.0137295	2.53223e+08	90528.4	0.000357504	0.694
204.862	Mock	879	0.0137451	2.53223e+08	90733.3	0.000358313	0.694
204.869	Mock	880	0.0137608	2.53223e+08	90938.1	0.000359122	0.694
204.869	Mock	881	0.0137764	2.53223e+08	91143	0.000359931	0.694
205.523	Mock	882	0.013792	2.53223e+08	91348.5	0.000360743	0.694
205.53	Mock	883	0.0138077	2.53223e+08	91554.1	0.000361555	0.694
206.191	Mock	884	0.0138233	2.53223e+08	91760.2	0.000362369	0.694
206.852	Mock	885	0.0138389	2.53223e+08	91967.1	0.000363186	0.694
206.852	Mock	886	0.0138546	2.53223e+08	92174	0.000364003	0.694
207.006	Mock	887	0.0138702	2.53223e+08	92381	0.00036482	0.694
207.231	Mock	888	0.0138858	2.53223e+08	92588.2	0.000365639	0.694
207.252	Mock	889	0.0139015	2.53223e+08	92795.4	0.000366457	0.694
207.338	Mock	890	0.0139171	2.53223e+08	93002.8	0.000367276	0.694
207.396	Mock	891	0.0139328	2.53223e+08	93210.2	0.000368095	0.694
207.513	Mock	892	0.0139484	2.53223e+08	93417.7	0.000368914	0.694
207.513	Mock	893	0.013964	2.53223e+08	93625.2	0.000369734	0.694
207.871	Mock	894	0.0139797	2.53223e+08	93833.1	0.000370555	0.694
208.174	Mock	895	0.0139953	2.53223e+08	94041.2	0.000371377	0.694
208.174	Mock	896	0.0140109	2.53223e+08	94249.4	0.000372199	0.694
209.289	Mock	897	0.0140266	2.53223e+08	94458.7	0.000373025	0.694
209.33	Mock	898	0.0140422	2.53223e+08	94668	0.000373852	0.694
209.495	Mock	899	0.0140579	2.53223e+08	94877.5	0.000374679	0.694
209.495	Mock	900	0.0140735	2.53223e+08	95087	0.000375507	0.694
209.673	Mock	901	0.0140891	2.53223e+08	95296.7	0.000376335	0.694
209.868	Mock	902	0.0141048	2.53223e+08	95506.6	0.000377164	0.694
209.892	Mock	903	0.0141204	2.53223e+08	95716.5	0.000377992	0.694
210.156	Mock	904	0.014136	2.53223e+08	95926.6	0.000378822	0.694
210.156	Mock	905	0.0141517	2.53223e+08	96136.8	0.000379652	0.694
210.156	Mock	906	0.0141673	2.53223e+08	96346.9	0.000380482	0.694
210.156	Mock	907	0.014183	2.53223e+08	96557.1	0.000381312	0.694
210.803	Mock	908	0.0141986	2.53223e+08	96767.9	0.000382145	0.694
210.817	Mock	909	0.0142142	2.53223e+08	96978.7	0.000382977	0.694
211.133	Mock	910	0.0142299	2.53223e+08	97189.8	0.000383811	0.694
211.216	Mock	911	0.0142455	2.53223e+08	97401.1	0.000384645	0.694
211.471	Mock	912	0.0142611	2.53223e+08	97612.5	0.00038548	0.694
211.478	Mock	913	0.0142768	2.53223e+08	97824	0.000386315	0.694
212.008	Mock	914	0.0142924	2.53223e+08	98036	0.000387153	0.694
212.139	Mock	915	0.0143081	2.53223e+08	98248.2	0.00038799	0.694
212.139	Mock	916	0.0143237	2.53223e+08	98460.3	0.000388828	0.694
212.8	Mock	917	0.0143393	2.53223e+08	98673.1	0.000389668	0.694
213.13	Mock	918	0.014355	2.53223e+08	98886.2	0.00039051	0.694
213.337	Mock	919	0.0143706	2.53223e+08	99099.6	0.000391353	0.694
213.454	Mock	920	0.0143862	2.53223e+08	99313	0.000392196	0.694
213.847	Mock	921	0.0144019	2.53223e+08	99526.9	0.00039304	0.694
213.904	Mock	922	0.0144175	2.53223e+08	99740.8	0.000393885	0.694
214.719	Mock	923	0.0144332	2.53223e+08	99955.5	0.000394733	0.694
214.768	Mock	924	0.0144488	2.53223e+08	100170	0.000395581	0.694
214.782	Mock	925	0.0144644	2.53223e+08	100385	0.000396429	0.694
215.113	Mock	926	0.0144801	2.53223e+08	100600	0.000397278	0.694
215.245	Mock	927	0.0144957	2.53223e+08	100815	0.000398129	0.694
215.443	Mock	928	0.0145113	2.53223e+08	101031	0.000398979	0.694
215.443	Mock	929	0.014527	2.53223e+08	101246	0.00039983	0.694
216.104	Mock	930	0.0145426	2.53223e+08	101462	0.000400684	0.694
216.104	Mock	931	0.0145582	2.53223e+08	101678	0.000401537	0.694
216.463	Mock	932	0.0145739	2.53223e+08	101895	0.000402392	0.694
216.765	Mock	933	0.0145895	2.53223e+08	102112	0.000403248	0.694
216.765	Mock	934	0.0146052	2.53223e+08	102328	0.000404104	0.694
217.426	Mock	935	0.0146208	2.53223e+08	102546	0.000404962	0.694
217.591	Mock	936	0.0146364	2.53223e+08	102763	0.000405822	0.694
218.08	Mock	937	0.0146521	2.53223e+08	102982	0.000406683	0.694
218.473	Mock	938	0.0146677	2.53223e+08	103200	0.000407546	0.694
218.747	Mock	939	0.0146833	2.53223e+08	103419	0.00040841	0.694
218.747	Mock	940	0.014699	2.53223e+08	103638	0.000409273	0.694
219.175	Mock	941	0.0147146	2.53223e+08	103857	0.000410139	0.694
219.408	Mock	942	0.0147303	2.53223e+08	104076	0.000411005	0.694
219.408	Mock	943	0.0147459	2.53223e+08	104296	0.000411872	0.694
219.408	Mock	944	0.0147615	2.53223e+08	104515	0.000412738	0.694
219.653	Mock	945	0.0147772	2.53223e+08	104735	0.000413606	0.694
219.688	Mock	946	0.0147928	2.53223e+08	104954	0.000414473	0.694
219.921	Mock	947	0.0148084	2.53223e+08	105174	0.000415342	0.694
220.062	Mock	948	0.0148241	2.53223e+08	105394	0.000416211	0.694
220.062	Mock	949	0.0148397	2.53223e+08	105614	0.00041708	0.694
220.069	Mock	950	0.0148554	2.53223e+08	105834	0.000417949	0.694
220.069	Mock	951	0.014871	2.53223e+08	106054	0.000418818	0.694
220.394	Mock	952	0.0148866	2.53223e+08	106275	0.000419688	0.694
220.469	Mock	953	0.0149023	2.53223e+08	106495	0.000420559	0.694
220.73	Mock	954	0.0149179	2.53223e+08	106716	0.000421431	0.694
221.391	Mock	955	0.0149335	2.53223e+08	106937	0.000422305	0.694
222.052	Mock	956	0.0149492	2.53223e+08	107159	0.000423182	0.694
222.172	Mock	957	0.0149648	2.53223e+08	107382	0.000424059	0.694
222.626	Mock	958	0.0149805	2.53223e+08	107604	0.000424938	0.694
222.713	Mock	959	0.0149961	2.53223e+08	107827	0.000425818	0.694
222.713	Mock	960	0.0150117	2.53223e+08	108050	0.000426698	0.694
222.713	Mock	961	0.0150274	2.53223e+08	108272	0.000427577	0.694
223.209	Mock	962	0.015043	2.53223e+08	108496	0.000428458	0.694
223.539	Mock	963	0.0150586	2.53223e+08	108719	0.000429341	0.694
224.027	Mock	964	0.0150743	2.53223e+08	108943	0.000430226	0.694
224.034	Mock	965	0.0150899	2.53223e+08	109167	0.000431111	0.694
224.034	Mock	966	0.0151056	2.53223e+08	109391	0.000431995	0.694
224.169	Mock	967	0.0151212	2.53223e+08	109615	0.000432881	0.694
224.236	Mock	968	0.0151368	2.53223e+08	109840	0.000433766	0.694
224.688	Mock	969	0.0151525	2.53223e+08	110064	0.000434654	0.694
224.695	Mock	970	0.0151681	2.53223e+08	110289	0.000435541	0.694
224.695	Mock	971	0.0151837	2.53223e+08	110514	0.000436428	0.694
225.356	Mock	972	0.0151994	2.53223e+08	110739	0.000437318	0.694
225.356	Mock	973	0.015215	2.53223e+08	110964	0.000438208	0.694
226.017	Mock	974	0.0152306	2.53223e+08	111190	0.000439101	0.694
226.017	Mock	975	0.0152463	2.53223e+08	111417	0.000439993	0.694
226.017	Mock	976	0.0152619	2.53223e+08	111643	0.000440886	0.694
226.193	Mock	977	0.0152776	2.53223e+08	111869	0.000441779	0.694
227.003	Mock	978	0.0152932	2.53223e+08	112096	0.000442676	0.694
227.044	Mock	979	0.0153088	2.53223e+08	112323	0.000443572	0.694
228	Mock	980	0.0153245	2.53223e+08	112551	0.000444473	0.694
228.134	Mock	981	0.0153401	2.53223e+08	112779	0.000445373	0.694
228.795	Mock	982	0.0153557	2.53223e+08	113008	0.000446277	0.694
229.308	Mock	983	0.0153714	2.53223e+08	113237	0.000447183	0.694
229.321	Mock	984	0.015387	2.53223e+08	113466	0.000448088	0.694
229.321	Mock	985	0.0154027	2.53223e+08	113696	0.000448994	0.694
229.982	Mock	986	0.0154183	2.53223e+08	113926	0.000449902	0.694
229.982	Mock	987	0.0154339	2.53223e+08	114156	0.00045081	0.694
230.227	Mock	988	0.0154496	2.53223e+08	114386	0.000451719	0.694
230.636	Mock	989	0.0154652	2.53223e+08	114616	0.00045263	0.694
231.222	Mock	990	0.0154808	2.53223e+08	114848	0.000453543	0.694
231.228	Mock	991	0.0154965	2.53223e+08	115079	0.000454456	0.694
231.304	Mock	992	0.0155121	2.53223e+08	115310	0.00045537	0.694
231.304	Mock	993	0.0155278	2.53223e+08	115542	0.000456283	0.694
231.304	Mock	994	0.0155434	2.53223e+08	115773	0.000457197	0.694
231.469	Mock	995	0.015559	2.53223e+08	116004	0.000458111	0.694
231.944	Mock	996	0.0155747	2.53223e+08	116236	0.000459027	0.694
231.958	Mock	997	0.0155903	2.53223e+08	116468	0.000459943	0.694
231.965	Mock	998	0.0156059	2.53223e+08	116700	0.000460859	0.694
231.965	Mock	999	0.0156216	2.53223e+08	116932	0.000461775	0.694
232.365	Mock	1000	0.0156372	2.53223e+08	117164	0.000462693	0.694
232.519	Mock	1001	0.0156529	2.53223e+08	117397	0.000463611	0.694
232.619	Mock	1002	0.0156685	2.53223e+08	117630	0.000464529	0.694
232.619	Mock	1003	0.0156841	2.53223e+08	117862	0.000465448	0.694
232.626	Mock	1004	0.0156998	2.53223e+08	118095	0.000466367	0.694
232.626	Mock	1005	0.0157154	2.53223e+08	118328	0.000467285	0.694
233.947	Mock	1006	0.015731	2.53223e+08	118561	0.000468209	0.694
233.947	Mock	1007	0.0157467	2.53223e+08	118795	0.000469133	0.694
234.038	Mock	1008	0.0157623	2.53223e+08	119029	0.000470057	0.694
234.595	Mock	1009	0.015778	2.53223e+08	119264	0.000470984	0.694
234.601	Mock	1010	0.0157936	2.53223e+08	119499	0.00047191	0.694
234.608	Mock	1011	0.0158092	2.53223e+08	119733	0.000472837	0.694
235.192	Mock	1012	0.0158249	2.53223e+08	119968	0.000473766	0.694
235.93	Mock	1013	0.0158405	2.53223e+08	120204	0.000474697	0.694
235.93	Mock	1014	0.0158561	2.53223e+08	120440	0.000475629	0.694
236.063	Mock	1015	0.0158718	2.53223e+08	120676	0.000476561	0.694
236.591	Mock	1016	0.0158874	2.53223e+08	120913	0.000477495	0.694
236.591	Mock	1017	0.015903	2.53223e+08	121150	0.00047843	0.694
236.617	Mock	1018	0.0159187	2.53223e+08	121386	0.000479364	0.694
236.865	Mock	1019	0.0159343	2.53223e+08	121623	0.0004803	0.694
236.881	Mock	1020	0.01595	2.53223e+08	121860	0.000481235	0.694
237.121	Mock	1021	0.0159656	2.53223e+08	122097	0.000482172	0.694
237.252	Mock	1022	0.0159812	2.53223e+08	122334	0.000483108	0.694
237.252	Mock	1023	0.0159969	2.53223e+08	122572	0.000484045	0.694
238.408	Mock	1024	0.0160125	2.53223e+08	122810	0.000484987	0.694
238.573	Mock	1025	0.0160281	2.53223e+08	123049	0.000485929	0.694
238.904	Mock	1026	0.0160438	2.53223e+08	123287	0.000486872	0.694
238.96	Mock	1027	0.0160594	2.53223e+08	123526	0.000487816	0.694
239.4	Mock	1028	0.0160751	2.53223e+08	123766	0.000488762	0.694
239.875	Mock	1029	0.0160907	2.53223e+08	124006	0.000489709	0.694
239.895	Mock	1030	0.0161063	2.53223e+08	124246	0.000490656	0.694
239.895	Mock	1031	0.016122	2.53223e+08	124485	0.000491604	0.694
240.382	Mock	1032	0.0161376	2.53223e+08	124726	0.000492553	0.694
240.542	Mock	1033	0.0161532	2.53223e+08	124966	0.000493503	0.694
240.556	Mock	1034	0.0161689	2.53223e+08	125207	0.000494453	0.694
240.556	Mock	1035	0.0161845	2.53223e+08	125447	0.000495403	0.694
240.912	Mock	1036	0.0162002	2.53223e+08	125688	0.000496354	0.694
240.935	Mock	1037	0.0162158	2.53223e+08	125929	0.000497306	0.694
240.983	Mock	1038	0.0162314	2.53223e+08	126170	0.000498257	0.694
241.217	Mock	1039	0.0162471	2.53223e+08	126412	0.00049921	0.694
241.217	Mock	1040	0.0162627	2.53223e+08	126653	0.000500162	0.694
241.871	Mock	1041	0.0162783	2.53223e+08	126895	0.000501118	0.694
241.878	Mock	1042	0.016294	2.53223e+08	127136	0.000502073	0.694
241.878	Mock	1043	0.0163096	2.53223e+08	127378	0.000503028	0.694
242.085	Mock	1044	0.0163253	2.53223e+08	127620	0.000503984	0.694
242.089	Mock	1045	0.0163409	2.53223e+08	127863	0.00050494	0.694
242.364	Mock	1046	0.0163565	2.53223e+08	128105	0.000505897	0.694
242.373	Mock	1047	0.0163722	2.53223e+08	128347	0.000506854	0.694
242.539	Mock	1048	0.0163878	2.53223e+08	128590	0.000507812	0.694
243.048	Mock	1049	0.0164034	2.53223e+08	128833	0.000508772	0.694
243.2	Mock	1050	0.0164191	2.53223e+08	129076	0.000509732	0.694
243.2	Mock	1051	0.0164347	2.53223e+08	129319	0.000510693	0.694
243.247	Mock	1052	0.0164504	2.53223e+08	129563	0.000511653	0.694
243.433	Mock	1053	0.016466	2.53223e+08	129806	0.000512615	0.694
243.531	Mock	1054	0.0164816	2.53223e+08	130049	0.000513576	0.694
243.788	Mock	1055	0.0164973	2.53223e+08	130293	0.000514539	0.694
243.951	Mock	1056	0.0165129	2.53223e+08	130537	0.000515503	0.694
244.356	Mock	1057	0.0165285	2.53223e+08	130782	0.000516468	0.694
244.508	Mock	1058	0.0165442	2.53223e+08	131026	0.000517433	0.694
244.521	Mock	1059	0.0165598	2.53223e+08	131271	0.000518399	0.694
244.521	Mock	1060	0.0165754	2.53223e+08	131515	0.000519364	0.694
244.834	Mock	1061	0.0165911	2.53223e+08	131760	0.000520331	0.694
245.116	Mock	1062	0.0166067	2.53223e+08	132005	0.000521299	0.694
245.169	Mock	1063	0.0166224	2.53223e+08	132250	0.000522267	0.694
245.182	Mock	1064	0.016638	2.53223e+08	132495	0.000523236	0.694
245.182	Mock	1065	0.0166536	2.53223e+08	132741	0.000524204	0.694
245.182	Mock	1066	0.0166693	2.53223e+08	132986	0.000525172	0.694
245.182	Mock	1067	0.0166849	2.53223e+08	133231	0.00052614	0.694
245.182	Mock	1068	0.0167005	2.53223e+08	133476	0.000527109	0.694
245.622	Mock	1069	0.0167162	2.53223e+08	133722	0.000528079	0.694
245.843	Mock	1070	0.0167318	2.53223e+08	133968	0.000529049	0.694
246.181	Mock	1071	0.0167475	2.53223e+08	134214	0.000530022	0.694
246.497	Mock	1072	0.0167631	2.53223e+08	134460	0.000530995	0.694
246.504	Mock	1073	0.0167787	2.53223e+08	134707	0.000531969	0.694
247.826	Mock	1074	0.0167944	2.53223e+08	134955	0.000532947	0.694
247.826	Mock	1075	0.01681	2.53223e+08	135202	0.000533926	0.694
247.921	Mock	1076	0.0168256	2.53223e+08	135450	0.000534905	0.694
248.143	Mock	1077	0.0168413	2.53223e+08	135699	0.000535885	0.694
248.486	Mock	1078	0.0168569	2.53223e+08	135947	0.000536866	0.694
248.819	Mock	1079	0.0168726	2.53223e+08	136196	0.000537849	0.694
248.845	Mock	1080	0.0168882	2.53223e+08	136445	0.000538832	0.694
248.886	Mock	1081	0.0169038	2.53223e+08	136694	0.000539814	0.694
249.195	Mock	1082	0.0169195	2.53223e+08	136943	0.000540799	0.694
249.464	Mock	1083	0.0169351	2.53223e+08	137192	0.000541784	0.694
249.808	Mock	1084	0.0169507	2.53223e+08	137442	0.00054277	0.694
250.173	Mock	1085	0.0169664	2.53223e+08	137692	0.000543758	0.694
250.408	Mock	1086	0.016982	2.53223e+08	137943	0.000544747	0.694
250.469	Mock	1087	0.0169977	2.53223e+08	138193	0.000545736	0.694
250.469	Mock	1088	0.0170133	2.53223e+08	138444	0.000546725	0.694
250.469	Mock	1089	0.0170289	2.53223e+08	138694	0.000547714	0.694
250.469	Mock	1090	0.0170446	2.53223e+08	138944	0.000548704	0.694
250.627	Mock	1091	0.0170602	2.53223e+08	139195	0.000549693	0.694
250.8	Mock	1092	0.0170758	2.53223e+08	139446	0.000550684	0.694
251.13	Mock	1093	0.0170915	2.53223e+08	139697	0.000551675	0.694
251.557	Mock	1094	0.0171071	2.53223e+08	139949	0.000552669	0.694
251.711	Mock	1095	0.0171228	2.53223e+08	140200	0.000553663	0.694
251.784	Mock	1096	0.0171384	2.53223e+08	140452	0.000554657	0.694
251.791	Mock	1097	0.017154	2.53223e+08	140704	0.000555652	0.694
251.791	Mock	1098	0.0171697	2.53223e+08	140956	0.000556646	0.694
252.782	Mock	1099	0.0171853	2.53223e+08	141208	0.000557644	0.694
252.797	Mock	1100	0.0172009	2.53223e+08	141461	0.000558642	0.694
252.897	Mock	1101	0.0172166	2.53223e+08	141714	0.000559641	0.694
253.572	Mock	1102	0.0172322	2.53223e+08	141968	0.000560643	0.694
253.773	Mock	1103	0.0172478	2.53223e+08	142221	0.000561645	0.694
254.043	Mock	1104	0.0172635	2.53223e+08	142476	0.000562648	0.694
254.304	Mock	1105	0.0172791	2.53223e+08	142730	0.000563652	0.694
254.304	Mock	1106	0.0172948	2.53223e+08	142984	0.000564656	0.694
254.434	Mock	1107	0.0173104	2.53223e+08	143239	0.000565661	0.694
254.438	Mock	1108	0.017326	2.53223e+08	143493	0.000566666	0.694
254.569	Mock	1109	0.0173417	2.53223e+08	143748	0.000567671	0.694
254.569	Mock	1110	0.0173573	2.53223e+08	144002	0.000568677	0.694
254.724	Mock	1111	0.0173729	2.53223e+08	144257	0.000569683	0.694
255.735	Mock	1112	0.0173886	2.53223e+08	144513	0.000570693	0.694
255.756	Mock	1113	0.0174042	2.53223e+08	144768	0.000571703	0.694
255.756	Mock	1114	0.0174199	2.53223e+08	145024	0.000572713	0.694
255.86	Mock	1115	0.0174355	2.53223e+08	145280	0.000573723	0.694
256.486	Mock	1116	0.0174511	2.53223e+08	145536	0.000574736	0.694
256.706	Mock	1117	0.0174668	2.53223e+08	145793	0.00057575	0.694
256.778	Mock	1118	0.0174824	2.53223e+08	146050	0.000576764	0.694
256.816	Mock	1119	0.017498	2.53223e+08	146307	0.000577778	0.694
257.078	Mock	1120	0.0175137	2.53223e+08	146564	0.000578793	0.694
257.719	Mock	1121	0.0175293	2.53223e+08	146822	0.000579811	0.694
257.732	Mock	1122	0.017545	2.53223e+08	147079	0.000580829	0.694
257.739	Mock	1123	0.0175606	2.53223e+08	147337	0.000581846	0.694
257.739	Mock	1124	0.0175762	2.53223e+08	147595	0.000582864	0.694
257.784	Mock	1125	0.0175919	2.53223e+08	147853	0.000583882	0.694
257.786	Mock	1126	0.0176075	2.53223e+08	148110	0.0005849	0.694
258.399	Mock	1127	0.0176231	2.53223e+08	148369	0.000585921	0.694
258.399	Mock	1128	0.0176388	2.53223e+08	148627	0.000586941	0.694
258.446	Mock	1129	0.0176544	2.53223e+08	148886	0.000587962	0.694
258.73	Mock	1130	0.0176701	2.53223e+08	149144	0.000588984	0.694
258.85	Mock	1131	0.0176857	2.53223e+08	149403	0.000590006	0.694
259.06	Mock	1132	0.0177013	2.53223e+08	149662	0.000591029	0.694
259.06	Mock	1133	0.017717	2.53223e+08	149921	0.000592052	0.694
260.087	Mock	1134	0.0177326	2.53223e+08	150181	0.000593079	0.694
260.122	Mock	1135	0.0177482	2.53223e+08	150441	0.000594106	0.694
260.32	Mock	1136	0.0177639	2.53223e+08	150702	0.000595134	0.694
260.375	Mock	1137	0.0177795	2.53223e+08	150962	0.000596162	0.694
260.382	Mock	1138	0.0177952	2.53223e+08	151223	0.000597191	0.694
260.693	Mock	1139	0.0178108	2.53223e+08	151483	0.00059822	0.694
260.782	Mock	1140	0.0178264	2.53223e+08	151744	0.00059925	0.694
261.043	Mock	1141	0.0178421	2.53223e+08	152005	0.000600281	0.694
261.043	Mock	1142	0.0178577	2.53223e+08	152266	0.000601312	0.694
261.388	Mock	1143	0.0178733	2.53223e+08	152528	0.000602344	0.694
261.697	Mock	1144	0.017889	2.53223e+08	152789	0.000603378	0.694
261.86	Mock	1145	0.0179046	2.53223e+08	153051	0.000604412	0.694
261.993	Mock	1146	0.0179203	2.53223e+08	153313	0.000605446	0.694
262.365	Mock	1147	0.0179359	2.53223e+08	153575	0.000606482	0.694
262.365	Mock	1148	0.0179515	2.53223e+08	153838	0.000607519	0.694
262.69	Mock	1149	0.0179672	2.53223e+08	154100	0.000608556	0.694
262.73	Mock	1150	0.0179828	2.53223e+08	154363	0.000609593	0.694
263.006	Mock	1151	0.0179984	2.53223e+08	154626	0.000610632	0.694
263.026	Mock	1152	0.0180141	2.53223e+08	154889	0.000611671	0.694
263.191	Mock	1153	0.0180297	2.53223e+08	155152	0.00061271	0.694
263.686	Mock	1154	0.0180453	2.53223e+08	155416	0.000613751	0.694
263.901	Mock	1155	0.018061	2.53223e+08	155680	0.000614794	0.694
263.986	Mock	1156	0.0180766	2.53223e+08	155944	0.000615836	0.694
264.24	Mock	1157	0.0180923	2.53223e+08	156208	0.00061688	0.694
264.34	Mock	1158	0.0181079	2.53223e+08	156473	0.000617924	0.694
264.347	Mock	1159	0.0181235	2.53223e+08	156737	0.000618967	0.694
265.008	Mock	1160	0.0181392	2.53223e+08	157002	0.000620014	0.694
265.008	Mock	1161	0.0181548	2.53223e+08	157267	0.000621061	0.694
265.662	Mock	1162	0.0181704	2.53223e+08	157533	0.00062211	0.694
265.669	Mock	1163	0.0181861	2.53223e+08	157798	0.000623159	0.694
265.669	Mock	1164	0.0182017	2.53223e+08	158064	0.000624208	0.694
265.994	Mock	1165	0.0182174	2.53223e+08	158330	0.000625258	0.694
266.323	Mock	1166	0.018233	2.53223e+08	158596	0.00062631	0.694
266.33	Mock	1167	0.0182486	2.53223e+08	158863	0.000627362	0.694
266.33	Mock	1168	0.0182643	2.53223e+08	159129	0.000628414	0.694
266.414	Mock	1169	0.0182799	2.53223e+08	159395	0.000629466	0.694
266.655	Mock	1170	0.0182955	2.53223e+08	159662	0.000630519	0.694
266.991	Mock	1171	0.0183112	2.53223e+08	159929	0.000631573	0.694
267.151	Mock	1172	0.0183268	2.53223e+08	160196	0.000632628	0.694
267.367	Mock	1173	0.0183425	2.53223e+08	160464	0.000633684	0.694
267.53	Mock	1174	0.0183581	2.53223e+08	160731	0.000634741	0.694
267.652	Mock	1175	0.0183737	2.53223e+08	160999	0.000635797	0.694
267.786	Mock	1176	0.0183894	2.53223e+08	161266	0.000636855	0.694
268.008	Mock	1177	0.018405	2.53223e+08	161534	0.000637913	0.694
268.306	Mock	1178	0.0184206	2.53223e+08	161803	0.000638973	0.694
268.316	Mock	1179	0.0184363	2.53223e+08	162071	0.000640033	0.694
268.447	Mock	1180	0.0184519	2.53223e+08	162340	0.000641093	0.694
268.513	Mock	1181	0.0184676	2.53223e+08	162608	0.000642153	0.694
268.815	Mock	1182	0.0184832	2.53223e+08	162877	0.000643215	0.694
268.922	Mock	1183	0.0184988	2.53223e+08	163146	0.000644277	0.694
269.236	Mock	1184	0.0185145	2.53223e+08	163415	0.00064534	0.694
269.627	Mock	1185	0.0185301	2.53223e+08	163685	0.000646405	0.694
269.634	Mock	1186	0.0185457	2.53223e+08	163954	0.000647469	0.694
269.634	Mock	1187	0.0185614	2.53223e+08	164224	0.000648534	0.694
269.634	Mock	1188	0.018577	2.53223e+08	164494	0.000649599	0.694
269.849	Mock	1189	0.0185927	2.53223e+08	164763	0.000650665	0.694
270.295	Mock	1190	0.0186083	2.53223e+08	165034	0.000651732	0.694
270.608	Mock	1191	0.0186239	2.53223e+08	165304	0.000652801	0.694
270.797	Mock	1192	0.0186396	2.53223e+08	165575	0.00065387	0.694
270.956	Mock	1193	0.0186552	2.53223e+08	165846	0.00065494	0.694
271.221	Mock	1194	0.0186708	2.53223e+08	166117	0.000656011	0.694
271.373	Mock	1195	0.0186865	2.53223e+08	166389	0.000657083	0.694
271.426	Mock	1196	0.0187021	2.53223e+08	166660	0.000658155	0.694
271.452	Mock	1197	0.0187177	2.53223e+08	166932	0.000659227	0.694
271.617	Mock	1198	0.0187334	2.53223e+08	167203	0.000660299	0.694
271.617	Mock	1199	0.018749	2.53223e+08	167475	0.000661372	0.694
272.278	Mock	1200	0.0187647	2.53223e+08	167747	0.000662447	0.694
272.278	Mock	1201	0.0187803	2.53223e+08	168019	0.000663523	0.694
272.412	Mock	1202	0.0187959	2.53223e+08	168292	0.000664598	0.694
272.432	Mock	1203	0.0188116	2.53223e+08	168564	0.000665674	0.694
272.608	Mock	1204	0.0188272	2.53223e+08	168837	0.000666751	0.694
272.939	Mock	1205	0.0188428	2.53223e+08	169110	0.000667829	0.694
272.939	Mock	1206	0.0188585	2.53223e+08	169383	0.000668907	0.694
273.314	Mock	1207	0.0188741	2.53223e+08	169656	0.000669986	0.694
273.338	Mock	1208	0.0188898	2.53223e+08	169929	0.000671065	0.694
273.342	Mock	1209	0.0189054	2.53223e+08	170203	0.000672145	0.694
273.352	Mock	1210	0.018921	2.53223e+08	170476	0.000673224	0.694
273.58	Mock	1211	0.0189367	2.53223e+08	170750	0.000674305	0.694
273.593	Mock	1212	0.0189523	2.53223e+08	171023	0.000675385	0.694
273.599	Mock	1213	0.0189679	2.53223e+08	171297	0.000676466	0.694
273.603	Mock	1214	0.0189836	2.53223e+08	171570	0.000677546	0.694
274.123	Mock	1215	0.0189992	2.53223e+08	171845	0.000678629	0.694
274.26	Mock	1216	0.0190149	2.53223e+08	172119	0.000679712	0.694
274.282	Mock	1217	0.0190305	2.53223e+08	172393	0.000680795	0.694
274.48	Mock	1218	0.0190461	2.53223e+08	172668	0.000681879	0.694
275.086	Mock	1219	0.0190618	2.53223e+08	172943	0.000682965	0.694
275.116	Mock	1220	0.0190774	2.53223e+08	173218	0.000684052	0.694
275.123	Mock	1221	0.019093	2.53223e+08	173493	0.000685138	0.694
275.858	Mock	1222	0.0191087	2.53223e+08	173769	0.000686227	0.694
276.18	Mock	1223	0.0191243	2.53223e+08	174045	0.000687318	0.694
276.243	Mock	1224	0.01914	2.53223e+08	174321	0.000688409	0.694
276.243	Mock	1225	0.0191556	2.53223e+08	174597	0.0006895	0.694
276.243	Mock	1226	0.0191712	2.53223e+08	174874	0.000690591	0.694
276.243	Mock	1227	0.0191869	2.53223e+08	175150	0.000691682	0.694
276.71	Mock	1228	0.0192025	2.53223e+08	175427	0.000692774	0.694
277.558	Mock	1229	0.0192181	2.53223e+08	175704	0.000693871	0.694
277.565	Mock	1230	0.0192338	2.53223e+08	175982	0.000694967	0.694
277.565	Mock	1231	0.0192494	2.53223e+08	176259	0.000696063	0.694
277.565	Mock	1232	0.0192651	2.53223e+08	176537	0.000697159	0.694
277.736	Mock	1233	0.0192807	2.53223e+08	176815	0.000698256	0.694
278.226	Mock	1234	0.0192963	2.53223e+08	177093	0.000699354	0.694
278.619	Mock	1235	0.019312	2.53223e+08	177371	0.000700455	0.694
278.735	Mock	1236	0.0193276	2.53223e+08	177650	0.000701556	0.694
278.886	Mock	1237	0.0193432	2.53223e+08	177929	0.000702657	0.694
279.05	Mock	1238	0.0193589	2.53223e+08	178208	0.000703759	0.694
279.233	Mock	1239	0.0193745	2.53223e+08	178487	0.000704862	0.694
279.547	Mock	1240	0.0193901	2.53223e+08	178767	0.000705966	0.694
280.208	Mock	1241	0.0194058	2.53223e+08	179047	0.000707072	0.694
280.208	Mock	1242	0.0194214	2.53223e+08	179327	0.000708179	0.694
280.379	Mock	1243	0.0194371	2.53223e+08	179608	0.000709286	0.694
280.718	Mock	1244	0.0194527	2.53223e+08	179888	0.000710394	0.694
280.848	Mock	1245	0.0194683	2.53223e+08	180169	0.000711504	0.694
280.869	Mock	1246	0.019484	2.53223e+08	180450	0.000712613	0.694
280.869	Mock	1247	0.0194996	2.53223e+08	180731	0.000713722	0.694
281.097	Mock	1248	0.0195152	2.53223e+08	181012	0.000714832	0.694
281.173	Mock	1249	0.0195309	2.53223e+08	181293	0.000715942	0.694
281.181	Mock	1250	0.0195465	2.53223e+08	181574	0.000717053	0.694
281.664	Mock	1251	0.0195622	2.53223e+08	181856	0.000718165	0.694
282.013	Mock	1252	0.0195778	2.53223e+08	182138	0.000719279	0.694
282.177	Mock	1253	0.0195934	2.53223e+08	182420	0.000720393	0.694
282.191	Mock	1254	0.0196091	2.53223e+08	182702	0.000721508	0.694
282.852	Mock	1255	0.0196247	2.53223e+08	182985	0.000722625	0.694
283.012	Mock	1256	0.0196403	2.53223e+08	183268	0.000723742	0.694
283.506	Mock	1257	0.019656	2.53223e+08	183552	0.000724862	0.694
284.173	Mock	1258	0.0196716	2.53223e+08	183836	0.000725984	0.694
284.173	Mock	1259	0.0196873	2.53223e+08	184120	0.000727106	0.694
284.771	Mock	1260	0.0197029	2.53223e+08	184405	0.000728231	0.694
285.012	Mock	1261	0.0197185	2.53223e+08	184690	0.000729356	0.694
285.27	Mock	1262	0.0197342	2.53223e+08	184975	0.000730483	0.694
285.495	Mock	1263	0.0197498	2.53223e+08	185261	0.00073161	0.694
285.495	Mock	1264	0.0197654	2.53223e+08	185546	0.000732738	0.694
285.563	Mock	1265	0.0197811	2.53223e+08	185832	0.000733865	0.694
285.682	Mock	1266	0.0197967	2.53223e+08	186117	0.000734994	0.694
286.156	Mock	1267	0.0198124	2.53223e+08	186404	0.000736124	0.694
286.156	Mock	1268	0.019828	2.53223e+08	186690	0.000737254	0.694
286.172	Mock	1269	0.0198436	2.53223e+08	186976	0.000738384	0.694
286.817	Mock	1270	0.0198593	2.53223e+08	187263	0.000739517	0.694
287.478	Mock	1271	0.0198749	2.53223e+08	187550	0.000740652	0.694
287.478	Mock	1272	0.0198905	2.53223e+08	187838	0.000741787	0.694
287.926	Mock	1273	0.0199062	2.53223e+08	188126	0.000742924	0.694
287.98	Mock	1274	0.0199218	2.53223e+08	188414	0.000744061	0.694
288.301	Mock	1275	0.0199375	2.53223e+08	188702	0.0007452	0.694
288.538	Mock	1276	0.0199531	2.53223e+08	188990	0.000746339	0.694
288.793	Mock	1277	0.0199687	2.53223e+08	189279	0.00074748	0.694
289.199	Mock	1278	0.0199844	2.53223e+08	189568	0.000748622	0.694
289.453	Mock	1279	0.02	2.53223e+08	189858	0.000749765	0.694
289.46	Mock	1280	0.0200156	2.53223e+08	190147	0.000750908	0.694
289.46	Mock	1281	0.0200313	2.53223e+08	190437	0.000752051	0.694
289.86	Mock	1282	0.0200469	2.53223e+08	190727	0.000753196	0.694
290.336	Mock	1283	0.0200625	2.53223e+08	191017	0.000754342	0.694
290.477	Mock	1284	0.0200782	2.53223e+08	191308	0.00075549	0.694
290.477	Mock	1285	0.0200938	2.53223e+08	191598	0.000756637	0.694
290.782	Mock	1286	0.0201095	2.53223e+08	191889	0.000757785	0.694
290.99	Mock	1287	0.0201251	2.53223e+08	192180	0.000758934	0.694
291.148	Mock	1288	0.0201407	2.53223e+08	192471	0.000760084	0.694
291.467	Mock	1289	0.0201564	2.53223e+08	192762	0.000761235	0.694
291.651	Mock	1290	0.020172	2.53223e+08	193054	0.000762387	0.694
291.743	Mock	1291	0.0201876	2.53223e+08	193346	0.000763539	0.694
291.997	Mock	1292	0.0202033	2.53223e+08	193638	0.000764692	0.694
292.076	Mock	1293	0.0202189	2.53223e+08	193930	0.000765845	0.694
292.104	Mock	1294	0.0202346	2.53223e+08	194222	0.000766999	0.694
292.218	Mock	1295	0.0202502	2.53223e+08	194514	0.000768153	0.694
292.342	Mock	1296	0.0202658	2.53223e+08	194806	0.000769307	0.694
292.412	Mock	1297	0.0202815	2.53223e+08	195099	0.000770462	0.694
292.751	Mock	1298	0.0202971	2.53223e+08	195392	0.000771618	0.694
292.765	Mock	1299	0.0203127	2.53223e+08	195684	0.000772774	0.694
292.765	Mock	1300	0.0203284	2.53223e+08	195977	0.000773931	0.694
293.097	Mock	1301	0.020344	2.53223e+08	196270	0.000775088	0.694
293.208	Mock	1302	0.0203597	2.53223e+08	196563	0.000776246	0.694
293.338	Mock	1303	0.0203753	2.53223e+08	196857	0.000777404	0.694
293.426	Mock	1304	0.0203909	2.53223e+08	197150	0.000778563	0.694
293.426	Mock	1305	0.0204066	2.53223e+08	197444	0.000779722	0.694
293.426	Mock	1306	0.0204222	2.53223e+08	197737	0.000780881	0.694
293.54	Mock	1307	0.0204378	2.53223e+08	198031	0.00078204	0.694
293.694	Mock	1308	0.0204535	2.53223e+08	198324	0.0007832	0.694
293.738	Mock	1309	0.0204691	2.53223e+08	198618	0.00078436	0.694
293.936	Mock	1310	0.0204848	2.53223e+08	198912	0.00078552	0.694
294.08	Mock	1311	0.0205004	2.53223e+08	199206	0.000786682	0.694
294.086	Mock	1312	0.020516	2.53223e+08	199500	0.000787843	0.694
294.086	Mock	1313	0.0205317	2.53223e+08	199794	0.000789005	0.694
294.086	Mock	1314	0.0205473	2.53223e+08	200088	0.000790166	0.694
294.086	Mock	1315	0.0205629	2.53223e+08	200382	0.000791327	0.694
294.11	Mock	1316	0.0205786	2.53223e+08	200677	0.000792489	0.694
294.49	Mock	1317	0.0205942	2.53223e+08	200971	0.000793652	0.694
294.573	Mock	1318	0.0206099	2.53223e+08	201266	0.000794815	0.694
294.747	Mock	1319	0.0206255	2.53223e+08	201560	0.000795979	0.694
294.747	Mock	1320	0.0206411	2.53223e+08	201855	0.000797143	0.694
294.902	Mock	1321	0.0206568	2.53223e+08	202150	0.000798308	0.694
296.069	Mock	1322	0.0206724	2.53223e+08	202446	0.000799477	0.694
296.069	Mock	1323	0.020688	2.53223e+08	202742	0.000800646	0.694
296.257	Mock	1324	0.0207037	2.53223e+08	203038	0.000801816	0.694
296.42	Mock	1325	0.0207193	2.53223e+08	203335	0.000802986	0.694
297.013	Mock	1326	0.0207349	2.53223e+08	203632	0.000804159	0.694
297.391	Mock	1327	0.0207506	2.53223e+08	203929	0.000805334	0.694
297.468	Mock	1328	0.0207662	2.53223e+08	204227	0.000806509	0.694
297.742	Mock	1329	0.0207819	2.53223e+08	204524	0.000807684	0.694
297.858	Mock	1330	0.0207975	2.53223e+08	204822	0.000808861	0.694
298.045	Mock	1331	0.0208131	2.53223e+08	205120	0.000810038	0.694
298.383	Mock	1332	0.0208288	2.53223e+08	205419	0.000811216	0.694
298.712	Mock	1333	0.0208444	2.53223e+08	205717	0.000812396	0.694
299.071	Mock	1334	0.02086	2.53223e+08	206017	0.000813577	0.694
300.365	Mock	1335	0.0208757	2.53223e+08	206317	0.000814763	0.694
300.664	Mock	1336	0.0208913	2.53223e+08	206618	0.00081595	0.694
300.695	Mock	1337	0.020907	2.53223e+08	206918	0.000817138	0.694
300.695	Mock	1338	0.0209226	2.53223e+08	207219	0.000818325	0.694
300.695	Mock	1339	0.0209382	2.53223e+08	207520	0.000819513	0.694
300.834	Mock	1340	0.0209539	2.53223e+08	207820	0.000820701	0.694
301.273	Mock	1341	0.0209695	2.53223e+08	208122	0.00082189	0.694
301.315	Mock	1342	0.0209851	2.53223e+08	208423	0.00082308	0.694
301.903	Mock	1343	0.0210008	2.53223e+08	208725	0.000824273	0.694
301.996	Mock	1344	0.0210164	2.53223e+08	209027	0.000825465	0.694
302.017	Mock	1345	0.0210321	2.53223e+08	209329	0.000826658	0.694
302.017	Mock	1346	0.0210477	2.53223e+08	209631	0.000827851	0.694
302.373	Mock	1347	0.0210633	2.53223e+08	209933	0.000829045	0.694
302.614	Mock	1348	0.021079	2.53223e+08	210236	0.00083024	0.694
302.671	Mock	1349	0.0210946	2.53223e+08	210539	0.000831435	0.694
302.678	Mock	1350	0.0211102	2.53223e+08	210841	0.00083263	0.694
302.678	Mock	1351	0.0211259	2.53223e+08	211144	0.000833826	0.694
302.966	Mock	1352	0.0211415	2.53223e+08	211447	0.000835022	0.694
303.121	Mock	1353	0.0211572	2.53223e+08	211750	0.000836219	0.694
303.164	Mock	1354	0.0211728	2.53223e+08	212053	0.000837416	0.694
303.339	Mock	1355	0.0211884	2.53223e+08	212357	0.000838614	0.694
303.482	Mock	1356	0.0212041	2.53223e+08	212660	0.000839813	0.694
303.539	Mock	1357	0.0212197	2.53223e+08	212964	0.000841011	0.694
303.642	Mock	1358	0.0212353	2.53223e+08	213267	0.00084221	0.694
303.684	Mock	1359	0.021251	2.53223e+08	213571	0.00084341	0.694
303.999	Mock	1360	0.0212666	2.53223e+08	213875	0.00084461	0.694
303.999	Mock	1361	0.0212823	2.53223e+08	214179	0.000845811	0.694
304.355	Mock	1362	0.0212979	2.53223e+08	214483	0.000847013	0.694
304.379	Mock	1363	0.0213135	2.53223e+08	214788	0.000848215	0.694
304.53	Mock	1364	0.0213292	2.53223e+08	215092	0.000849417	0.694
304.577	Mock	1365	0.0213448	2.53223e+08	215397	0.00085062	0.694
304.605	Mock	1366	0.0213604	2.53223e+08	215701	0.000851823	0.694
304.66	Mock	1367	0.0213761	2.53223e+08	216006	0.000853026	0.694
304.66	Mock	1368	0.0213917	2.53223e+08	216311	0.000854229	0.694
304.66	Mock	1369	0.0214073	2.53223e+08	216615	0.000855432	0.694
304.792	Mock	1370	0.021423	2.53223e+08	216920	0.000856636	0.694
304.858	Mock	1371	0.0214386	2.53223e+08	217225	0.00085784	0.694
304.973	Mock	1372	0.0214543	2.53223e+08	217530	0.000859044	0.694
305.258	Mock	1373	0.0214699	2.53223e+08	217835	0.00086025	0.694
305.321	Mock	1374	0.0214855	2.53223e+08	218141	0.000861456	0.694
305.321	Mock	1375	0.0215012	2.53223e+08	218446	0.000862661	0.694
305.475	Mock	1376	0.0215168	2.53223e+08	218751	0.000863868	0.694
305.488	Mock	1377	0.0215324	2.53223e+08	219057	0.000865074	0.694
305.721	Mock	1378	0.0215481	2.53223e+08	219363	0.000866281	0.694
305.817	Mock	1379	0.0215637	2.53223e+08	219668	0.000867489	0.694
305.982	Mock	1380	0.0215794	2.53223e+08	219974	0.000868697	0.694
305.982	Mock	1381	0.021595	2.53223e+08	220280	0.000869906	0.694
305.982	Mock	1382	0.0216106	2.53223e+08	220586	0.000871114	0.694
306.006	Mock	1383	0.0216263	2.53223e+08	220892	0.000872323	0.694
306.184	Mock	1384	0.0216419	2.53223e+08	221199	0.000873532	0.694
306.245	Mock	1385	0.0216575	2.53223e+08	221505	0.000874741	0.694
306.382	Mock	1386	0.0216732	2.53223e+08	221811	0.000875951	0.694
306.396	Mock	1387	0.0216888	2.53223e+08	222118	0.000877161	0.694
306.643	Mock	1388	0.0217045	2.53223e+08	222424	0.000878372	0.694
306.643	Mock	1389	0.0217201	2.53223e+08	222731	0.000879583	0.694
306.851	Mock	1390	0.0217357	2.53223e+08	223038	0.000880795	0.694
306.969	Mock	1391	0.0217514	2.53223e+08	223345	0.000882007	0.694
307.043	Mock	1392	0.021767	2.53223e+08	223652	0.000883219	0.694
307.22	Mock	1393	0.0217826	2.53223e+08	223959	0.000884433	0.694
307.304	Mock	1394	0.0217983	2.53223e+08	224266	0.000885646	0.694
307.304	Mock	1395	0.0218139	2.53223e+08	224574	0.00088686	0.694
307.965	Mock	1396	0.0218296	2.53223e+08	224881	0.000888076	0.694
307.966	Mock	1397	0.0218452	2.53223e+08	225189	0.000889292	0.694
308.145	Mock	1398	0.0218608	2.53223e+08	225498	0.000890509	0.694
308.629	Mock	1399	0.0218765	2.53223e+08	225806	0.000891728	0.694
308.78	Mock	1400	0.0218921	2.53223e+08	226115	0.000892947	0.694
308.819	Mock	1401	0.0219077	2.53223e+08	226424	0.000894167	0.694
308.984	Mock	1402	0.0219234	2.53223e+08	226733	0.000895387	0.694
309.086	Mock	1403	0.021939	2.53223e+08	227042	0.000896608	0.694
309.286	Mock	1404	0.0219547	2.53223e+08	227351	0.000897829	0.694
309.354	Mock	1405	0.0219703	2.53223e+08	227661	0.000899051	0.694
309.571	Mock	1406	0.0219859	2.53223e+08	227970	0.000900273	0.694
309.947	Mock	1407	0.0220016	2.53223e+08	228280	0.000901497	0.694
310.266	Mock	1408	0.0220172	2.53223e+08	228590	0.000902723	0.694
310.608	Mock	1409	0.0220328	2.53223e+08	228901	0.000903949	0.694
310.608	Mock	1410	0.0220485	2.53223e+08	229212	0.000905176	0.694
310.836	Mock	1411	0.0220641	2.53223e+08	229522	0.000906403	0.694
311.008	Mock	1412	0.0220797	2.53223e+08	229833	0.000907631	0.694
311.477	Mock	1413	0.0220954	2.53223e+08	230145	0.000908862	0.694
311.875	Mock	1414	0.022111	2.53223e+08	230457	0.000910093	0.694
311.885	Mock	1415	0.0221267	2.53223e+08	230769	0.000911325	0.694
311.961	Mock	1416	0.0221423	2.53223e+08	231081	0.000912557	0.694
312.175	Mock	1417	0.0221579	2.53223e+08	231393	0.00091379	0.694
312.212	Mock	1418	0.0221736	2.53223e+08	231705	0.000915023	0.694
312.219	Mock	1419	0.0221892	2.53223e+08	232017	0.000916256	0.694
312.594	Mock	1420	0.0222048	2.53223e+08	232330	0.00091749	0.694
312.745	Mock	1421	0.0222205	2.53223e+08	232643	0.000918725	0.694
312.792	Mock	1422	0.0222361	2.53223e+08	232955	0.00091996	0.694
312.792	Mock	1423	0.0222518	2.53223e+08	233268	0.000921196	0.694
312.857	Mock	1424	0.0222674	2.53223e+08	233581	0.000922431	0.694
312.869	Mock	1425	0.022283	2.53223e+08	233894	0.000923667	0.694
313.006	Mock	1426	0.0222987	2.53223e+08	234207	0.000924903	0.694
313.252	Mock	1427	0.0223143	2.53223e+08	234520	0.00092614	0.694
313.252	Mock	1428	0.0223299	2.53223e+08	234833	0.000927377	0.694
313.459	Mock	1429	0.0223456	2.53223e+08	235147	0.000928615	0.694
313.549	Mock	1430	0.0223612	2.53223e+08	235460	0.000929853	0.694
313.603	Mock	1431	0.0223769	2.53223e+08	235774	0.000931091	0.694
314.223	Mock	1432	0.0223925	2.53223e+08	236088	0.000932332	0.694
314.306	Mock	1433	0.0224081	2.53223e+08	236402	0.000933573	0.694
314.311	Mock	1434	0.0224238	2.53223e+08	236717	0.000934815	0.694
314.56	Mock	1435	0.0224394	2.53223e+08	237031	0.000936057	0.694
314.573	Mock	1436	0.022455	2.53223e+08	237346	0.000937299	0.694
314.573	Mock	1437	0.0224707	2.53223e+08	237660	0.000938541	0.694
315.234	Mock	1438	0.0224863	2.53223e+08	237976	0.000939786	0.694
315.234	Mock	1439	0.022502	2.53223e+08	238291	0.000941031	0.694
315.238	Mock	1440	0.0225176	2.53223e+08	238606	0.000942276	0.694
315.531	Mock	1441	0.0225332	2.53223e+08	238922	0.000943522	0.694
315.566	Mock	1442	0.0225489	2.53223e+08	239237	0.000944768	0.694
315.942	Mock	1443	0.0225645	2.53223e+08	239553	0.000946016	0.694
316.556	Mock	1444	0.0225801	2.53223e+08	239870	0.000947266	0.694
316.556	Mock	1445	0.0225958	2.53223e+08	240186	0.000948516	0.694
316.75	Mock	1446	0.0226114	2.53223e+08	240503	0.000949767	0.694
317.154	Mock	1447	0.0226271	2.53223e+08	240820	0.00095102	0.694
317.484	Mock	1448	0.0226427	2.53223e+08	241138	0.000952273	0.694
317.567	Mock	1449	0.0226583	2.53223e+08	241455	0.000953527	0.694
317.653	Mock	1450	0.022674	2.53223e+08	241773	0.000954782	0.694
317.878	Mock	1451	0.0226896	2.53223e+08	242091	0.000956037	0.694
317.878	Mock	1452	0.0227052	2.53223e+08	242409	0.000957293	0.694
317.878	Mock	1453	0.0227209	2.53223e+08	242727	0.000958548	0.694
318.388	Mock	1454	0.0227365	2.53223e+08	243045	0.000959805	0.694
318.495	Mock	1455	0.0227522	2.53223e+08	243363	0.000961063	0.694
318.511	Mock	1456	0.0227678	2.53223e+08	243682	0.000962321	0.694
318.539	Mock	1457	0.0227834	2.53223e+08	244001	0.000963579	0.694
318.539	Mock	1458	0.0227991	2.53223e+08	244319	0.000964837	0.694
318.704	Mock	1459	0.0228147	2.53223e+08	244638	0.000966095	0.694
318.717	Mock	1460	0.0228303	2.53223e+08	244956	0.000967354	0.694
318.947	Mock	1461	0.022846	2.53223e+08	245275	0.000968613	0.694
319.199	Mock	1462	0.0228616	2.53223e+08	245595	0.000969874	0.694
319.199	Mock	1463	0.0228772	2.53223e+08	245914	0.000971135	0.694
319.227	Mock	1464	0.0228929	2.53223e+08	246233	0.000972395	0.694
319.359	Mock	1465	0.0229085	2.53223e+08	246552	0.000973656	0.694
319.642	Mock	1466	0.0229242	2.53223e+08	246872	0.000974919	0.694
319.86	Mock	1467	0.0229398	2.53223e+08	247192	0.000976182	0.694
319.86	Mock	1468	0.0229554	2.53223e+08	247512	0.000977445	0.694
320.521	Mock	1469	0.0229711	2.53223e+08	247832	0.000978711	0.694
320.535	Mock	1470	0.0229867	2.53223e+08	248153	0.000979977	0.694
320.612	Mock	1471	0.0230023	2.53223e+08	248473	0.000981243	0.694
321.175	Mock	1472	0.023018	2.53223e+08	248795	0.000982511	0.694
321.342	Mock	1473	0.0230336	2.53223e+08	249116	0.00098378	0.694
321.5	Mock	1474	0.0230493	2.53223e+08	249437	0.00098505	0.694
321.669	Mock	1475	0.0230649	2.53223e+08	249759	0.00098632	0.694
321.829	Mock	1476	0.0230805	2.53223e+08	250081	0.000987591	0.694
321.843	Mock	1477	0.0230962	2.53223e+08	250403	0.000988862	0.694
322.044	Mock	1478	0.0231118	2.53223e+08	250725	0.000990134	0.694
322.42	Mock	1479	0.0231274	2.53223e+08	251047	0.000991407	0.694
322.483	Mock	1480	0.0231431	2.53223e+08	251370	0.00099268	0.694
322.504	Mock	1481	0.0231587	2.53223e+08	251692	0.000993954	0.694
322.504	Mock	1482	0.0231744	2.53223e+08	252015	0.000995228	0.694
322.508	Mock	1483	0.02319	2.53223e+08	252337	0.000996501	0.694
322.732	Mock	1484	0.0232056	2.53223e+08	252660	0.000997776	0.694
322.809	Mock	1485	0.0232213	2.53223e+08	252983	0.000999051	0.694
322.871	Mock	1486	0.0232369	2.53223e+08	253306	0.00100033	0.694
322.897	Mock	1487	0.0232525	2.53223e+08	253629	0.0010016	0.694
323.101	Mock	1488	0.0232682	2.53223e+08	253952	0.00100288	0.694
323.138	Mock	1489	0.0232838	2.53223e+08	254275	0.00100415	0.694
323.537	Mock	1490	0.0232995	2.53223e+08	254598	0.00100543	0.694
323.825	Mock	1491	0.0233151	2.53223e+08	254922	0.00100671	0.694
323.958	Mock	1492	0.0233307	2.53223e+08	255246	0.00100799	0.694
324.332	Mock	1493	0.0233464	2.53223e+08	255570	0.00100927	0.694
324.486	Mock	1494	0.023362	2.53223e+08	255895	0.00101055	0.694
324.486	Mock	1495	0.0233776	2.53223e+08	256219	0.00101183	0.694
324.571	Mock	1496	0.0233933	2.53223e+08	256544	0.00101311	0.694
324.687	Mock	1497	0.0234089	2.53223e+08	256869	0.0010144	0.694
324.797	Mock	1498	0.0234246	2.53223e+08	257193	0.00101568	0.694
324.825	Mock	1499	0.0234402	2.53223e+08	257518	0.00101696	0.694
324.929	Mock	1500	0.0234558	2.53223e+08	257843	0.00101824	0.694
325.43	Mock	1501	0.0234715	2.53223e+08	258169	0.00101953	0.694
325.465	Mock	1502	0.0234871	2.53223e+08	258494	0.00102082	0.694
325.513	Mock	1503	0.0235027	2.53223e+08	258820	0.0010221	0.694
325.513	Mock	1504	0.0235184	2.53223e+08	259145	0.00102339	0.694
325.545	Mock	1505	0.023534	2.53223e+08	259471	0.00102467	0.694
325.808	Mock	1506	0.0235496	2.53223e+08	259797	0.00102596	0.694
326.671	Mock	1507	0.0235653	2.53223e+08	260123	0.00102725	0.694
326.745	Mock	1508	0.0235809	2.53223e+08	260450	0.00102854	0.694
326.775	Mock	1509	0.0235966	2.53223e+08	260777	0.00102983	0.694
326.792	Mock	1510	0.0236122	2.53223e+08	261104	0.00103112	0.694
326.979	Mock	1511	0.0236278	2.53223e+08	261430	0.00103241	0.694
327.109	Mock	1512	0.0236435	2.53223e+08	261758	0.0010337	0.694
327.13	Mock	1513	0.0236591	2.53223e+08	262085	0.00103499	0.694
327.13	Mock	1514	0.0236747	2.53223e+08	262412	0.00103629	0.694
327.13	Mock	1515	0.0236904	2.53223e+08	262739	0.00103758	0.694
327.76	Mock	1516	0.023706	2.53223e+08	263067	0.00103887	0.694
328.036	Mock	1517	0.0237217	2.53223e+08	263395	0.00104017	0.694
328.06	Mock	1518	0.0237373	2.53223e+08	263723	0.00104146	0.694
328.06	Mock	1519	0.0237529	2.53223e+08	264051	0.00104276	0.694
328.452	Mock	1520	0.0237686	2.53223e+08	264379	0.00104406	0.694
328.468	Mock	1521	0.0237842	2.53223e+08	264708	0.00104535	0.694
328.566	Mock	1522	0.0237998	2.53223e+08	265036	0.00104665	0.694
328.798	Mock	1523	0.0238155	2.53223e+08	265365	0.00104795	0.694
328.803	Mock	1524	0.0238311	2.53223e+08	265694	0.00104925	0.694
328.931	Mock	1525	0.0238468	2.53223e+08	266023	0.00105055	0.694
329.049	Mock	1526	0.0238624	2.53223e+08	266352	0.00105185	0.694
330.036	Mock	1527	0.023878	2.53223e+08	266682	0.00105315	0.694
330.434	Mock	1528	0.0238937	2.53223e+08	267012	0.00105445	0.694
330.434	Mock	1529	0.0239093	2.53223e+08	267343	0.00105576	0.694
330.703	Mock	1530	0.0239249	2.53223e+08	267674	0.00105707	0.694
330.79	Mock	1531	0.0239406	2.53223e+08	268004	0.00105837	0.694
330.807	Mock	1532	0.0239562	2.53223e+08	268335	0.00105968	0.694
330.93	Mock	1533	0.0239719	2.53223e+08	268666	0.00106099	0.694
331.035	Mock	1534	0.0239875	2.53223e+08	268997	0.00106229	0.694
331.075	Mock	1535	0.0240031	2.53223e+08	269328	0.0010636	0.694
331.22	Mock	1536	0.0240188	2.53223e+08	269659	0.00106491	0.694
331.241	Mock	1537	0.0240344	2.53223e+08	269991	0.00106622	0.694
331.364	Mock	1538	0.02405	2.53223e+08	270322	0.00106752	0.694
331.385	Mock	1539	0.0240657	2.53223e+08	270653	0.00106883	0.694
331.413	Mock	1540	0.0240813	2.53223e+08	270985	0.00107014	0.694
331.756	Mock	1541	0.024097	2.53223e+08	271317	0.00107145	0.694
331.874	Mock	1542	0.0241126	2.53223e+08	271648	0.00107276	0.694
332.045	Mock	1543	0.0241282	2.53223e+08	271981	0.00107407	0.694
332.073	Mock	1544	0.0241439	2.53223e+08	272313	0.00107539	0.694
332.156	Mock	1545	0.0241595	2.53223e+08	272645	0.0010767	0.694
332.156	Mock	1546	0.0241751	2.53223e+08	272977	0.00107801	0.694
332.927	Mock	1547	0.0241908	2.53223e+08	273310	0.00107932	0.694
333.061	Mock	1548	0.0242064	2.53223e+08	273643	0.00108064	0.694
333.078	Mock	1549	0.024222	2.53223e+08	273976	0.00108195	0.694
333.37	Mock	1550	0.0242377	2.53223e+08	274309	0.00108327	0.694
333.732	Mock	1551	0.0242533	2.53223e+08	274643	0.00108459	0.694
333.809	Mock	1552	0.024269	2.53223e+08	274977	0.00108591	0.694
334.138	Mock	1553	0.0242846	2.53223e+08	275311	0.00108723	0.694
334.253	Mock	1554	0.0243002	2.53223e+08	275645	0.00108855	0.694
334.379	Mock	1555	0.0243159	2.53223e+08	275980	0.00108987	0.694
334.467	Mock	1556	0.0243315	2.53223e+08	276314	0.00109119	0.694
334.817	Mock	1557	0.0243471	2.53223e+08	276649	0.00109251	0.694
334.842	Mock	1558	0.0243628	2.53223e+08	276984	0.00109383	0.694
335.053	Mock	1559	0.0243784	2.53223e+08	277319	0.00109516	0.694
335.06	Mock	1560	0.0243941	2.53223e+08	277654	0.00109648	0.694
335.06	Mock	1561	0.0244097	2.53223e+08	277989	0.0010978	0.694
335.077	Mock	1562	0.0244253	2.53223e+08	278324	0.00109913	0.694
335.544	Mock	1563	0.024441	2.53223e+08	278660	0.00110045	0.694
335.799	Mock	1564	0.0244566	2.53223e+08	278995	0.00110178	0.694
336.188	Mock	1565	0.0244722	2.53223e+08	279332	0.0011031	0.694
336.375	Mock	1566	0.0244879	2.53223e+08	279668	0.00110443	0.694
336.382	Mock	1567	0.0245035	2.53223e+08	280004	0.00110576	0.694
336.693	Mock	1568	0.0245192	2.53223e+08	280341	0.00110709	0.694
336.825	Mock	1569	0.0245348	2.53223e+08	280678	0.00110842	0.694
337.033	Mock	1570	0.0245504	2.53223e+08	281015	0.00110975	0.694
337.043	Mock	1571	0.0245661	2.53223e+08	281352	0.00111108	0.694
337.043	Mock	1572	0.0245817	2.53223e+08	281689	0.00111241	0.694
337.043	Mock	1573	0.0245973	2.53223e+08	282026	0.00111374	0.694
337.177	Mock	1574	0.024613	2.53223e+08	282363	0.00111508	0.694
337.299	Mock	1575	0.0246286	2.53223e+08	282700	0.00111641	0.694
337.506	Mock	1576	0.0246443	2.53223e+08	283038	0.00111774	0.694
337.664	Mock	1577	0.0246599	2.53223e+08	283376	0.00111907	0.694
338.277	Mock	1578	0.0246755	2.53223e+08	283714	0.00112041	0.694
338.552	Mock	1579	0.0246912	2.53223e+08	284052	0.00112175	0.694
338.866	Mock	1580	0.0247068	2.53223e+08	284391	0.00112309	0.694
339.025	Mock	1581	0.0247224	2.53223e+08	284730	0.00112442	0.694
339.063	Mock	1582	0.0247381	2.53223e+08	285069	0.00112576	0.694
339.129	Mock	1583	0.0247537	2.53223e+08	285409	0.0011271	0.694
339.274	Mock	1584	0.0247694	2.53223e+08	285748	0.00112844	0.694
339.686	Mock	1585	0.024785	2.53223e+08	286088	0.00112978	0.694
339.686	Mock	1586	0.0248006	2.53223e+08	286427	0.00113113	0.694
339.801	Mock	1587	0.0248163	2.53223e+08	286767	0.00113247	0.694
339.844	Mock	1588	0.0248319	2.53223e+08	287107	0.00113381	0.694
339.998	Mock	1589	0.0248475	2.53223e+08	287447	0.00113515	0.694
340.347	Mock	1590	0.0248632	2.53223e+08	287787	0.0011365	0.694
340.582	Mock	1591	0.0248788	2.53223e+08	288128	0.00113784	0.694
340.988	Mock	1592	0.0248944	2.53223e+08	288469	0.00113919	0.694
341.008	Mock	1593	0.0249101	2.53223e+08	288810	0.00114053	0.694
341.008	Mock	1594	0.0249257	2.53223e+08	289151	0.00114188	0.694
341.008	Mock	1595	0.0249414	2.53223e+08	289492	0.00114323	0.694
341.112	Mock	1596	0.024957	2.53223e+08	289833	0.00114457	0.694
341.254	Mock	1597	0.0249726	2.53223e+08	290174	0.00114592	0.694
341.293	Mock	1598	0.0249883	2.53223e+08	290515	0.00114727	0.694
341.347	Mock	1599	0.0250039	2.53223e+08	290857	0.00114862	0.694
341.442	Mock	1600	0.0250195	2.53223e+08	291198	0.00114997	0.694
341.669	Mock	1601	0.0250352	2.53223e+08	291540	0.00115132	0.694
341.827	Mock	1602	0.0250508	2.53223e+08	291882	0.00115267	0.694
341.945	Mock	1603	0.0250665	2.53223e+08	292224	0.00115402	0.694
342.076	Mock	1604	0.0250821	2.53223e+08	292566	0.00115537	0.694
342.771	Mock	1605	0.0250977	2.53223e+08	292909	0.00115672	0.694
342.984	Mock	1606	0.0251134	2.53223e+08	293251	0.00115808	0.694
343.213	Mock	1607	0.025129	2.53223e+08	293595	0.00115943	0.694
343.632	Mock	1608	0.0251446	2.53223e+08	293938	0.00116079	0.694
343.762	Mock	1609	0.0251603	2.53223e+08	294282	0.00116214	0.694
343.887	Mock	1610	0.0251759	2.53223e+08	294626	0.0011635	0.694
343.977	Mock	1611	0.0251916	2.53223e+08	294970	0.00116486	0.694
343.982	Mock	1612	0.0252072	2.53223e+08	295314	0.00116622	0.694
344.229	Mock	1613	0.0252228	2.53223e+08	295658	0.00116758	0.694
344.312	Mock	1614	0.0252385	2.53223e+08	296002	0.00116894	0.694
344.836	Mock	1615	0.0252541	2.53223e+08	296347	0.0011703	0.694
345.154	Mock	1616	0.0252697	2.53223e+08	296692	0.00117166	0.694
345.175	Mock	1617	0.0252854	2.53223e+08	297038	0.00117303	0.694
345.199	Mock	1618	0.025301	2.53223e+08	297383	0.00117439	0.694
345.284	Mock	1619	0.0253167	2.53223e+08	297728	0.00117575	0.694
345.311	Mock	1620	0.0253323	2.53223e+08	298073	0.00117712	0.694
345.725	Mock	1621	0.0253479	2.53223e+08	298419	0.00117848	0.694
345.798	Mock	1622	0.0253636	2.53223e+08	298765	0.00117985	0.694
345.959	Mock	1623	0.0253792	2.53223e+08	299111	0.00118121	0.694
346.203	Mock	1624	0.0253948	2.53223e+08	299457	0.00118258	0.694
346.295	Mock	1625	0.0254105	2.53223e+08	299803	0.00118395	0.694
346.299	Mock	1626	0.0254261	2.53223e+08	300150	0.00118532	0.694
346.606	Mock	1627	0.0254418	2.53223e+08	300496	0.00118669	0.694
346.764	Mock	1628	0.0254574	2.53223e+08	300843	0.00118805	0.694
346.778	Mock	1629	0.025473	2.53223e+08	301190	0.00118942	0.694
346.956	Mock	1630	0.0254887	2.53223e+08	301537	0.00119079	0.694
346.956	Mock	1631	0.0255043	2.53223e+08	301884	0.00119216	0.694
347.074	Mock	1632	0.0255199	2.53223e+08	302231	0.00119354	0.694
347.076	Mock	1633	0.0255356	2.53223e+08	302578	0.00119491	0.694
347.194	Mock	1634	0.0255512	2.53223e+08	302925	0.00119628	0.694
347.446	Mock	1635	0.0255668	2.53223e+08	303273	0.00119765	0.694
347.451	Mock	1636	0.0255825	2.53223e+08	303620	0.00119902	0.694
347.61	Mock	1637	0.0255981	2.53223e+08	303968	0.00120039	0.694
347.617	Mock	1638	0.0256138	2.53223e+08	304315	0.00120177	0.694
347.617	Mock	1639	0.0256294	2.53223e+08	304663	0.00120314	0.694
347.929	Mock	1640	0.025645	2.53223e+08	305011	0.00120451	0.694
347.937	Mock	1641	0.0256607	2.53223e+08	305359	0.00120589	0.694
347.973	Mock	1642	0.0256763	2.53223e+08	305707	0.00120726	0.694
348.103	Mock	1643	0.0256919	2.53223e+08	306055	0.00120864	0.694
348.181	Mock	1644	0.0257076	2.53223e+08	306403	0.00121001	0.694
348.478	Mock	1645	0.0257232	2.53223e+08	306751	0.00121139	0.694
348.644	Mock	1646	0.0257389	2.53223e+08	307100	0.00121276	0.694
348.755	Mock	1647	0.0257545	2.53223e+08	307449	0.00121414	0.694
349.229	Mock	1648	0.0257701	2.53223e+08	307798	0.00121552	0.694
349.242	Mock	1649	0.0257858	2.53223e+08	308147	0.0012169	0.694
349.297	Mock	1650	0.0258014	2.53223e+08	308497	0.00121828	0.694
349.592	Mock	1651	0.025817	2.53223e+08	308846	0.00121966	0.694
349.599	Mock	1652	0.0258327	2.53223e+08	309196	0.00122104	0.694
349.801	Mock	1653	0.0258483	2.53223e+08	309546	0.00122242	0.694
349.817	Mock	1654	0.025864	2.53223e+08	309895	0.0012238	0.694
349.828	Mock	1655	0.0258796	2.53223e+08	310245	0.00122518	0.694
349.841	Mock	1656	0.0258952	2.53223e+08	310595	0.00122657	0.694
350.26	Mock	1657	0.0259109	2.53223e+08	310945	0.00122795	0.694
350.462	Mock	1658	0.0259265	2.53223e+08	311296	0.00122933	0.694
350.499	Mock	1659	0.0259421	2.53223e+08	311646	0.00123072	0.694
350.921	Mock	1660	0.0259578	2.53223e+08	311997	0.0012321	0.694
350.949	Mock	1661	0.0259734	2.53223e+08	312348	0.00123349	0.694
351.232	Mock	1662	0.0259891	2.53223e+08	312699	0.00123488	0.694
351.938	Mock	1663	0.0260047	2.53223e+08	313051	0.00123627	0.694
352.025	Mock	1664	0.0260203	2.53223e+08	313403	0.00123766	0.694
352.192	Mock	1665	0.026036	2.53223e+08	313756	0.00123905	0.694
352.773	Mock	1666	0.0260516	2.53223e+08	314108	0.00124044	0.694
353.125	Mock	1667	0.0260672	2.53223e+08	314461	0.00124184	0.694
353.173	Mock	1668	0.0260829	2.53223e+08	314815	0.00124323	0.694
353.214	Mock	1669	0.0260985	2.53223e+08	315168	0.00124462	0.694
353.216	Mock	1670	0.0261142	2.53223e+08	315521	0.00124602	0.694
353.338	Mock	1671	0.0261298	2.53223e+08	315874	0.00124741	0.694
353.565	Mock	1672	0.0261454	2.53223e+08	316228	0.00124881	0.694
353.588	Mock	1673	0.0261611	2.53223e+08	316582	0.00125021	0.694
353.805	Mock	1674	0.0261767	2.53223e+08	316935	0.0012516	0.694
353.848	Mock	1675	0.0261923	2.53223e+08	317289	0.001253	0.694
354.162	Mock	1676	0.026208	2.53223e+08	317643	0.0012544	0.694
354.364	Mock	1677	0.0262236	2.53223e+08	317998	0.0012558	0.694
354.806	Mock	1678	0.0262392	2.53223e+08	318353	0.0012572	0.694
354.811	Mock	1679	0.0262549	2.53223e+08	318707	0.0012586	0.694
354.873	Mock	1680	0.0262705	2.53223e+08	319062	0.00126	0.694
354.879	Mock	1681	0.0262862	2.53223e+08	319417	0.00126141	0.694
355.073	Mock	1682	0.0263018	2.53223e+08	319772	0.00126281	0.694
355.219	Mock	1683	0.0263174	2.53223e+08	320127	0.00126421	0.694
355.44	Mock	1684	0.0263331	2.53223e+08	320483	0.00126561	0.694
355.528	Mock	1685	0.0263487	2.53223e+08	320838	0.00126702	0.694
355.547	Mock	1686	0.0263643	2.53223e+08	321194	0.00126842	0.694
355.83	Mock	1687	0.02638	2.53223e+08	321550	0.00126983	0.694
355.848	Mock	1688	0.0263956	2.53223e+08	321906	0.00127123	0.694
355.99	Mock	1689	0.0264113	2.53223e+08	322262	0.00127264	0.694
356.091	Mock	1690	0.0264269	2.53223e+08	322618	0.00127404	0.694
356.208	Mock	1691	0.0264425	2.53223e+08	322974	0.00127545	0.694
356.245	Mock	1692	0.0264582	2.53223e+08	323330	0.00127686	0.694
356.323	Mock	1693	0.0264738	2.53223e+08	323686	0.00127827	0.694
356.404	Mock	1694	0.0264894	2.53223e+08	324043	0.00127967	0.694
356.409	Mock	1695	0.0265051	2.53223e+08	324399	0.00128108	0.694
356.505	Mock	1696	0.0265207	2.53223e+08	324756	0.00128249	0.694
356.601	Mock	1697	0.0265364	2.53223e+08	325112	0.0012839	0.694
356.651	Mock	1698	0.026552	2.53223e+08	325469	0.0012853	0.694
356.718	Mock	1699	0.0265676	2.53223e+08	325826	0.00128671	0.694
356.774	Mock	1700	0.0265833	2.53223e+08	326183	0.00128812	0.694
356.849	Mock	1701	0.0265989	2.53223e+08	326539	0.00128953	0.694
356.869	Mock	1702	0.0266145	2.53223e+08	326896	0.00129094	0.694
356.869	Mock	1703	0.0266302	2.53223e+08	327253	0.00129235	0.694
356.869	Mock	1704	0.0266458	2.53223e+08	327610	0.00129376	0.694
356.896	Mock	1705	0.0266615	2.53223e+08	327967	0.00129517	0.694
356.902	Mock	1706	0.0266771	2.53223e+08	328324	0.00129658	0.694
357.003	Mock	1707	0.0266927	2.53223e+08	328681	0.00129799	0.694
357.051	Mock	1708	0.0267084	2.53223e+08	329038	0.0012994	0.694
357.097	Mock	1709	0.026724	2.53223e+08	329395	0.00130081	0.694
357.31	Mock	1710	0.0267396	2.53223e+08	329752	0.00130222	0.694
357.53	Mock	1711	0.0267553	2.53223e+08	330110	0.00130363	0.694
357.53	Mock	1712	0.0267709	2.53223e+08	330467	0.00130504	0.694
357.53	Mock	1713	0.0267866	2.53223e+08	330825	0.00130646	0.694
357.799	Mock	1714	0.0268022	2.53223e+08	331183	0.00130787	0.694
357.949	Mock	1715	0.0268178	2.53223e+08	331541	0.00130928	0.694
358.029	Mock	1716	0.0268335	2.53223e+08	331899	0.0013107	0.694
358.184	Mock	1717	0.0268491	2.53223e+08	332257	0.00131211	0.694
358.191	Mock	1718	0.0268647	2.53223e+08	332615	0.00131352	0.694
358.191	Mock	1719	0.0268804	2.53223e+08	332973	0.00131494	0.694
358.46	Mock	1720	0.026896	2.53223e+08	333332	0.00131635	0.694
358.547	Mock	1721	0.0269116	2.53223e+08	333690	0.00131777	0.694
358.654	Mock	1722	0.0269273	2.53223e+08	334049	0.00131919	0.694
358.991	Mock	1723	0.0269429	2.53223e+08	334408	0.0013206	0.694
359.331	Mock	1724	0.0269586	2.53223e+08	334767	0.00132202	0.694
359.761	Mock	1725	0.0269742	2.53223e+08	335127	0.00132344	0.694
359.789	Mock	1726	0.0269898	2.53223e+08	335487	0.00132487	0.694
359.838	Mock	1727	0.0270055	2.53223e+08	335847	0.00132629	0.694
360.509	Mock	1728	0.0270211	2.53223e+08	336207	0.00132771	0.694
360.794	Mock	1729	0.0270367	2.53223e+08	336568	0.00132914	0.694
361.076	Mock	1730	0.0270524	2.53223e+08	336929	0.00133056	0.694
361.764	Mock	1731	0.027068	2.53223e+08	337291	0.00133199	0.694
361.851	Mock	1732	0.0270837	2.53223e+08	337653	0.00133342	0.694
361.895	Mock	1733	0.0270993	2.53223e+08	338014	0.00133485	0.694
362.156	Mock	1734	0.0271149	2.53223e+08	338377	0.00133628	0.694
362.302	Mock	1735	0.0271306	2.53223e+08	338739	0.00133771	0.694
362.405	Mock	1736	0.0271462	2.53223e+08	339101	0.00133914	0.694
362.579	Mock	1737	0.0271618	2.53223e+08	339464	0.00134057	0.694
362.623	Mock	1738	0.0271775	2.53223e+08	339827	0.001342	0.694
362.666	Mock	1739	0.0271931	2.53223e+08	340189	0.00134344	0.694
362.963	Mock	1740	0.0272088	2.53223e+08	340552	0.00134487	0.694
363.038	Mock	1741	0.0272244	2.53223e+08	340915	0.0013463	0.694
363.042	Mock	1742	0.02724	2.53223e+08	341278	0.00134774	0.694
363.105	Mock	1743	0.0272557	2.53223e+08	341641	0.00134917	0.694
363.153	Mock	1744	0.0272713	2.53223e+08	342004	0.0013506	0.694
363.432	Mock	1745	0.0272869	2.53223e+08	342368	0.00135204	0.694
363.747	Mock	1746	0.0273026	2.53223e+08	342732	0.00135348	0.694
363.877	Mock	1747	0.0273182	2.53223e+08	343096	0.00135491	0.694
364.138	Mock	1748	0.0273339	2.53223e+08	343460	0.00135635	0.694
364.138	Mock	1749	0.0273495	2.53223e+08	343824	0.00135779	0.694
364.449	Mock	1750	0.0273651	2.53223e+08	344188	0.00135923	0.694
364.518	Mock	1751	0.0273808	2.53223e+08	344553	0.00136067	0.694
364.792	Mock	1752	0.0273964	2.53223e+08	344918	0.00136211	0.694
364.799	Mock	1753	0.027412	2.53223e+08	345282	0.00136355	0.694
364.799	Mock	1754	0.0274277	2.53223e+08	345647	0.00136499	0.694
365.088	Mock	1755	0.0274433	2.53223e+08	346012	0.00136643	0.694
365.303	Mock	1756	0.027459	2.53223e+08	346378	0.00136787	0.694
365.453	Mock	1757	0.0274746	2.53223e+08	346743	0.00136932	0.694
365.508	Mock	1758	0.0274902	2.53223e+08	347109	0.00137076	0.694
365.572	Mock	1759	0.0275059	2.53223e+08	347474	0.0013722	0.694
365.773	Mock	1760	0.0275215	2.53223e+08	347840	0.00137365	0.694
365.874	Mock	1761	0.0275371	2.53223e+08	348206	0.00137509	0.694
365.903	Mock	1762	0.0275528	2.53223e+08	348572	0.00137654	0.694
366.229	Mock	1763	0.0275684	2.53223e+08	348938	0.00137799	0.694
366.604	Mock	1764	0.0275841	2.53223e+08	349304	0.00137943	0.694
366.754	Mock	1765	0.0275997	2.53223e+08	349671	0.00138088	0.694
366.768	Mock	1766	0.0276153	2.53223e+08	350038	0.00138233	0.694
367.181	Mock	1767	0.027631	2.53223e+08	350405	0.00138378	0.694
367.201	Mock	1768	0.0276466	2.53223e+08	350772	0.00138523	0.694
367.285	Mock	1769	0.0276622	2.53223e+08	351140	0.00138668	0.694
367.292	Mock	1770	0.0276779	2.53223e+08	351507	0.00138813	0.694
367.664	Mock	1771	0.0276935	2.53223e+08	351875	0.00138958	0.694
368.09	Mock	1772	0.0277091	2.53223e+08	352243	0.00139104	0.694
368.104	Mock	1773	0.0277248	2.53223e+08	352611	0.00139249	0.694
368.104	Mock	1774	0.0277404	2.53223e+08	352979	0.00139394	0.694
368.238	Mock	1775	0.0277561	2.53223e+08	353347	0.0013954	0.694
368.342	Mock	1776	0.0277717	2.53223e+08	353715	0.00139685	0.694
368.405	Mock	1777	0.0277873	2.53223e+08	354084	0.00139831	0.694
368.528	Mock	1778	0.027803	2.53223e+08	354452	0.00139976	0.694
368.725	Mock	1779	0.0278186	2.53223e+08	354821	0.00140122	0.694
368.764	Mock	1780	0.0278342	2.53223e+08	355190	0.00140268	0.694
368.862	Mock	1781	0.0278499	2.53223e+08	355559	0.00140413	0.694
368.966	Mock	1782	0.0278655	2.53223e+08	355928	0.00140559	0.694
368.979	Mock	1783	0.0278812	2.53223e+08	356297	0.00140705	0.694
369.281	Mock	1784	0.0278968	2.53223e+08	356666	0.0014085	0.694
369.299	Mock	1785	0.0279124	2.53223e+08	357035	0.00140996	0.694
369.418	Mock	1786	0.0279281	2.53223e+08	357405	0.00141142	0.694
369.892	Mock	1787	0.0279437	2.53223e+08	357775	0.00141288	0.694
369.983	Mock	1788	0.0279593	2.53223e+08	358145	0.00141434	0.694
370.046	Mock	1789	0.027975	2.53223e+08	358515	0.0014158	0.694
370.17	Mock	1790	0.0279906	2.53223e+08	358885	0.00141727	0.694
370.223	Mock	1791	0.0280063	2.53223e+08	359255	0.00141873	0.694
370.328	Mock	1792	0.0280219	2.53223e+08	359625	0.00142019	0.694
370.549	Mock	1793	0.0280375	2.53223e+08	359996	0.00142165	0.694
370.747	Mock	1794	0.0280532	2.53223e+08	360367	0.00142312	0.694
370.747	Mock	1795	0.0280688	2.53223e+08	360737	0.00142458	0.694
370.747	Mock	1796	0.0280844	2.53223e+08	361108	0.00142605	0.694
370.927	Mock	1797	0.0281001	2.53223e+08	361479	0.00142751	0.694
370.985	Mock	1798	0.0281157	2.53223e+08	361850	0.00142898	0.694
371.078	Mock	1799	0.0281314	2.53223e+08	362221	0.00143044	0.694
371.478	Mock	1800	0.028147	2.53223e+08	362593	0.00143191	0.694
371.479	Mock	1801	0.0281626	2.53223e+08	362964	0.00143338	0.694
371.566	Mock	1802	0.0281783	2.53223e+08	363336	0.00143484	0.694
371.717	Mock	1803	0.0281939	2.53223e+08	363707	0.00143631	0.694
372.069	Mock	1804	0.0282095	2.53223e+08	364079	0.00143778	0.694
372.194	Mock	1805	0.0282252	2.53223e+08	364452	0.00143925	0.694
372.256	Mock	1806	0.0282408	2.53223e+08	364824	0.00144072	0.694
372.311	Mock	1807	0.0282565	2.53223e+08	365196	0.00144219	0.694
372.358	Mock	1808	0.0282721	2.53223e+08	365569	0.00144366	0.694
372.481	Mock	1809	0.0282877	2.53223e+08	365941	0.00144513	0.694
372.632	Mock	1810	0.0283034	2.53223e+08	366314	0.0014466	0.694
372.723	Mock	1811	0.028319	2.53223e+08	366686	0.00144808	0.694
372.73	Mock	1812	0.0283346	2.53223e+08	367059	0.00144955	0.694
372.839	Mock	1813	0.0283503	2.53223e+08	367432	0.00145102	0.694
372.955	Mock	1814	0.0283659	2.53223e+08	367805	0.00145249	0.694
372.958	Mock	1815	0.0283815	2.53223e+08	368178	0.00145397	0.694
373.149	Mock	1816	0.0283972	2.53223e+08	368551	0.00145544	0.694
373.193	Mock	1817	0.0284128	2.53223e+08	368924	0.00145691	0.694
374.166	Mock	1818	0.0284285	2.53223e+08	369298	0.00145839	0.694
374.21	Mock	1819	0.0284441	2.53223e+08	369673	0.00145987	0.694
374.218	Mock	1820	0.0284597	2.53223e+08	370047	0.00146135	0.694
374.664	Mock	1821	0.0284754	2.53223e+08	370421	0.00146283	0.694
374.712	Mock	1822	0.028491	2.53223e+08	370796	0.00146431	0.694
374.712	Mock	1823	0.0285066	2.53223e+08	371171	0.00146579	0.694
375.002	Mock	1824	0.0285223	2.53223e+08	371546	0.00146727	0.694
375.456	Mock	1825	0.0285379	2.53223e+08	371921	0.00146875	0.694
375.84	Mock	1826	0.0285536	2.53223e+08	372297	0.00147023	0.694
376.027	Mock	1827	0.0285692	2.53223e+08	372673	0.00147172	0.694
376.038	Mock	1828	0.0285848	2.53223e+08	373049	0.0014732	0.694
376.242	Mock	1829	0.0286005	2.53223e+08	373426	0.00147469	0.694
376.36	Mock	1830	0.0286161	2.53223e+08	373802	0.00147618	0.694
376.458	Mock	1831	0.0286317	2.53223e+08	374178	0.00147766	0.694
376.494	Mock	1832	0.0286474	2.53223e+08	374555	0.00147915	0.694
376.679	Mock	1833	0.028663	2.53223e+08	374932	0.00148064	0.694
376.695	Mock	1834	0.0286787	2.53223e+08	375308	0.00148212	0.694
376.853	Mock	1835	0.0286943	2.53223e+08	375685	0.00148361	0.694
376.882	Mock	1836	0.0287099	2.53223e+08	376062	0.0014851	0.694
377.138	Mock	1837	0.0287256	2.53223e+08	376439	0.00148659	0.694
377.185	Mock	1838	0.0287412	2.53223e+08	376816	0.00148808	0.694
377.256	Mock	1839	0.0287568	2.53223e+08	377194	0.00148957	0.694
377.285	Mock	1840	0.0287725	2.53223e+08	377571	0.00149106	0.694
377.356	Mock	1841	0.0287881	2.53223e+08	377948	0.00149255	0.694
377.523	Mock	1842	0.0288038	2.53223e+08	378326	0.00149404	0.694
377.605	Mock	1843	0.0288194	2.53223e+08	378703	0.00149553	0.694
378.01	Mock	1844	0.028835	2.53223e+08	379081	0.00149702	0.694
378.017	Mock	1845	0.0288507	2.53223e+08	379459	0.00149852	0.694
378.02	Mock	1846	0.0288663	2.53223e+08	379837	0.00150001	0.694
378.618	Mock	1847	0.0288819	2.53223e+08	380216	0.00150151	0.694
378.678	Mock	1848	0.0288976	2.53223e+08	380595	0.001503	0.694
378.678	Mock	1849	0.0289132	2.53223e+08	380973	0.0015045	0.694
378.678	Mock	1850	0.0289289	2.53223e+08	381352	0.00150599	0.694
378.872	Mock	1851	0.0289445	2.53223e+08	381731	0.00150749	0.694
378.946	Mock	1852	0.0289601	2.53223e+08	382110	0.00150898	0.694
379.433	Mock	1853	0.0289758	2.53223e+08	382489	0.00151048	0.694
379.457	Mock	1854	0.0289914	2.53223e+08	382869	0.00151198	0.694
379.497	Mock	1855	0.029007	2.53223e+08	383248	0.00151348	0.694
379.532	Mock	1856	0.0290227	2.53223e+08	383628	0.00151498	0.694
380.166	Mock	1857	0.0290383	2.53223e+08	384008	0.00151648	0.694
380.486	Mock	1858	0.0290539	2.53223e+08	384388	0.00151798	0.694
380.506	Mock	1859	0.0290696	2.53223e+08	384769	0.00151948	0.694
380.655	Mock	1860	0.0290852	2.53223e+08	385150	0.00152099	0.694
381.058	Mock	1861	0.0291009	2.53223e+08	385531	0.00152249	0.694
381.348	Mock	1862	0.0291165	2.53223e+08	385912	0.001524	0.694
381.633	Mock	1863	0.0291321	2.53223e+08	386294	0.00152551	0.694
381.982	Mock	1864	0.0291478	2.53223e+08	386676	0.00152701	0.694
382.033	Mock	1865	0.0291634	2.53223e+08	387058	0.00152852	0.694
382.286	Mock	1866	0.029179	2.53223e+08	387440	0.00153003	0.694
382.316	Mock	1867	0.0291947	2.53223e+08	387822	0.00153154	0.694
382.734	Mock	1868	0.0292103	2.53223e+08	388205	0.00153305	0.694
383.05	Mock	1869	0.029226	2.53223e+08	388588	0.00153457	0.694
383.24	Mock	1870	0.0292416	2.53223e+08	388971	0.00153608	0.694
383.423	Mock	1871	0.0292572	2.53223e+08	389355	0.00153759	0.694
383.485	Mock	1872	0.0292729	2.53223e+08	389738	0.00153911	0.694
383.964	Mock	1873	0.0292885	2.53223e+08	390122	0.00154063	0.694
384.079	Mock	1874	0.0293041	2.53223e+08	390506	0.00154214	0.694
384.261	Mock	1875	0.0293198	2.53223e+08	390890	0.00154366	0.694
384.364	Mock	1876	0.0293354	2.53223e+08	391275	0.00154518	0.694
384.625	Mock	1877	0.0293511	2.53223e+08	391659	0.0015467	0.694
384.625	Mock	1878	0.0293667	2.53223e+08	392044	0.00154822	0.694
385.008	Mock	1879	0.0293823	2.53223e+08	392429	0.00154974	0.694
385.156	Mock	1880	0.029398	2.53223e+08	392814	0.00155126	0.694
385.279	Mock	1881	0.0294136	2.53223e+08	393199	0.00155278	0.694
385.286	Mock	1882	0.0294292	2.53223e+08	393585	0.0015543	0.694
385.329	Mock	1883	0.0294449	2.53223e+08	393970	0.00155582	0.694
385.439	Mock	1884	0.0294605	2.53223e+08	394356	0.00155734	0.694
385.444	Mock	1885	0.0294762	2.53223e+08	394741	0.00155887	0.694
386.447	Mock	1886	0.0294918	2.53223e+08	395127	0.00156039	0.694
386.608	Mock	1887	0.0295074	2.53223e+08	395514	0.00156192	0.694
386.81	Mock	1888	0.0295231	2.53223e+08	395901	0.00156345	0.694
386.907	Mock	1889	0.0295387	2.53223e+08	396288	0.00156497	0.694
387.262	Mock	1890	0.0295543	2.53223e+08	396675	0.0015665	0.694
387.428	Mock	1891	0.02957	2.53223e+08	397062	0.00156803	0.694
387.525	Mock	1892	0.0295856	2.53223e+08	397450	0.00156956	0.694
387.759	Mock	1893	0.0296013	2.53223e+08	397838	0.00157109	0.694
387.801	Mock	1894	0.0296169	2.53223e+08	398226	0.00157263	0.694
388.275	Mock	1895	0.0296325	2.53223e+08	398614	0.00157416	0.694
388.426	Mock	1896	0.0296482	2.53223e+08	399002	0.00157569	0.694
388.661	Mock	1897	0.0296638	2.53223e+08	399391	0.00157723	0.694
389.279	Mock	1898	0.0296794	2.53223e+08	399780	0.00157877	0.694
389.312	Mock	1899	0.0296951	2.53223e+08	400169	0.0015803	0.694
389.873	Mock	1900	0.0297107	2.53223e+08	400559	0.00158184	0.694
389.912	Mock	1901	0.0297263	2.53223e+08	400949	0.00158338	0.694
389.94	Mock	1902	0.029742	2.53223e+08	401339	0.00158492	0.694
390.189	Mock	1903	0.0297576	2.53223e+08	401729	0.00158646	0.694
391.227	Mock	1904	0.0297733	2.53223e+08	402121	0.00158801	0.694
391.234	Mock	1905	0.0297889	2.53223e+08	402512	0.00158955	0.694
391.234	Mock	1906	0.0298045	2.53223e+08	402903	0.0015911	0.694
391.536	Mock	1907	0.0298202	2.53223e+08	403295	0.00159264	0.694
391.751	Mock	1908	0.0298358	2.53223e+08	403686	0.00159419	0.694
392.06	Mock	1909	0.0298514	2.53223e+08	404078	0.00159574	0.694
392.077	Mock	1910	0.0298671	2.53223e+08	404471	0.00159729	0.694
392.627	Mock	1911	0.0298827	2.53223e+08	404863	0.00159884	0.694
392.722	Mock	1912	0.0298984	2.53223e+08	405256	0.00160039	0.694
392.764	Mock	1913	0.029914	2.53223e+08	405649	0.00160194	0.694
392.801	Mock	1914	0.0299296	2.53223e+08	406041	0.00160349	0.694
392.866	Mock	1915	0.0299453	2.53223e+08	406434	0.00160504	0.694
393.026	Mock	1916	0.0299609	2.53223e+08	406827	0.0016066	0.694
393.086	Mock	1917	0.0299765	2.53223e+08	407220	0.00160815	0.694
393.397	Mock	1918	0.0299922	2.53223e+08	407614	0.0016097	0.694
393.615	Mock	1919	0.0300078	2.53223e+08	408007	0.00161126	0.694
393.616	Mock	1920	0.0300235	2.53223e+08	408401	0.00161281	0.694
393.648	Mock	1921	0.0300391	2.53223e+08	408795	0.00161436	0.694
393.651	Mock	1922	0.0300547	2.53223e+08	409188	0.00161592	0.694
393.657	Mock	1923	0.0300704	2.53223e+08	409582	0.00161747	0.694
393.66	Mock	1924	0.030086	2.53223e+08	409976	0.00161903	0.694
393.667	Mock	1925	0.0301016	2.53223e+08	410369	0.00162058	0.694
393.851	Mock	1926	0.0301173	2.53223e+08	410763	0.00162214	0.694
393.871	Mock	1927	0.0301329	2.53223e+08	411157	0.00162369	0.694
393.877	Mock	1928	0.0301486	2.53223e+08	411551	0.00162525	0.694
394.003	Mock	1929	0.0301642	2.53223e+08	411945	0.00162681	0.694
394.099	Mock	1930	0.0301798	2.53223e+08	412339	0.00162836	0.694
394.126	Mock	1931	0.0301955	2.53223e+08	412733	0.00162992	0.694
394.277	Mock	1932	0.0302111	2.53223e+08	413127	0.00163148	0.694
394.39	Mock	1933	0.0302267	2.53223e+08	413522	0.00163303	0.694
394.774	Mock	1934	0.0302424	2.53223e+08	413917	0.00163459	0.694
394.856	Mock	1935	0.030258	2.53223e+08	414311	0.00163615	0.694
395.199	Mock	1936	0.0302737	2.53223e+08	414707	0.00163771	0.694
395.256	Mock	1937	0.0302893	2.53223e+08	415102	0.00163927	0.694
395.434	Mock	1938	0.0303049	2.53223e+08	415497	0.00164083	0.694
395.441	Mock	1939	0.0303206	2.53223e+08	415893	0.0016424	0.694
395.596	Mock	1940	0.0303362	2.53223e+08	416288	0.00164396	0.694
395.777	Mock	1941	0.0303518	2.53223e+08	416684	0.00164552	0.694
396.111	Mock	1942	0.0303675	2.53223e+08	417080	0.00164709	0.694
396.688	Mock	1943	0.0303831	2.53223e+08	417477	0.00164865	0.694
396.828	Mock	1944	0.0303987	2.53223e+08	417874	0.00165022	0.694
396.964	Mock	1945	0.0304144	2.53223e+08	418271	0.00165179	0.694
397.024	Mock	1946	0.03043	2.53223e+08	418668	0.00165335	0.694
397.118	Mock	1947	0.0304457	2.53223e+08	419065	0.00165492	0.694
397.451	Mock	1948	0.0304613	2.53223e+08	419462	0.00165649	0.694
397.762	Mock	1949	0.0304769	2.53223e+08	419860	0.00165806	0.694
397.774	Mock	1950	0.0304926	2.53223e+08	420258	0.00165963	0.694
397.843	Mock	1951	0.0305082	2.53223e+08	420656	0.00166121	0.694
397.843	Mock	1952	0.0305238	2.53223e+08	421054	0.00166278	0.694
397.883	Mock	1953	0.0305395	2.53223e+08	421451	0.00166435	0.694
398.001	Mock	1954	0.0305551	2.53223e+08	421849	0.00166592	0.694
398.245	Mock	1955	0.0305708	2.53223e+08	422248	0.00166749	0.694
398.306	Mock	1956	0.0305864	2.53223e+08	422646	0.00166906	0.694
398.442	Mock	1957	0.030602	2.53223e+08	423044	0.00167064	0.694
398.497	Mock	1958	0.0306177	2.53223e+08	423443	0.00167221	0.694
398.504	Mock	1959	0.0306333	2.53223e+08	423841	0.00167379	0.694
398.631	Mock	1960	0.0306489	2.53223e+08	424240	0.00167536	0.694
398.769	Mock	1961	0.0306646	2.53223e+08	424639	0.00167693	0.694
398.836	Mock	1962	0.0306802	2.53223e+08	425038	0.00167851	0.694
398.947	Mock	1963	0.0306959	2.53223e+08	425437	0.00168009	0.694
399.346	Mock	1964	0.0307115	2.53223e+08	425836	0.00168166	0.694
399.393	Mock	1965	0.0307271	2.53223e+08	426235	0.00168324	0.694
399.448	Mock	1966	0.0307428	2.53223e+08	426635	0.00168482	0.694
399.537	Mock	1967	0.0307584	2.53223e+08	427034	0.00168639	0.694
399.609	Mock	1968	0.030774	2.53223e+08	427434	0.00168797	0.694
399.825	Mock	1969	0.0307897	2.53223e+08	427834	0.00168955	0.694
400.044	Mock	1970	0.0308053	2.53223e+08	428234	0.00169113	0.694
400.163	Mock	1971	0.030821	2.53223e+08	428634	0.00169271	0.694
400.529	Mock	1972	0.0308366	2.53223e+08	429035	0.00169429	0.694
400.951	Mock	1973	0.0308522	2.53223e+08	429435	0.00169588	0.694
401.218	Mock	1974	0.0308679	2.53223e+08	429837	0.00169746	0.694
401.281	Mock	1975	0.0308835	2.53223e+08	430238	0.00169905	0.694
401.499	Mock	1976	0.0308991	2.53223e+08	430639	0.00170063	0.694
401.614	Mock	1977	0.0309148	2.53223e+08	431041	0.00170222	0.694
401.644	Mock	1978	0.0309304	2.53223e+08	431443	0.0017038	0.694
401.792	Mock	1979	0.0309461	2.53223e+08	431845	0.00170539	0.694
401.808	Mock	1980	0.0309617	2.53223e+08	432246	0.00170698	0.694
401.922	Mock	1981	0.0309773	2.53223e+08	432648	0.00170856	0.694
402.016	Mock	1982	0.030993	2.53223e+08	433050	0.00171015	0.694
402.67	Mock	1983	0.0310086	2.53223e+08	433453	0.00171174	0.694
402.738	Mock	1984	0.0310242	2.53223e+08	433856	0.00171333	0.694
403.13	Mock	1985	0.0310399	2.53223e+08	434259	0.00171492	0.694
403.13	Mock	1986	0.0310555	2.53223e+08	434662	0.00171652	0.694
403.13	Mock	1987	0.0310711	2.53223e+08	435065	0.00171811	0.694
403.262	Mock	1988	0.0310868	2.53223e+08	435468	0.0017197	0.694
403.355	Mock	1989	0.0311024	2.53223e+08	435872	0.00172129	0.694
403.791	Mock	1990	0.0311181	2.53223e+08	436275	0.00172289	0.694
403.791	Mock	1991	0.0311337	2.53223e+08	436679	0.00172448	0.694
403.909	Mock	1992	0.0311493	2.53223e+08	437083	0.00172608	0.694
404.561	Mock	1993	0.031165	2.53223e+08	437488	0.00172768	0.694
404.618	Mock	1994	0.0311806	2.53223e+08	437892	0.00172927	0.694
404.618	Mock	1995	0.0311962	2.53223e+08	438297	0.00173087	0.694
404.659	Mock	1996	0.0312119	2.53223e+08	438702	0.00173247	0.694
405.057	Mock	1997	0.0312275	2.53223e+08	439107	0.00173407	0.694
405.112	Mock	1998	0.0312432	2.53223e+08	439512	0.00173567	0.694
[truncated: 125,902 more rows]

## Sheet: tab4, S1A Fig
Figure S1A HCoV-229E_AUC_sgRNA_abundance (right plot)
sgRNA_Mean	libr	gRNA.number	gRNA.frac	Total.gRNA.Counts	cumul.Total.gRNA.Counts	cumul.frac.Total.gRNA.Counts	lib_auc
0	Mock	1	1.56372e-05	360812	0	0	0.692
0	Mock	2	3.12744e-05	360812	0	0	0.692
0	Mock	3	4.69116e-05	360812	0	0	0.692
0	Mock	4	6.25489e-05	360812	0	0	0.692
0	Mock	5	7.81861e-05	360812	0	0	0.692
0	Mock	6	9.38233e-05	360812	0	0	0.692
0	Mock	7	0.000109461	360812	0	0	0.692
0	Mock	8	0.000125098	360812	0	0	0.692
0	Mock	9	0.000140735	360812	0	0	0.692
0	Mock	10	0.000156372	360812	0	0	0.692
0	Mock	11	0.000172009	360812	0	0	0.692
0	Mock	12	0.000187647	360812	0	0	0.692
0	Mock	13	0.000203284	360812	0	0	0.692
0	Mock	14	0.000218921	360812	0	0	0.692
0	Mock	15	0.000234558	360812	0	0	0.692
0	Mock	16	0.000250195	360812	0	0	0.692
0	Mock	17	0.000265833	360812	0	0	0.692
0	Mock	18	0.00028147	360812	0	0	0.692
0	Mock	19	0.000297107	360812	0	0	0.692
0	Mock	20	0.000312744	360812	0	0	0.692
0	Mock	21	0.000328382	360812	0	0	0.692
0	Mock	22	0.000344019	360812	0	0	0.692
0	Mock	23	0.000359656	360812	0	0	0.692
0	Mock	24	0.000375293	360812	0	0	0.692
0	Mock	25	0.00039093	360812	0	0	0.692
0	Mock	26	0.000406568	360812	0	0	0.692
0	Mock	27	0.000422205	360812	0	0	0.692
0	Mock	28	0.000437842	360812	0	0	0.692
0	Mock	29	0.000453479	360812	0	0	0.692
0	Mock	30	0.000469116	360812	0	0	0.692
0	Mock	31	0.000484754	360812	0	0	0.692
0	Mock	32	0.000500391	360812	0	0	0.692
0	Mock	33	0.000516028	360812	0	0	0.692
0	Mock	34	0.000531665	360812	0	0	0.692
0	Mock	35	0.000547303	360812	0	0	0.692
0	Mock	36	0.00056294	360812	0	0	0.692
0	Mock	37	0.000578577	360812	0	0	0.692
0	Mock	38	0.000594214	360812	0	0	0.692
0	Mock	39	0.000609851	360812	0	0	0.692
0	Mock	40	0.000625489	360812	0	0	0.692
0	Mock	41	0.000641126	360812	0	0	0.692
0	Mock	42	0.000656763	360812	0	0	0.692
0	Mock	43	0.0006724	360812	0	0	0.692
0	Mock	44	0.000688038	360812	0	0	0.692
0	Mock	45	0.000703675	360812	0	0	0.692
0	Mock	46	0.000719312	360812	0	0	0.692
0	Mock	47	0.000734949	360812	0	0	0.692
0	Mock	48	0.000750586	360812	0	0	0.692
0	Mock	49	0.000766224	360812	0	0	0.692
0	Mock	50	0.000781861	360812	0	0	0.692
0	Mock	51	0.000797498	360812	0	0	0.692
0	Mock	52	0.000813135	360812	0	0	0.692
0	Mock	53	0.000828772	360812	0	0	0.692
0	Mock	54	0.00084441	360812	0	0	0.692
0	Mock	55	0.000860047	360812	0	0	0.692
0	Mock	56	0.000875684	360812	0	0	0.692
0	Mock	57	0.000891321	360812	0	0	0.692
0	Mock	58	0.000906959	360812	0	0	0.692
0	Mock	59	0.000922596	360812	0	0	0.692
0	Mock	60	0.000938233	360812	0	0	0.692
0	Mock	61	0.00095387	360812	0	0	0.692
0	Mock	62	0.000969507	360812	0	0	0.692
0	Mock	63	0.000985145	360812	0	0	0.692
0	Mock	64	0.00100078	360812	0	0	0.692
0	Mock	65	0.00101642	360812	0	0	0.692
0	Mock	66	0.00103206	360812	0	0	0.692
0	Mock	67	0.00104769	360812	0	0	0.692
0	Mock	68	0.00106333	360812	0	0	0.692
0	Mock	69	0.00107897	360812	0	0	0.692
0	Mock	70	0.00109461	360812	0	0	0.692
0	Mock	71	0.00111024	360812	0	0	0.692
0	Mock	72	0.00112588	360812	0	0	0.692
0	Mock	73	0.00114152	360812	0	0	0.692
0	Mock	74	0.00115715	360812	0	0	0.692
0	Mock	75	0.00117279	360812	0	0	0.692
0	Mock	76	0.00118843	360812	0	0	0.692
0	Mock	77	0.00120407	360812	0	0	0.692
0	Mock	78	0.0012197	360812	0	0	0.692
0	Mock	79	0.00123534	360812	0	0	0.692
0	Mock	80	0.00125098	360812	0	0	0.692
0	Mock	81	0.00126661	360812	0	0	0.692
0	Mock	82	0.00128225	360812	0	0	0.692
0	Mock	83	0.00129789	360812	0	0	0.692
0	Mock	84	0.00131353	360812	0	0	0.692
0	Mock	85	0.00132916	360812	0	0	0.692
0	Mock	86	0.0013448	360812	0	0	0.692
0	Mock	87	0.00136044	360812	0	0	0.692
0	Mock	88	0.00137608	360812	0	0	0.692
0	Mock	89	0.00139171	360812	0	0	0.692
0	Mock	90	0.00140735	360812	0	0	0.692
0	Mock	91	0.00142299	360812	0	0	0.692
0	Mock	92	0.00143862	360812	0	0	0.692
0	Mock	93	0.00145426	360812	0	0	0.692
0	Mock	94	0.0014699	360812	0	0	0.692
0	Mock	95	0.00148554	360812	0	0	0.692
0	Mock	96	0.00150117	360812	0	0	0.692
0	Mock	97	0.00151681	360812	0	0	0.692
0	Mock	98	0.00153245	360812	0	0	0.692
0	Mock	99	0.00154808	360812	0	0	0.692
0	Mock	100	0.00156372	360812	0	0	0.692
0	Mock	101	0.00157936	360812	0	0	0.692
0	Mock	102	0.001595	360812	0	0	0.692
0	Mock	103	0.00161063	360812	0	0	0.692
0	Mock	104	0.00162627	360812	0	0	0.692
0	Mock	105	0.00164191	360812	0	0	0.692
0	Mock	106	0.00165754	360812	0	0	0.692
0	Mock	107	0.00167318	360812	0	0	0.692
0	Mock	108	0.00168882	360812	0	0	0.692
0	Mock	109	0.00170446	360812	0	0	0.692
0	Mock	110	0.00172009	360812	0	0	0.692
0	Mock	111	0.00173573	360812	0	0	0.692
0	Mock	112	0.00175137	360812	0	0	0.692
0	Mock	113	0.00176701	360812	0	0	0.692
0	Mock	114	0.00178264	360812	0	0	0.692
0	Mock	115	0.00179828	360812	0	0	0.692
0	Mock	116	0.00181392	360812	0	0	0.692
0	Mock	117	0.00182955	360812	0	0	0.692
0	Mock	118	0.00184519	360812	0	0	0.692
0	Mock	119	0.00186083	360812	0	0	0.692
0	Mock	120	0.00187647	360812	0	0	0.692
0	Mock	121	0.0018921	360812	0	0	0.692
0	Mock	122	0.00190774	360812	0	0	0.692
0	Mock	123	0.00192338	360812	0	0	0.692
0	Mock	124	0.00193901	360812	0	0	0.692
0	Mock	125	0.00195465	360812	0	0	0.692
0	Mock	126	0.00197029	360812	0	0	0.692
0	Mock	127	0.00198593	360812	0	0	0.692
0	Mock	128	0.00200156	360812	0	0	0.692
0	Mock	129	0.0020172	360812	0	0	0.692
0	Mock	130	0.00203284	360812	0	0	0.692
0	Mock	131	0.00204848	360812	0	0	0.692
0	Mock	132	0.00206411	360812	0	0	0.692
0	Mock	133	0.00207975	360812	0	0	0.692
0	Mock	134	0.00209539	360812	0	0	0.692
0	Mock	135	0.00211102	360812	0	0	0.692
0	Mock	136	0.00212666	360812	0	0	0.692
0	Mock	137	0.0021423	360812	0	0	0.692
0	Mock	138	0.00215794	360812	0	0	0.692
0	Mock	139	0.00217357	360812	0	0	0.692
0	Mock	140	0.00218921	360812	0	0	0.692
0	Mock	141	0.00220485	360812	0	0	0.692
0	Mock	142	0.00222048	360812	0	0	0.692
0	Mock	143	0.00223612	360812	0	0	0.692
0	Mock	144	0.00225176	360812	0	0	0.692
0	Mock	145	0.0022674	360812	0	0	0.692
0	Mock	146	0.00228303	360812	0	0	0.692
0	Mock	147	0.00229867	360812	0	0	0.692
0	Mock	148	0.00231431	360812	0	0	0.692
0	Mock	149	0.00232995	360812	0	0	0.692
0	Mock	150	0.00234558	360812	0	0	0.692
0	Mock	151	0.00236122	360812	0	0	0.692
0	Mock	152	0.00237686	360812	0	0	0.692
0	Mock	153	0.00239249	360812	0	0	0.692
0	Mock	154	0.00240813	360812	0	0	0.692
0	Mock	155	0.00242377	360812	0	0	0.692
0	Mock	156	0.00243941	360812	0	0	0.692
0	Mock	157	0.00245504	360812	0	0	0.692
0	Mock	158	0.00247068	360812	0	0	0.692
0	Mock	159	0.00248632	360812	0	0	0.692
0	Mock	160	0.00250195	360812	0	0	0.692
0	Mock	161	0.00251759	360812	0	0	0.692
0	Mock	162	0.00253323	360812	0	0	0.692
0	Mock	163	0.00254887	360812	0	0	0.692
0	Mock	164	0.0025645	360812	0	0	0.692
0	Mock	165	0.00258014	360812	0	0	0.692
0	Mock	166	0.00259578	360812	0	0	0.692
0	Mock	167	0.00261142	360812	0	0	0.692
0	Mock	168	0.00262705	360812	0	0	0.692
0	Mock	169	0.00264269	360812	0	0	0.692
0	Mock	170	0.00265833	360812	0	0	0.692
0	Mock	171	0.00267396	360812	0	0	0.692
0	Mock	172	0.0026896	360812	0	0	0.692
0	Mock	173	0.00270524	360812	0	0	0.692
0	Mock	174	0.00272088	360812	0	0	0.692
0	Mock	175	0.00273651	360812	0	0	0.692
0	Mock	176	0.00275215	360812	0	0	0.692
0	Mock	177	0.00276779	360812	0	0	0.692
0	Mock	178	0.00278342	360812	0	0	0.692
0	Mock	179	0.00279906	360812	0	0	0.692
0	Mock	180	0.0028147	360812	0	0	0.692
0	Mock	181	0.00283034	360812	0	0	0.692
0	Mock	182	0.00284597	360812	0	0	0.692
0	Mock	183	0.00286161	360812	0	0	0.692
0	Mock	184	0.00287725	360812	0	0	0.692
0	Mock	185	0.00289289	360812	0	0	0.692
0	Mock	186	0.00290852	360812	0	0	0.692
0	Mock	187	0.00292416	360812	0	0	0.692
0	Mock	188	0.0029398	360812	0	0	0.692
0	Mock	189	0.00295543	360812	0	0	0.692
0	Mock	190	0.00297107	360812	0	0	0.692
0	Mock	191	0.00298671	360812	0	0	0.692
0	Mock	192	0.00300235	360812	0	0	0.692
0	Mock	193	0.00301798	360812	0	0	0.692
0	Mock	194	0.00303362	360812	0	0	0.692
0	Mock	195	0.00304926	360812	0	0	0.692
0	Mock	196	0.00306489	360812	0	0	0.692
0	Mock	197	0.00308053	360812	0	0	0.692
0	Mock	198	0.00309617	360812	0	0	0.692
0	Mock	199	0.00311181	360812	0	0	0.692
0	Mock	200	0.00312744	360812	0	0	0.692
0	Mock	201	0.00314308	360812	0	0	0.692
0	Mock	202	0.00315872	360812	0	0	0.692
0	Mock	203	0.00317435	360812	0	0	0.692
0	Mock	204	0.00318999	360812	0	0	0.692
0	Mock	205	0.00320563	360812	0	0	0.692
0	Mock	206	0.00322127	360812	0	0	0.692
0	Mock	207	0.0032369	360812	0	0	0.692
0	Mock	208	0.00325254	360812	0	0	0.692
0	Mock	209	0.00326818	360812	0	0	0.692
0	Mock	210	0.00328382	360812	0	0	0.692
0	Mock	211	0.00329945	360812	0	0	0.692
0	Mock	212	0.00331509	360812	0	0	0.692
0	Mock	213	0.00333073	360812	0	0	0.692
0	Mock	214	0.00334636	360812	0	0	0.692
0	Mock	215	0.003362	360812	0	0	0.692
0	Mock	216	0.00337764	360812	0	0	0.692
0	Mock	217	0.00339328	360812	0	0	0.692
0	Mock	218	0.00340891	360812	0	0	0.692
0	Mock	219	0.00342455	360812	0	0	0.692
0	Mock	220	0.00344019	360812	0	0	0.692
0	Mock	221	0.00345582	360812	0	0	0.692
0	Mock	222	0.00347146	360812	0	0	0.692
0	Mock	223	0.0034871	360812	0	0	0.692
0	Mock	224	0.00350274	360812	0	0	0.692
0	Mock	225	0.00351837	360812	0	0	0.692
0	Mock	226	0.00353401	360812	0	0	0.692
0	Mock	227	0.00354965	360812	0	0	0.692
0	Mock	228	0.00356529	360812	0	0	0.692
0	Mock	229	0.00358092	360812	0	0	0.692
0	Mock	230	0.00359656	360812	0	0	0.692
0	Mock	231	0.0036122	360812	0	0	0.692
0	Mock	232	0.00362783	360812	0	0	0.692
0	Mock	233	0.00364347	360812	0	0	0.692
0	Mock	234	0.00365911	360812	0	0	0.692
0	Mock	235	0.00367475	360812	0	0	0.692
0	Mock	236	0.00369038	360812	0	0	0.692
0	Mock	237	0.00370602	360812	0	0	0.692
0	Mock	238	0.00372166	360812	0	0	0.692
0	Mock	239	0.00373729	360812	0	0	0.692
0	Mock	240	0.00375293	360812	0	0	0.692
0	Mock	241	0.00376857	360812	0	0	0.692
0	Mock	242	0.00378421	360812	0	0	0.692
0	Mock	243	0.00379984	360812	0	0	0.692
0	Mock	244	0.00381548	360812	0	0	0.692
0	Mock	245	0.00383112	360812	0	0	0.692
0	Mock	246	0.00384676	360812	0	0	0.692
0	Mock	247	0.00386239	360812	0	0	0.692
0	Mock	248	0.00387803	360812	0	0	0.692
0	Mock	249	0.00389367	360812	0	0	0.692
0	Mock	250	0.0039093	360812	0	0	0.692
0	Mock	251	0.00392494	360812	0	0	0.692
0	Mock	252	0.00394058	360812	0	0	0.692
0	Mock	253	0.00395622	360812	0	0	0.692
0	Mock	254	0.00397185	360812	0	0	0.692
0	Mock	255	0.00398749	360812	0	0	0.692
0	Mock	256	0.00400313	360812	0	0	0.692
0	Mock	257	0.00401876	360812	0	0	0.692
0	Mock	258	0.0040344	360812	0	0	0.692
0	Mock	259	0.00405004	360812	0	0	0.692
0	Mock	260	0.00406568	360812	0	0	0.692
0	Mock	261	0.00408131	360812	0	0	0.692
0	Mock	262	0.00409695	360812	0	0	0.692
0	Mock	263	0.00411259	360812	0	0	0.692
0	Mock	264	0.00412823	360812	0	0	0.692
0	Mock	265	0.00414386	360812	0	0	0.692
0	Mock	266	0.0041595	360812	0	0	0.692
0	Mock	267	0.00417514	360812	0	0	0.692
0	Mock	268	0.00419077	360812	0	0	0.692
0	Mock	269	0.00420641	360812	0	0	0.692
0	Mock	270	0.00422205	360812	0	0	0.692
0	Mock	271	0.00423769	360812	0	0	0.692
0	Mock	272	0.00425332	360812	0	0	0.692
0	Mock	273	0.00426896	360812	0	0	0.692
0	Mock	274	0.0042846	360812	0	0	0.692
0	Mock	275	0.00430023	360812	0	0	0.692
0	Mock	276	0.00431587	360812	0	0	0.692
0	Mock	277	0.00433151	360812	0	0	0.692
0	Mock	278	0.00434715	360812	0	0	0.692
0	Mock	279	0.00436278	360812	0	0	0.692
0	Mock	280	0.00437842	360812	0	0	0.692
0	Mock	281	0.00439406	360812	0	0	0.692
0	Mock	282	0.0044097	360812	0	0	0.692
0	Mock	283	0.00442533	360812	0	0	0.692
0	Mock	284	0.00444097	360812	0	0	0.692
0	Mock	285	0.00445661	360812	0	0	0.692
0	Mock	286	0.00447224	360812	0	0	0.692
0	Mock	287	0.00448788	360812	0	0	0.692
0	Mock	288	0.00450352	360812	0	0	0.692
0	Mock	289	0.00451916	360812	0	0	0.692
0	Mock	290	0.00453479	360812	0	0	0.692
0	Mock	291	0.00455043	360812	0	0	0.692
0	Mock	292	0.00456607	360812	0	0	0.692
0	Mock	293	0.0045817	360812	0	0	0.692
0	Mock	294	0.00459734	360812	0	0	0.692
0	Mock	295	0.00461298	360812	0	0	0.692
0	Mock	296	0.00462862	360812	0	0	0.692
0	Mock	297	0.00464425	360812	0	0	0.692
0	Mock	298	0.00465989	360812	0	0	0.692
0	Mock	299	0.00467553	360812	0	0	0.692
0	Mock	300	0.00469116	360812	0	0	0.692
0	Mock	301	0.0047068	360812	0	0	0.692
0	Mock	302	0.00472244	360812	0	0	0.692
0	Mock	303	0.00473808	360812	0	0	0.692
0	Mock	304	0.00475371	360812	0	0	0.692
0	Mock	305	0.00476935	360812	0	0	0.692
0	Mock	306	0.00478499	360812	0	0	0.692
0	Mock	307	0.00480063	360812	0	0	0.692
0	Mock	308	0.00481626	360812	0	0	0.692
0	Mock	309	0.0048319	360812	0	0	0.692
0	Mock	310	0.00484754	360812	0	0	0.692
0	Mock	311	0.00486317	360812	0	0	0.692
0	Mock	312	0.00487881	360812	0	0	0.692
0	Mock	313	0.00489445	360812	0	0	0.692
0	Mock	314	0.00491009	360812	0	0	0.692
0	Mock	315	0.00492572	360812	0	0	0.692
0	Mock	316	0.00494136	360812	0	0	0.692
0	Mock	317	0.004957	360812	0	0	0.692
0	Mock	318	0.00497263	360812	0	0	0.692
0	Mock	319	0.00498827	360812	0	0	0.692
0	Mock	320	0.00500391	360812	0	0	0.692
0	Mock	321	0.00501955	360812	0	0	0.692
0	Mock	322	0.00503518	360812	0	0	0.692
0	Mock	323	0.00505082	360812	0	0	0.692
0	Mock	324	0.00506646	360812	0	0	0.692
0	Mock	325	0.0050821	360812	0	0	0.692
0	Mock	326	0.00509773	360812	0	0	0.692
0	Mock	327	0.00511337	360812	0	0	0.692
0	Mock	328	0.00512901	360812	0	0	0.692
0	Mock	329	0.00514464	360812	0	0	0.692
0	Mock	330	0.00516028	360812	0	0	0.692
0	Mock	331	0.00517592	360812	0	0	0.692
0	Mock	332	0.00519156	360812	0	0	0.692
0	Mock	333	0.00520719	360812	0	0	0.692
0	Mock	334	0.00522283	360812	0	0	0.692
0	Mock	335	0.00523847	360812	0	0	0.692
0	Mock	336	0.0052541	360812	0	0	0.692
0	Mock	337	0.00526974	360812	0	0	0.692
0	Mock	338	0.00528538	360812	0	0	0.692
0	Mock	339	0.00530102	360812	0	0	0.692
0	Mock	340	0.00531665	360812	0	0	0.692
0	Mock	341	0.00533229	360812	0	0	0.692
0	Mock	342	0.00534793	360812	0	0	0.692
0	Mock	343	0.00536357	360812	0	0	0.692
0	Mock	344	0.0053792	360812	0	0	0.692
0	Mock	345	0.00539484	360812	0	0	0.692
0	Mock	346	0.00541048	360812	0	0	0.692
0	Mock	347	0.00542611	360812	0	0	0.692
0	Mock	348	0.00544175	360812	0	0	0.692
0	Mock	349	0.00545739	360812	0	0	0.692
0	Mock	350	0.00547303	360812	0	0	0.692
0	Mock	351	0.00548866	360812	0	0	0.692
0	Mock	352	0.0055043	360812	0	0	0.692
0	Mock	353	0.00551994	360812	0	0	0.692
0	Mock	354	0.00553557	360812	0	0	0.692
0	Mock	355	0.00555121	360812	0	0	0.692
0	Mock	356	0.00556685	360812	0	0	0.692
0	Mock	357	0.00558249	360812	0	0	0.692
0	Mock	358	0.00559812	360812	0	0	0.692
0	Mock	359	0.00561376	360812	0	0	0.692
0	Mock	360	0.0056294	360812	0	0	0.692
0	Mock	361	0.00564504	360812	0	0	0.692
0	Mock	362	0.00566067	360812	0	0	0.692
0	Mock	363	0.00567631	360812	0	0	0.692
0	Mock	364	0.00569195	360812	0	0	0.692
0	Mock	365	0.00570758	360812	0	0	0.692
0	Mock	366	0.00572322	360812	0	0	0.692
0	Mock	367	0.00573886	360812	0	0	0.692
0	Mock	368	0.0057545	360812	0	0	0.692
0	Mock	369	0.00577013	360812	0	0	0.692
0	Mock	370	0.00578577	360812	0	0	0.692
0	Mock	371	0.00580141	360812	0	0	0.692
0	Mock	372	0.00581704	360812	0	0	0.692
0	Mock	373	0.00583268	360812	0	0	0.692
0	Mock	374	0.00584832	360812	0	0	0.692
0	Mock	375	0.00586396	360812	0	0	0.692
0	Mock	376	0.00587959	360812	0	0	0.692
0	Mock	377	0.00589523	360812	0	0	0.692
0	Mock	378	0.00591087	360812	0	0	0.692
0	Mock	379	0.00592651	360812	0	0	0.692
0	Mock	380	0.00594214	360812	0	0	0.692
0	Mock	381	0.00595778	360812	0	0	0.692
0	Mock	382	0.00597342	360812	0	0	0.692
0	Mock	383	0.00598905	360812	0	0	0.692
0	Mock	384	0.00600469	360812	0	0	0.692
0	Mock	385	0.00602033	360812	0	0	0.692
0	Mock	386	0.00603597	360812	0	0	0.692
0	Mock	387	0.0060516	360812	0	0	0.692
0	Mock	388	0.00606724	360812	0	0	0.692
0	Mock	389	0.00608288	360812	0	0	0.692
0	Mock	390	0.00609851	360812	0	0	0.692
0	Mock	391	0.00611415	360812	0	0	0.692
0	Mock	392	0.00612979	360812	0	0	0.692
0	Mock	393	0.00614543	360812	0	0	0.692
0	Mock	394	0.00616106	360812	0	0	0.692
0	Mock	395	0.0061767	360812	0	0	0.692
0	Mock	396	0.00619234	360812	0	0	0.692
0	Mock	397	0.00620797	360812	0	0	0.692
0	Mock	398	0.00622361	360812	0	0	0.692
0	Mock	399	0.00623925	360812	0	0	0.692
0	Mock	400	0.00625489	360812	0	0	0.692
0	Mock	401	0.00627052	360812	0	0	0.692
0	Mock	402	0.00628616	360812	0	0	0.692
0	Mock	403	0.0063018	360812	0	0	0.692
0	Mock	404	0.00631744	360812	0	0	0.692
0	Mock	405	0.00633307	360812	0	0	0.692
0	Mock	406	0.00634871	360812	0	0	0.692
0	Mock	407	0.00636435	360812	0	0	0.692
0	Mock	408	0.00637998	360812	0	0	0.692
0	Mock	409	0.00639562	360812	0	0	0.692
0	Mock	410	0.00641126	360812	0	0	0.692
0	Mock	411	0.0064269	360812	0	0	0.692
0	Mock	412	0.00644253	360812	0	0	0.692
0	Mock	413	0.00645817	360812	0	0	0.692
0	Mock	414	0.00647381	360812	0	0	0.692
0	Mock	415	0.00648944	360812	0	0	0.692
0	Mock	416	0.00650508	360812	0	0	0.692
0	Mock	417	0.00652072	360812	0	0	0.692
0	Mock	418	0.00653636	360812	0	0	0.692
0	Mock	419	0.00655199	360812	0	0	0.692
0	Mock	420	0.00656763	360812	0	0	0.692
0	Mock	421	0.00658327	360812	0	0	0.692
0	Mock	422	0.00659891	360812	0	0	0.692
0	Mock	423	0.00661454	360812	0	0	0.692
0	Mock	424	0.00663018	360812	0	0	0.692
0	Mock	425	0.00664582	360812	0	0	0.692
0	Mock	426	0.00666145	360812	0	0	0.692
0	Mock	427	0.00667709	360812	0	0	0.692
0	Mock	428	0.00669273	360812	0	0	0.692
0	Mock	429	0.00670837	360812	0	0	0.692
0	Mock	430	0.006724	360812	0	0	0.692
0	Mock	431	0.00673964	360812	0	0	0.692
0	Mock	432	0.00675528	360812	0	0	0.692
0	Mock	433	0.00677091	360812	0	0	0.692
0	Mock	434	0.00678655	360812	0	0	0.692
0	Mock	435	0.00680219	360812	0	0	0.692
0	Mock	436	0.00681783	360812	0	0	0.692
0	Mock	437	0.00683346	360812	0	0	0.692
0	Mock	438	0.0068491	360812	0	0	0.692
0	Mock	439	0.00686474	360812	0	0	0.692
0	Mock	440	0.00688038	360812	0	0	0.692
0	Mock	441	0.00689601	360812	0	0	0.692
0	Mock	442	0.00691165	360812	0	0	0.692
0	Mock	443	0.00692729	360812	0	0	0.692
0	Mock	444	0.00694292	360812	0	0	0.692
0	Mock	445	0.00695856	360812	0	0	0.692
0	Mock	446	0.0069742	360812	0	0	0.692
0	Mock	447	0.00698984	360812	0	0	0.692
0	Mock	448	0.00700547	360812	0	0	0.692
0	Mock	449	0.00702111	360812	0	0	0.692
0	Mock	450	0.00703675	360812	0	0	0.692
0	Mock	451	0.00705238	360812	0	0	0.692
0	Mock	452	0.00706802	360812	0	0	0.692
0	Mock	453	0.00708366	360812	0	0	0.692
0	Mock	454	0.0070993	360812	0	0	0.692
0	Mock	455	0.00711493	360812	0	0	0.692
0	Mock	456	0.00713057	360812	0	0	0.692
0	Mock	457	0.00714621	360812	0	0	0.692
0	Mock	458	0.00716185	360812	0	0	0.692
0	Mock	459	0.00717748	360812	0	0	0.692
0	Mock	460	0.00719312	360812	0	0	0.692
0	Mock	461	0.00720876	360812	0	0	0.692
0	Mock	462	0.00722439	360812	0	0	0.692
0	Mock	463	0.00724003	360812	0	0	0.692
0	Mock	464	0.00725567	360812	0	0	0.692
0	Mock	465	0.00727131	360812	0	0	0.692
0	Mock	466	0.00728694	360812	0	0	0.692
0	Mock	467	0.00730258	360812	0	0	0.692
0	Mock	468	0.00731822	360812	0	0	0.692
0	Mock	469	0.00733385	360812	0	0	0.692
0	Mock	470	0.00734949	360812	0	0	0.692
0	Mock	471	0.00736513	360812	0	0	0.692
0	Mock	472	0.00738077	360812	0	0	0.692
0	Mock	473	0.0073964	360812	0	0	0.692
0	Mock	474	0.00741204	360812	0	0	0.692
0	Mock	475	0.00742768	360812	0	0	0.692
0	Mock	476	0.00744332	360812	0	0	0.692
0	Mock	477	0.00745895	360812	0	0	0.692
0	Mock	478	0.00747459	360812	0	0	0.692
0	Mock	479	0.00749023	360812	0	0	0.692
0	Mock	480	0.00750586	360812	0	0	0.692
0	Mock	481	0.0075215	360812	0	0	0.692
0	Mock	482	0.00753714	360812	0	0	0.692
0	Mock	483	0.00755278	360812	0	0	0.692
0	Mock	484	0.00756841	360812	0	0	0.692
0	Mock	485	0.00758405	360812	0	0	0.692
0	Mock	486	0.00759969	360812	0	0	0.692
0	Mock	487	0.00761532	360812	0	0	0.692
0	Mock	488	0.00763096	360812	0	0	0.692
0	Mock	489	0.0076466	360812	0	0	0.692
0	Mock	490	0.00766224	360812	0	0	0.692
0	Mock	491	0.00767787	360812	0	0	0.692
0	Mock	492	0.00769351	360812	0	0	0.692
0	Mock	493	0.00770915	360812	0	0	0.692
0	Mock	494	0.00772478	360812	0	0	0.692
0	Mock	495	0.00774042	360812	0	0	0.692
0	Mock	496	0.00775606	360812	0	0	0.692
0	Mock	497	0.0077717	360812	0	0	0.692
0	Mock	498	0.00778733	360812	0	0	0.692
0	Mock	499	0.00780297	360812	0	0	0.692
0	Mock	500	0.00781861	360812	0	0	0.692
0	Mock	501	0.00783425	360812	0	0	0.692
0	Mock	502	0.00784988	360812	0	0	0.692
0	Mock	503	0.00786552	360812	0	0	0.692
0	Mock	504	0.00788116	360812	0	0	0.692
0	Mock	505	0.00789679	360812	0	0	0.692
0	Mock	506	0.00791243	360812	0	0	0.692
0	Mock	507	0.00792807	360812	0	0	0.692
0	Mock	508	0.00794371	360812	0	0	0.692
0	Mock	509	0.00795934	360812	0	0	0.692
0	Mock	510	0.00797498	360812	0	0	0.692
0	Mock	511	0.00799062	360812	0	0	0.692
0	Mock	512	0.00800625	360812	0	0	0.692
0	Mock	513	0.00802189	360812	0	0	0.692
0	Mock	514	0.00803753	360812	0	0	0.692
0	Mock	515	0.00805317	360812	0	0	0.692
0	Mock	516	0.0080688	360812	0	0	0.692
0	Mock	517	0.00808444	360812	0	0	0.692
0	Mock	518	0.00810008	360812	0	0	0.692
0	Mock	519	0.00811572	360812	0	0	0.692
0	Mock	520	0.00813135	360812	0	0	0.692
0	Mock	521	0.00814699	360812	0	0	0.692
0	Mock	522	0.00816263	360812	0	0	0.692
0	Mock	523	0.00817826	360812	0	0	0.692
0	Mock	524	0.0081939	360812	0	0	0.692
0	Mock	525	0.00820954	360812	0	0	0.692
0	Mock	526	0.00822518	360812	0	0	0.692
0	Mock	527	0.00824081	360812	0	0	0.692
0	Mock	528	0.00825645	360812	0	0	0.692
0	Mock	529	0.00827209	360812	0	0	0.692
0	Mock	530	0.00828772	360812	0	0	0.692
0	Mock	531	0.00830336	360812	0	0	0.692
0	Mock	532	0.008319	360812	0	0	0.692
0	Mock	533	0.00833464	360812	0	0	0.692
0	Mock	534	0.00835027	360812	0	0	0.692
0	Mock	535	0.00836591	360812	0	0	0.692
0	Mock	536	0.00838155	360812	0	0	0.692
0	Mock	537	0.00839719	360812	0	0	0.692
0	Mock	538	0.00841282	360812	0	0	0.692
0	Mock	539	0.00842846	360812	0	0	0.692
0	Mock	540	0.0084441	360812	0	0	0.692
0	Mock	541	0.00845973	360812	0	0	0.692
0	Mock	542	0.00847537	360812	0	0	0.692
0	Mock	543	0.00849101	360812	0	0	0.692
0	Mock	544	0.00850665	360812	0	0	0.692
0	Mock	545	0.00852228	360812	0	0	0.692
0	Mock	546	0.00853792	360812	0	0	0.692
0	Mock	547	0.00855356	360812	0	0	0.692
0	Mock	548	0.00856919	360812	0	0	0.692
0	Mock	549	0.00858483	360812	0	0	0.692
0	Mock	550	0.00860047	360812	0	0	0.692
0	Mock	551	0.00861611	360812	0	0	0.692
0	Mock	552	0.00863174	360812	0	0	0.692
0	Mock	553	0.00864738	360812	0	0	0.692
0	Mock	554	0.00866302	360812	0	0	0.692
0	Mock	555	0.00867866	360812	0	0	0.692
0	Mock	556	0.00869429	360812	0	0	0.692
0	Mock	557	0.00870993	360812	0	0	0.692
0	Mock	558	0.00872557	360812	0	0	0.692
0	Mock	559	0.0087412	360812	0	0	0.692
0	Mock	560	0.00875684	360812	0	0	0.692
0	Mock	561	0.00877248	360812	0	0	0.692
0	Mock	562	0.00878812	360812	0	0	0.692
0	Mock	563	0.00880375	360812	0	0	0.692
0	Mock	564	0.00881939	360812	0	0	0.692
0	Mock	565	0.00883503	360812	0	0	0.692
0	Mock	566	0.00885066	360812	0	0	0.692
0	Mock	567	0.0088663	360812	0	0	0.692
0	Mock	568	0.00888194	360812	0	0	0.692
0	Mock	569	0.00889758	360812	0	0	0.692
0	Mock	570	0.00891321	360812	0	0	0.692
0	Mock	571	0.00892885	360812	0	0	0.692
0	Mock	572	0.00894449	360812	0	0	0.692
0	Mock	573	0.00896013	360812	0	0	0.692
0	Mock	574	0.00897576	360812	0	0	0.692
0	Mock	575	0.0089914	360812	0	0	0.692
0	Mock	576	0.00900704	360812	0	0	0.692
0	Mock	577	0.00902267	360812	0	0	0.692
0	Mock	578	0.00903831	360812	0	0	0.692
0	Mock	579	0.00905395	360812	0	0	0.692
0	Mock	580	0.00906959	360812	0	0	0.692
0	Mock	581	0.00908522	360812	0	0	0.692
0	Mock	582	0.00910086	360812	0	0	0.692
0	Mock	583	0.0091165	360812	0	0	0.692
0	Mock	584	0.00913213	360812	0	0	0.692
0	Mock	585	0.00914777	360812	0	0	0.692
0	Mock	586	0.00916341	360812	0	0	0.692
0	Mock	587	0.00917905	360812	0	0	0.692
0	Mock	588	0.00919468	360812	0	0	0.692
0	Mock	589	0.00921032	360812	0	0	0.692
0	Mock	590	0.00922596	360812	0	0	0.692
0	Mock	591	0.00924159	360812	0	0	0.692
0	Mock	592	0.00925723	360812	0	0	0.692
0	Mock	593	0.00927287	360812	0	0	0.692
0	Mock	594	0.00928851	360812	0	0	0.692
0	Mock	595	0.00930414	360812	0	0	0.692
0	Mock	596	0.00931978	360812	0	0	0.692
0	Mock	597	0.00933542	360812	0	0	0.692
0	Mock	598	0.00935106	360812	0	0	0.692
0	Mock	599	0.00936669	360812	0	0	0.692
0	Mock	600	0.00938233	360812	0	0	0.692
0	Mock	601	0.00939797	360812	0	0	0.692
0	Mock	602	0.0094136	360812	0	0	0.692
0	Mock	603	0.00942924	360812	0	0	0.692
0	Mock	604	0.00944488	360812	0	0	0.692
0	Mock	605	0.00946052	360812	0	0	0.692
0	Mock	606	0.00947615	360812	0	0	0.692
0	Mock	607	0.00949179	360812	0	0	0.692
0	Mock	608	0.00950743	360812	0	0	0.692
0	Mock	609	0.00952306	360812	0	0	0.692
0	Mock	610	0.0095387	360812	0	0	0.692
0	Mock	611	0.00955434	360812	0	0	0.692
0	Mock	612	0.00956998	360812	0	0	0.692
0	Mock	613	0.00958561	360812	0	0	0.692
0	Mock	614	0.00960125	360812	0	0	0.692
0	Mock	615	0.00961689	360812	0	0	0.692
0	Mock	616	0.00963253	360812	0	0	0.692
0	Mock	617	0.00964816	360812	0	0	0.692
0	Mock	618	0.0096638	360812	0	0	0.692
0	Mock	619	0.00967944	360812	0	0	0.692
0	Mock	620	0.00969507	360812	0	0	0.692
0	Mock	621	0.00971071	360812	0	0	0.692
0	Mock	622	0.00972635	360812	0	0	0.692
0	Mock	623	0.00974199	360812	0	0	0.692
0	Mock	624	0.00975762	360812	0	0	0.692
0	Mock	625	0.00977326	360812	0	0	0.692
0	Mock	626	0.0097889	360812	0	0	0.692
0	Mock	627	0.00980453	360812	0	0	0.692
0	Mock	628	0.00982017	360812	0	0	0.692
0	Mock	629	0.00983581	360812	0	0	0.692
0	Mock	630	0.00985145	360812	0	0	0.692
0	Mock	631	0.00986708	360812	0	0	0.692
0	Mock	632	0.00988272	360812	0	0	0.692
0	Mock	633	0.00989836	360812	0	0	0.692
0	Mock	634	0.009914	360812	0	0	0.692
0	Mock	635	0.00992963	360812	0	0	0.692
0	Mock	636	0.00994527	360812	0	0	0.692
0	Mock	637	0.00996091	360812	0	0	0.692
0	Mock	638	0.00997654	360812	0	0	0.692
0	Mock	639	0.00999218	360812	0	0	0.692
0	Mock	640	0.0100078	360812	0	0	0.692
0	Mock	641	0.0100235	360812	0	0	0.692
0	Mock	642	0.0100391	360812	0	0	0.692
0	Mock	643	0.0100547	360812	0	0	0.692
0	Mock	644	0.0100704	360812	0	0	0.692
0	Mock	645	0.010086	360812	0	0	0.692
0	Mock	646	0.0101016	360812	0	0	0.692
0	Mock	647	0.0101173	360812	0	0	0.692
0	Mock	648	0.0101329	360812	0	0	0.692
0	Mock	649	0.0101486	360812	0	0	0.692
0	Mock	650	0.0101642	360812	0	0	0.692
0	Mock	651	0.0101798	360812	0	0	0.692
0	Mock	652	0.0101955	360812	0	0	0.692
0	Mock	653	0.0102111	360812	0	0	0.692
0	Mock	654	0.0102267	360812	0	0	0.692
0	Mock	655	0.0102424	360812	0	0	0.692
0	Mock	656	0.010258	360812	0	0	0.692
0	Mock	657	0.0102737	360812	0	0	0.692
0	Mock	658	0.0102893	360812	0	0	0.692
0	Mock	659	0.0103049	360812	0	0	0.692
0	Mock	660	0.0103206	360812	0	0	0.692
0	Mock	661	0.0103362	360812	0	0	0.692
0	Mock	662	0.0103518	360812	0	0	0.692
0	Mock	663	0.0103675	360812	0	0	0.692
0	Mock	664	0.0103831	360812	0	0	0.692
0	Mock	665	0.0103987	360812	0	0	0.692
0	Mock	666	0.0104144	360812	0	0	0.692
0	Mock	667	0.01043	360812	0	0	0.692
0	Mock	668	0.0104457	360812	0	0	0.692
0	Mock	669	0.0104613	360812	0	0	0.692
0	Mock	670	0.0104769	360812	0	0	0.692
0	Mock	671	0.0104926	360812	0	0	0.692
0	Mock	672	0.0105082	360812	0	0	0.692
0	Mock	673	0.0105238	360812	0	0	0.692
0	Mock	674	0.0105395	360812	0	0	0.692
0	Mock	675	0.0105551	360812	0	0	0.692
0	Mock	676	0.0105708	360812	0	0	0.692
0	Mock	677	0.0105864	360812	0	0	0.692
0	Mock	678	0.010602	360812	0	0	0.692
0	Mock	679	0.0106177	360812	0	0	0.692
0	Mock	680	0.0106333	360812	0	0	0.692
0	Mock	681	0.0106489	360812	0	0	0.692
0	Mock	682	0.0106646	360812	0	0	0.692
0	Mock	683	0.0106802	360812	0	0	0.692
0	Mock	684	0.0106959	360812	0	0	0.692
0	Mock	685	0.0107115	360812	0	0	0.692
0	Mock	686	0.0107271	360812	0	0	0.692
0	Mock	687	0.0107428	360812	0	0	0.692
0	Mock	688	0.0107584	360812	0	0	0.692
0	Mock	689	0.010774	360812	0	0	0.692
0	Mock	690	0.0107897	360812	0	0	0.692
0	Mock	691	0.0108053	360812	0	0	0.692
0.217639	Mock	692	0.010821	360812	0.217639	6.03191e-07	0.692
0.217639	Mock	693	0.0108366	360812	0.435278	1.20638e-06	0.692
0.217639	Mock	694	0.0108522	360812	0.652917	1.80957e-06	0.692
0.217639	Mock	695	0.0108679	360812	0.870555	2.41277e-06	0.692
0.217639	Mock	696	0.0108835	360812	1.08819	3.01596e-06	0.692
0.217639	Mock	697	0.0108991	360812	1.30583	3.61915e-06	0.692
0.217639	Mock	698	0.0109148	360812	1.52347	4.22234e-06	0.692
0.217639	Mock	699	0.0109304	360812	1.74111	4.82553e-06	0.692
0.217639	Mock	700	0.0109461	360812	1.95875	5.42872e-06	0.692
0.217639	Mock	701	0.0109617	360812	2.17639	6.03191e-06	0.692
0.217639	Mock	702	0.0109773	360812	2.39403	6.63511e-06	0.692
0.217639	Mock	703	0.010993	360812	2.61167	7.2383e-06	0.692
0.217639	Mock	704	0.0110086	360812	2.82931	7.84149e-06	0.692
0.217639	Mock	705	0.0110242	360812	3.04694	8.44468e-06	0.692
0.217639	Mock	706	0.0110399	360812	3.26458	9.04787e-06	0.692
0.217639	Mock	707	0.0110555	360812	3.48222	9.65106e-06	0.692
0.217639	Mock	708	0.0110711	360812	3.69986	1.02543e-05	0.692
0.217639	Mock	709	0.0110868	360812	3.9175	1.08574e-05	0.692
0.217639	Mock	710	0.0111024	360812	4.13514	1.14606e-05	0.692
0.217639	Mock	711	0.0111181	360812	4.35278	1.20638e-05	0.692
0.217639	Mock	712	0.0111337	360812	4.57042	1.2667e-05	0.692
0.217639	Mock	713	0.0111493	360812	4.78805	1.32702e-05	0.692
0.217639	Mock	714	0.011165	360812	5.00569	1.38734e-05	0.692
0.217639	Mock	715	0.0111806	360812	5.22333	1.44766e-05	0.692
0.217639	Mock	716	0.0111962	360812	5.44097	1.50798e-05	0.692
0.217639	Mock	717	0.0112119	360812	5.65861	1.5683e-05	0.692
0.217639	Mock	718	0.0112275	360812	5.87625	1.62862e-05	0.692
0.217639	Mock	719	0.0112432	360812	6.09389	1.68894e-05	0.692
0.217639	Mock	720	0.0112588	360812	6.31153	1.74926e-05	0.692
0.217639	Mock	721	0.0112744	360812	6.52917	1.80957e-05	0.692
0.217639	Mock	722	0.0112901	360812	6.7468	1.86989e-05	0.692
0.217639	Mock	723	0.0113057	360812	6.96444	1.93021e-05	0.692
0.217639	Mock	724	0.0113213	360812	7.18208	1.99053e-05	0.692
0.217639	Mock	725	0.011337	360812	7.39972	2.05085e-05	0.692
0.217639	Mock	726	0.0113526	360812	7.61736	2.11117e-05	0.692
0.217639	Mock	727	0.0113683	360812	7.835	2.17149e-05	0.692
0.217639	Mock	728	0.0113839	360812	8.05264	2.23181e-05	0.692
0.217639	Mock	729	0.0113995	360812	8.27028	2.29213e-05	0.692
0.217639	Mock	730	0.0114152	360812	8.48792	2.35245e-05	0.692
0.217639	Mock	731	0.0114308	360812	8.70555	2.41277e-05	0.692
0.217639	Mock	732	0.0114464	360812	8.92319	2.47308e-05	0.692
0.217639	Mock	733	0.0114621	360812	9.14083	2.5334e-05	0.692
0.217639	Mock	734	0.0114777	360812	9.35847	2.59372e-05	0.692
0.217639	Mock	735	0.0114934	360812	9.57611	2.65404e-05	0.692
0.217639	Mock	736	0.011509	360812	9.79375	2.71436e-05	0.692
0.217639	Mock	737	0.0115246	360812	10.0114	2.77468e-05	0.692
0.217639	Mock	738	0.0115403	360812	10.229	2.835e-05	0.692
0.217639	Mock	739	0.0115559	360812	10.4467	2.89532e-05	0.692
0.217639	Mock	740	0.0115715	360812	10.6643	2.95564e-05	0.692
0.217639	Mock	741	0.0115872	360812	10.8819	3.01596e-05	0.692
0.217639	Mock	742	0.0116028	360812	11.0996	3.07628e-05	0.692
0.217639	Mock	743	0.0116185	360812	11.3172	3.1366e-05	0.692
0.217639	Mock	744	0.0116341	360812	11.5349	3.19691e-05	0.692
0.217639	Mock	745	0.0116497	360812	11.7525	3.25723e-05	0.692
0.217639	Mock	746	0.0116654	360812	11.9701	3.31755e-05	0.692
0.217639	Mock	747	0.011681	360812	12.1878	3.37787e-05	0.692
0.217639	Mock	748	0.0116966	360812	12.4054	3.43819e-05	0.692
0.217639	Mock	749	0.0117123	360812	12.6231	3.49851e-05	0.692
0.217639	Mock	750	0.0117279	360812	12.8407	3.55883e-05	0.692
0.217639	Mock	751	0.0117435	360812	13.0583	3.61915e-05	0.692
0.217639	Mock	752	0.0117592	360812	13.276	3.67947e-05	0.692
0.217639	Mock	753	0.0117748	360812	13.4936	3.73979e-05	0.692
0.217639	Mock	754	0.0117905	360812	13.7112	3.80011e-05	0.692
0.217639	Mock	755	0.0118061	360812	13.9289	3.86043e-05	0.692
0.249042	Mock	756	0.0118217	360812	14.1779	3.92945e-05	0.692
0.249042	Mock	757	0.0118374	360812	14.427	3.99847e-05	0.692
0.249042	Mock	758	0.011853	360812	14.676	4.06749e-05	0.692
0.249042	Mock	759	0.0118686	360812	14.9251	4.13652e-05	0.692
0.249042	Mock	760	0.0118843	360812	15.1741	4.20554e-05	0.692
0.249042	Mock	761	0.0118999	360812	15.4231	4.27456e-05	0.692
0.249042	Mock	762	0.0119156	360812	15.6722	4.34358e-05	0.692
0.249042	Mock	763	0.0119312	360812	15.9212	4.41261e-05	0.692
0.249042	Mock	764	0.0119468	360812	16.1703	4.48163e-05	0.692
0.249042	Mock	765	0.0119625	360812	16.4193	4.55065e-05	0.692
0.249042	Mock	766	0.0119781	360812	16.6683	4.61967e-05	0.692
0.249042	Mock	767	0.0119937	360812	16.9174	4.6887e-05	0.692
0.249042	Mock	768	0.0120094	360812	17.1664	4.75772e-05	0.692
0.249042	Mock	769	0.012025	360812	17.4155	4.82674e-05	0.692
0.249042	Mock	770	0.0120407	360812	17.6645	4.89576e-05	0.692
0.249042	Mock	771	0.0120563	360812	17.9136	4.96479e-05	0.692
0.249042	Mock	772	0.0120719	360812	18.1626	5.03381e-05	0.692
0.249042	Mock	773	0.0120876	360812	18.4116	5.10283e-05	0.692
0.249042	Mock	774	0.0121032	360812	18.6607	5.17185e-05	0.692
0.249042	Mock	775	0.0121188	360812	18.9097	5.24088e-05	0.692
0.249042	Mock	776	0.0121345	360812	19.1588	5.3099e-05	0.692
0.249042	Mock	777	0.0121501	360812	19.4078	5.37892e-05	0.692
0.249042	Mock	778	0.0121658	360812	19.6568	5.44794e-05	0.692
0.249042	Mock	779	0.0121814	360812	19.9059	5.51697e-05	0.692
0.249042	Mock	780	0.012197	360812	20.1549	5.58599e-05	0.692
0.249042	Mock	781	0.0122127	360812	20.404	5.65501e-05	0.692
0.249042	Mock	782	0.0122283	360812	20.653	5.72403e-05	0.692
0.249042	Mock	783	0.0122439	360812	20.9021	5.79306e-05	0.692
0.249042	Mock	784	0.0122596	360812	21.1511	5.86208e-05	0.692
0.249042	Mock	785	0.0122752	360812	21.4001	5.9311e-05	0.692
0.249042	Mock	786	0.0122909	360812	21.6492	6.00012e-05	0.692
0.249042	Mock	787	0.0123065	360812	21.8982	6.06915e-05	0.692
0.249042	Mock	788	0.0123221	360812	22.1473	6.13817e-05	0.692
0.249042	Mock	789	0.0123378	360812	22.3963	6.20719e-05	0.692
0.249042	Mock	790	0.0123534	360812	22.6453	6.27621e-05	0.692
0.249042	Mock	791	0.012369	360812	22.8944	6.34524e-05	0.692
0.249042	Mock	792	0.0123847	360812	23.1434	6.41426e-05	0.692
0.249042	Mock	793	0.0124003	360812	23.3925	6.48328e-05	0.692
0.290185	Mock	794	0.0124159	360812	23.6827	6.56371e-05	0.692
0.290185	Mock	795	0.0124316	360812	23.9728	6.64413e-05	0.692
0.290185	Mock	796	0.0124472	360812	24.263	6.72456e-05	0.692
0.290185	Mock	797	0.0124629	360812	24.5532	6.80498e-05	0.692
0.290185	Mock	798	0.0124785	360812	24.8434	6.88541e-05	0.692
0.290185	Mock	799	0.0124941	360812	25.1336	6.96583e-05	0.692
0.290185	Mock	800	0.0125098	360812	25.4238	7.04626e-05	0.692
0.290185	Mock	801	0.0125254	360812	25.714	7.12668e-05	0.692
0.290185	Mock	802	0.012541	360812	26.0041	7.20711e-05	0.692
0.290185	Mock	803	0.0125567	360812	26.2943	7.28754e-05	0.692
0.290185	Mock	804	0.0125723	360812	26.5845	7.36796e-05	0.692
0.290185	Mock	805	0.012588	360812	26.8747	7.44839e-05	0.692
0.290185	Mock	806	0.0126036	360812	27.1649	7.52881e-05	0.692
0.290185	Mock	807	0.0126192	360812	27.4551	7.60924e-05	0.692
0.290185	Mock	808	0.0126349	360812	27.7452	7.68966e-05	0.692
0.290185	Mock	809	0.0126505	360812	28.0354	7.77009e-05	0.692
0.290185	Mock	810	0.0126661	360812	28.3256	7.85051e-05	0.692
0.290185	Mock	811	0.0126818	360812	28.6158	7.93094e-05	0.692
0.290185	Mock	812	0.0126974	360812	28.906	8.01137e-05	0.692
0.290185	Mock	813	0.0127131	360812	29.1962	8.09179e-05	0.692
0.290185	Mock	814	0.0127287	360812	29.4864	8.17222e-05	0.692
0.290185	Mock	815	0.0127443	360812	29.7765	8.25264e-05	0.692
0.290185	Mock	816	0.01276	360812	30.0667	8.33307e-05	0.692
0.290185	Mock	817	0.0127756	360812	30.3569	8.41349e-05	0.692
0.290185	Mock	818	0.0127912	360812	30.6471	8.49392e-05	0.692
0.290185	Mock	819	0.0128069	360812	30.9373	8.57434e-05	0.692
0.290185	Mock	820	0.0128225	360812	31.2275	8.65477e-05	0.692
0.290185	Mock	821	0.0128382	360812	31.5177	8.7352e-05	0.692
0.290185	Mock	822	0.0128538	360812	31.8078	8.81562e-05	0.692
0.290185	Mock	823	0.0128694	360812	32.098	8.89605e-05	0.692
0.290185	Mock	824	0.0128851	360812	32.3882	8.97647e-05	0.692
0.290185	Mock	825	0.0129007	360812	32.6784	9.0569e-05	0.692
0.290185	Mock	826	0.0129163	360812	32.9686	9.13732e-05	0.692
0.290185	Mock	827	0.012932	360812	33.2588	9.21775e-05	0.692
0.290185	Mock	828	0.0129476	360812	33.549	9.29817e-05	0.692
0.290185	Mock	829	0.0129633	360812	33.8391	9.3786e-05	0.692
0.290185	Mock	830	0.0129789	360812	34.1293	9.45902e-05	0.692
0.290185	Mock	831	0.0129945	360812	34.4195	9.53945e-05	0.692
0.290185	Mock	832	0.0130102	360812	34.7097	9.61988e-05	0.692
0.290185	Mock	833	0.0130258	360812	34.9999	9.7003e-05	0.692
0.290185	Mock	834	0.0130414	360812	35.2901	9.78073e-05	0.692
0.290185	Mock	835	0.0130571	360812	35.5802	9.86115e-05	0.692
0.290185	Mock	836	0.0130727	360812	35.8704	9.94158e-05	0.692
0.290185	Mock	837	0.0130884	360812	36.1606	0.00010022	0.692
0.290185	Mock	838	0.013104	360812	36.4508	0.000101024	0.692
0.290185	Mock	839	0.0131196	360812	36.741	0.000101829	0.692
0.290185	Mock	840	0.0131353	360812	37.0312	0.000102633	0.692
0.290185	Mock	841	0.0131509	360812	37.3214	0.000103437	0.692
0.290185	Mock	842	0.0131665	360812	37.6115	0.000104241	0.692
0.290185	Mock	843	0.0131822	360812	37.9017	0.000105046	0.692
0.290185	Mock	844	0.0131978	360812	38.1919	0.00010585	0.692
0.290185	Mock	845	0.0132134	360812	38.4821	0.000106654	0.692
0.290185	Mock	846	0.0132291	360812	38.7723	0.000107458	0.692
0.290185	Mock	847	0.0132447	360812	39.0625	0.000108263	0.692
0.290185	Mock	848	0.0132604	360812	39.3527	0.000109067	0.692
0.290185	Mock	849	0.013276	360812	39.6428	0.000109871	0.692
0.290185	Mock	850	0.0132916	360812	39.933	0.000110675	0.692
0.290185	Mock	851	0.0133073	360812	40.2232	0.00011148	0.692
0.290185	Mock	852	0.0133229	360812	40.5134	0.000112284	0.692
0.290185	Mock	853	0.0133385	360812	40.8036	0.000113088	0.692
0.290185	Mock	854	0.0133542	360812	41.0938	0.000113892	0.692
0.290185	Mock	855	0.0133698	360812	41.384	0.000114697	0.692
0.290185	Mock	856	0.0133855	360812	41.6741	0.000115501	0.692
0.290185	Mock	857	0.0134011	360812	41.9643	0.000116305	0.692
0.290185	Mock	858	0.0134167	360812	42.2545	0.000117109	0.692
0.290185	Mock	859	0.0134324	360812	42.5447	0.000117914	0.692
0.290185	Mock	860	0.013448	360812	42.8349	0.000118718	0.692
0.290185	Mock	861	0.0134636	360812	43.1251	0.000119522	0.692
0.290185	Mock	862	0.0134793	360812	43.4152	0.000120326	0.692
0.290185	Mock	863	0.0134949	360812	43.7054	0.000121131	0.692
0.290185	Mock	864	0.0135106	360812	43.9956	0.000121935	0.692
0.290185	Mock	865	0.0135262	360812	44.2858	0.000122739	0.692
0.290185	Mock	866	0.0135418	360812	44.576	0.000123543	0.692
0.290185	Mock	867	0.0135575	360812	44.8662	0.000124348	0.692
0.290185	Mock	868	0.0135731	360812	45.1564	0.000125152	0.692
0.290185	Mock	869	0.0135887	360812	45.4465	0.000125956	0.692
0.290185	Mock	870	0.0136044	360812	45.7367	0.00012676	0.692
0.290185	Mock	871	0.01362	360812	46.0269	0.000127565	0.692
0.290185	Mock	872	0.0136357	360812	46.3171	0.000128369	0.692
0.290185	Mock	873	0.0136513	360812	46.6073	0.000129173	0.692
0.290185	Mock	874	0.0136669	360812	46.8975	0.000129977	0.692
0.290185	Mock	875	0.0136826	360812	47.1877	0.000130782	0.692
0.290185	Mock	876	0.0136982	360812	47.4778	0.000131586	0.692
0.290185	Mock	877	0.0137138	360812	47.768	0.00013239	0.692
0.290185	Mock	878	0.0137295	360812	48.0582	0.000133194	0.692
0.290185	Mock	879	0.0137451	360812	48.3484	0.000133999	0.692
0.290185	Mock	880	0.0137608	360812	48.6386	0.000134803	0.692
0.290185	Mock	881	0.0137764	360812	48.9288	0.000135607	0.692
0.290185	Mock	882	0.013792	360812	49.2189	0.000136412	0.692
0.290185	Mock	883	0.0138077	360812	49.5091	0.000137216	0.692
0.290185	Mock	884	0.0138233	360812	49.7993	0.00013802	0.692
0.290185	Mock	885	0.0138389	360812	50.0895	0.000138824	0.692
0.290185	Mock	886	0.0138546	360812	50.3797	0.000139629	0.692
0.290185	Mock	887	0.0138702	360812	50.6699	0.000140433	0.692
0.290185	Mock	888	0.0138858	360812	50.9601	0.000141237	0.692
0.290185	Mock	889	0.0139015	360812	51.2502	0.000142041	0.692
0.290185	Mock	890	0.0139171	360812	51.5404	0.000142846	0.692
0.290185	Mock	891	0.0139328	360812	51.8306	0.00014365	0.692
0.290185	Mock	892	0.0139484	360812	52.1208	0.000144454	0.692
0.290185	Mock	893	0.013964	360812	52.411	0.000145258	0.692
0.290185	Mock	894	0.0139797	360812	52.7012	0.000146063	0.692
0.290185	Mock	895	0.0139953	360812	52.9914	0.000146867	0.692
0.290185	Mock	896	0.0140109	360812	53.2815	0.000147671	0.692
0.290185	Mock	897	0.0140266	360812	53.5717	0.000148475	0.692
0.290185	Mock	898	0.0140422	360812	53.8619	0.00014928	0.692
0.290185	Mock	899	0.0140579	360812	54.1521	0.000150084	0.692
0.290185	Mock	900	0.0140735	360812	54.4423	0.000150888	0.692
0.290185	Mock	901	0.0140891	360812	54.7325	0.000151692	0.692
0.290185	Mock	902	0.0141048	360812	55.0227	0.000152497	0.692
0.290185	Mock	903	0.0141204	360812	55.3128	0.000153301	0.692
0.290185	Mock	904	0.014136	360812	55.603	0.000154105	0.692
0.290185	Mock	905	0.0141517	360812	55.8932	0.000154909	0.692
0.290185	Mock	906	0.0141673	360812	56.1834	0.000155714	0.692
0.290185	Mock	907	0.014183	360812	56.4736	0.000156518	0.692
0.290185	Mock	908	0.0141986	360812	56.7638	0.000157322	0.692
0.290185	Mock	909	0.0142142	360812	57.0539	0.000158126	0.692
0.290185	Mock	910	0.0142299	360812	57.3441	0.000158931	0.692
0.290185	Mock	911	0.0142455	360812	57.6343	0.000159735	0.692
0.290185	Mock	912	0.0142611	360812	57.9245	0.000160539	0.692
0.290185	Mock	913	0.0142768	360812	58.2147	0.000161343	0.692
0.290185	Mock	914	0.0142924	360812	58.5049	0.000162148	0.692
0.290185	Mock	915	0.0143081	360812	58.7951	0.000162952	0.692
0.290185	Mock	916	0.0143237	360812	59.0852	0.000163756	0.692
0.290185	Mock	917	0.0143393	360812	59.3754	0.00016456	0.692
0.290185	Mock	918	0.014355	360812	59.6656	0.000165365	0.692
0.290185	Mock	919	0.0143706	360812	59.9558	0.000166169	0.692
0.290185	Mock	920	0.0143862	360812	60.246	0.000166973	0.692
0.290185	Mock	921	0.0144019	360812	60.5362	0.000167777	0.692
0.290185	Mock	922	0.0144175	360812	60.8264	0.000168582	0.692
0.290185	Mock	923	0.0144332	360812	61.1165	0.000169386	0.692
0.290185	Mock	924	0.0144488	360812	61.4067	0.00017019	0.692
0.290185	Mock	925	0.0144644	360812	61.6969	0.000170994	0.692
0.290185	Mock	926	0.0144801	360812	61.9871	0.000171799	0.692
0.290185	Mock	927	0.0144957	360812	62.2773	0.000172603	0.692
0.290185	Mock	928	0.0145113	360812	62.5675	0.000173407	0.692
0.290185	Mock	929	0.014527	360812	62.8577	0.000174212	0.692
0.290185	Mock	930	0.0145426	360812	63.1478	0.000175016	0.692
0.290185	Mock	931	0.0145582	360812	63.438	0.00017582	0.692
0.290185	Mock	932	0.0145739	360812	63.7282	0.000176624	0.692
0.290185	Mock	933	0.0145895	360812	64.0184	0.000177429	0.692
0.290185	Mock	934	0.0146052	360812	64.3086	0.000178233	0.692
0.290185	Mock	935	0.0146208	360812	64.5988	0.000179037	0.692
0.290185	Mock	936	0.0146364	360812	64.8889	0.000179841	0.692
0.290185	Mock	937	0.0146521	360812	65.1791	0.000180646	0.692
0.290185	Mock	938	0.0146677	360812	65.4693	0.00018145	0.692
0.290185	Mock	939	0.0146833	360812	65.7595	0.000182254	0.692
0.290185	Mock	940	0.014699	360812	66.0497	0.000183058	0.692
0.290185	Mock	941	0.0147146	360812	66.3399	0.000183863	0.692
0.290185	Mock	942	0.0147303	360812	66.6301	0.000184667	0.692
0.290185	Mock	943	0.0147459	360812	66.9202	0.000185471	0.692
0.290185	Mock	944	0.0147615	360812	67.2104	0.000186275	0.692
0.290185	Mock	945	0.0147772	360812	67.5006	0.00018708	0.692
0.290185	Mock	946	0.0147928	360812	67.7908	0.000187884	0.692
0.290185	Mock	947	0.0148084	360812	68.081	0.000188688	0.692
0.290185	Mock	948	0.0148241	360812	68.3712	0.000189492	0.692
0.290185	Mock	949	0.0148397	360812	68.6614	0.000190297	0.692
0.290185	Mock	950	0.0148554	360812	68.9515	0.000191101	0.692
0.290185	Mock	951	0.014871	360812	69.2417	0.000191905	0.692
0.290185	Mock	952	0.0148866	360812	69.5319	0.000192709	0.692
0.290185	Mock	953	0.0149023	360812	69.8221	0.000193514	0.692
0.290185	Mock	954	0.0149179	360812	70.1123	0.000194318	0.692
0.290185	Mock	955	0.0149335	360812	70.4025	0.000195122	0.692
0.290185	Mock	956	0.0149492	360812	70.6926	0.000195926	0.692
0.290185	Mock	957	0.0149648	360812	70.9828	0.000196731	0.692
0.290185	Mock	958	0.0149805	360812	71.273	0.000197535	0.692
0.290185	Mock	959	0.0149961	360812	71.5632	0.000198339	0.692
0.290185	Mock	960	0.0150117	360812	71.8534	0.000199143	0.692
0.290185	Mock	961	0.0150274	360812	72.1436	0.000199948	0.692
0.290185	Mock	962	0.015043	360812	72.4338	0.000200752	0.692
0.290185	Mock	963	0.0150586	360812	72.7239	0.000201556	0.692
0.290185	Mock	964	0.0150743	360812	73.0141	0.00020236	0.692
0.290185	Mock	965	0.0150899	360812	73.3043	0.000203165	0.692
0.290185	Mock	966	0.0151056	360812	73.5945	0.000203969	0.692
0.290185	Mock	967	0.0151212	360812	73.8847	0.000204773	0.692
0.290185	Mock	968	0.0151368	360812	74.1749	0.000205577	0.692
0.290185	Mock	969	0.0151525	360812	74.4651	0.000206382	0.692
0.290185	Mock	970	0.0151681	360812	74.7552	0.000207186	0.692
0.290185	Mock	971	0.0151837	360812	75.0454	0.00020799	0.692
0.290185	Mock	972	0.0151994	360812	75.3356	0.000208794	0.692
0.290185	Mock	973	0.015215	360812	75.6258	0.000209599	0.692
0.290185	Mock	974	0.0152306	360812	75.916	0.000210403	0.692
0.290185	Mock	975	0.0152463	360812	76.2062	0.000211207	0.692
0.290185	Mock	976	0.0152619	360812	76.4964	0.000212012	0.692
0.290185	Mock	977	0.0152776	360812	76.7865	0.000212816	0.692
0.290185	Mock	978	0.0152932	360812	77.0767	0.00021362	0.692
0.290185	Mock	979	0.0153088	360812	77.3669	0.000214424	0.692
0.290185	Mock	980	0.0153245	360812	77.6571	0.000215229	0.692
0.290185	Mock	981	0.0153401	360812	77.9473	0.000216033	0.692
0.290185	Mock	982	0.0153557	360812	78.2375	0.000216837	0.692
0.290185	Mock	983	0.0153714	360812	78.5276	0.000217641	0.692
0.290185	Mock	984	0.015387	360812	78.8178	0.000218446	0.692
0.290185	Mock	985	0.0154027	360812	79.108	0.00021925	0.692
0.290185	Mock	986	0.0154183	360812	79.3982	0.000220054	0.692
0.290185	Mock	987	0.0154339	360812	79.6884	0.000220858	0.692
0.290185	Mock	988	0.0154496	360812	79.9786	0.000221663	0.692
0.290185	Mock	989	0.0154652	360812	80.2688	0.000222467	0.692
0.290185	Mock	990	0.0154808	360812	80.5589	0.000223271	0.692
0.290185	Mock	991	0.0154965	360812	80.8491	0.000224075	0.692
0.290185	Mock	992	0.0155121	360812	81.1393	0.00022488	0.692
0.290185	Mock	993	0.0155278	360812	81.4295	0.000225684	0.692
0.290185	Mock	994	0.0155434	360812	81.7197	0.000226488	0.692
0.290185	Mock	995	0.015559	360812	82.0099	0.000227292	0.692
0.290185	Mock	996	0.0155747	360812	82.3001	0.000228097	0.692
0.290185	Mock	997	0.0155903	360812	82.5902	0.000228901	0.692
0.290185	Mock	998	0.0156059	360812	82.8804	0.000229705	0.692
0.290185	Mock	999	0.0156216	360812	83.1706	0.000230509	0.692
0.290185	Mock	1000	0.0156372	360812	83.4608	0.000231314	0.692
0.290185	Mock	1001	0.0156529	360812	83.751	0.000232118	0.692
0.290185	Mock	1002	0.0156685	360812	84.0412	0.000232922	0.692
0.290185	Mock	1003	0.0156841	360812	84.3314	0.000233726	0.692
0.290185	Mock	1004	0.0156998	360812	84.6215	0.000234531	0.692
0.290185	Mock	1005	0.0157154	360812	84.9117	0.000235335	0.692
0.290185	Mock	1006	0.015731	360812	85.2019	0.000236139	0.692
0.290185	Mock	1007	0.0157467	360812	85.4921	0.000236943	0.692
0.290185	Mock	1008	0.0157623	360812	85.7823	0.000237748	0.692
0.290185	Mock	1009	0.015778	360812	86.0725	0.000238552	0.692
0.290185	Mock	1010	0.0157936	360812	86.3626	0.000239356	0.692
0.290185	Mock	1011	0.0158092	360812	86.6528	0.00024016	0.692
0.290185	Mock	1012	0.0158249	360812	86.943	0.000240965	0.692
0.290185	Mock	1013	0.0158405	360812	87.2332	0.000241769	0.692
0.290185	Mock	1014	0.0158561	360812	87.5234	0.000242573	0.692
0.290185	Mock	1015	0.0158718	360812	87.8136	0.000243377	0.692
0.290185	Mock	1016	0.0158874	360812	88.1038	0.000244182	0.692
0.290185	Mock	1017	0.015903	360812	88.3939	0.000244986	0.692
0.290185	Mock	1018	0.0159187	360812	88.6841	0.00024579	0.692
0.290185	Mock	1019	0.0159343	360812	88.9743	0.000246594	0.692
0.290185	Mock	1020	0.01595	360812	89.2645	0.000247399	0.692
0.290185	Mock	1021	0.0159656	360812	89.5547	0.000248203	0.692
0.290185	Mock	1022	0.0159812	360812	89.8449	0.000249007	0.692
0.290185	Mock	1023	0.0159969	360812	90.1351	0.000249812	0.692
0.290185	Mock	1024	0.0160125	360812	90.4252	0.000250616	0.692
0.290185	Mock	1025	0.0160281	360812	90.7154	0.00025142	0.692
0.290185	Mock	1026	0.0160438	360812	91.0056	0.000252224	0.692
0.290185	Mock	1027	0.0160594	360812	91.2958	0.000253029	0.692
0.290185	Mock	1028	0.0160751	360812	91.586	0.000253833	0.692
0.290185	Mock	1029	0.0160907	360812	91.8762	0.000254637	0.692
0.290185	Mock	1030	0.0161063	360812	92.1664	0.000255441	0.692
0.290185	Mock	1031	0.016122	360812	92.4565	0.000256246	0.692
0.290185	Mock	1032	0.0161376	360812	92.7467	0.00025705	0.692
0.290185	Mock	1033	0.0161532	360812	93.0369	0.000257854	0.692
0.290185	Mock	1034	0.0161689	360812	93.3271	0.000258658	0.692
0.290185	Mock	1035	0.0161845	360812	93.6173	0.000259463	0.692
0.290185	Mock	1036	0.0162002	360812	93.9075	0.000260267	0.692
0.290185	Mock	1037	0.0162158	360812	94.1976	0.000261071	0.692
0.290185	Mock	1038	0.0162314	360812	94.4878	0.000261875	0.692
0.290185	Mock	1039	0.0162471	360812	94.778	0.00026268	0.692
0.290185	Mock	1040	0.0162627	360812	95.0682	0.000263484	0.692
0.290185	Mock	1041	0.0162783	360812	95.3584	0.000264288	0.692
0.290185	Mock	1042	0.016294	360812	95.6486	0.000265092	0.692
0.290185	Mock	1043	0.0163096	360812	95.9388	0.000265897	0.692
0.290185	Mock	1044	0.0163253	360812	96.2289	0.000266701	0.692
0.290185	Mock	1045	0.0163409	360812	96.5191	0.000267505	0.692
0.290185	Mock	1046	0.0163565	360812	96.8093	0.000268309	0.692
0.290185	Mock	1047	0.0163722	360812	97.0995	0.000269114	0.692
0.290185	Mock	1048	0.0163878	360812	97.3897	0.000269918	0.692
0.290185	Mock	1049	0.0164034	360812	97.6799	0.000270722	0.692
0.290185	Mock	1050	0.0164191	360812	97.9701	0.000271526	0.692
0.290185	Mock	1051	0.0164347	360812	98.2602	0.000272331	0.692
0.290185	Mock	1052	0.0164504	360812	98.5504	0.000273135	0.692
0.290185	Mock	1053	0.016466	360812	98.8406	0.000273939	0.692
0.290185	Mock	1054	0.0164816	360812	99.1308	0.000274743	0.692
0.290185	Mock	1055	0.0164973	360812	99.421	0.000275548	0.692
0.290185	Mock	1056	0.0165129	360812	99.7112	0.000276352	0.692
0.290185	Mock	1057	0.0165285	360812	100.001	0.000277156	0.692
0.290185	Mock	1058	0.0165442	360812	100.292	0.00027796	0.692
0.290185	Mock	1059	0.0165598	360812	100.582	0.000278765	0.692
0.290185	Mock	1060	0.0165754	360812	100.872	0.000279569	0.692
0.290185	Mock	1061	0.0165911	360812	101.162	0.000280373	0.692
0.290185	Mock	1062	0.0166067	360812	101.452	0.000281177	0.692
0.290185	Mock	1063	0.0166224	360812	101.742	0.000281982	0.692
0.290185	Mock	1064	0.016638	360812	102.033	0.000282786	0.692
0.290185	Mock	1065	0.0166536	360812	102.323	0.00028359	0.692
0.290185	Mock	1066	0.0166693	360812	102.613	0.000284394	0.692
0.290185	Mock	1067	0.0166849	360812	102.903	0.000285199	0.692
0.290185	Mock	1068	0.0167005	360812	103.193	0.000286003	0.692
0.290185	Mock	1069	0.0167162	360812	103.484	0.000286807	0.692
0.290185	Mock	1070	0.0167318	360812	103.774	0.000287611	0.692
0.290185	Mock	1071	0.0167475	360812	104.064	0.000288416	0.692
0.290185	Mock	1072	0.0167631	360812	104.354	0.00028922	0.692
0.290185	Mock	1073	0.0167787	360812	104.644	0.000290024	0.692
0.290185	Mock	1074	0.0167944	360812	104.934	0.000290829	0.692
0.290185	Mock	1075	0.01681	360812	105.225	0.000291633	0.692
0.290185	Mock	1076	0.0168256	360812	105.515	0.000292437	0.692
0.290185	Mock	1077	0.0168413	360812	105.805	0.000293241	0.692
0.290185	Mock	1078	0.0168569	360812	106.095	0.000294046	0.692
0.290185	Mock	1079	0.0168726	360812	106.385	0.00029485	0.692
0.290185	Mock	1080	0.0168882	360812	106.676	0.000295654	0.692
0.290185	Mock	1081	0.0169038	360812	106.966	0.000296458	0.692
0.290185	Mock	1082	0.0169195	360812	107.256	0.000297263	0.692
0.290185	Mock	1083	0.0169351	360812	107.546	0.000298067	0.692
0.290185	Mock	1084	0.0169507	360812	107.836	0.000298871	0.692
0.290185	Mock	1085	0.0169664	360812	108.127	0.000299675	0.692
0.290185	Mock	1086	0.016982	360812	108.417	0.00030048	0.692
0.290185	Mock	1087	0.0169977	360812	108.707	0.000301284	0.692
0.290185	Mock	1088	0.0170133	360812	108.997	0.000302088	0.692
0.290185	Mock	1089	0.0170289	360812	109.287	0.000302892	0.692
0.290185	Mock	1090	0.0170446	360812	109.577	0.000303697	0.692
0.290185	Mock	1091	0.0170602	360812	109.868	0.000304501	0.692
0.290185	Mock	1092	0.0170758	360812	110.158	0.000305305	0.692
0.290185	Mock	1093	0.0170915	360812	110.448	0.000306109	0.692
0.290185	Mock	1094	0.0171071	360812	110.738	0.000306914	0.692
0.290185	Mock	1095	0.0171228	360812	111.028	0.000307718	0.692
0.290185	Mock	1096	0.0171384	360812	111.319	0.000308522	0.692
0.290185	Mock	1097	0.017154	360812	111.609	0.000309326	0.692
0.290185	Mock	1098	0.0171697	360812	111.899	0.000310131	0.692
0.290185	Mock	1099	0.0171853	360812	112.189	0.000310935	0.692
0.290185	Mock	1100	0.0172009	360812	112.479	0.000311739	0.692
0.290185	Mock	1101	0.0172166	360812	112.769	0.000312543	0.692
0.290185	Mock	1102	0.0172322	360812	113.06	0.000313348	0.692
0.290185	Mock	1103	0.0172478	360812	113.35	0.000314152	0.692
0.290185	Mock	1104	0.0172635	360812	113.64	0.000314956	0.692
0.290185	Mock	1105	0.0172791	360812	113.93	0.00031576	0.692
0.290185	Mock	1106	0.0172948	360812	114.22	0.000316565	0.692
0.290185	Mock	1107	0.0173104	360812	114.511	0.000317369	0.692
0.290185	Mock	1108	0.017326	360812	114.801	0.000318173	0.692
0.290185	Mock	1109	0.0173417	360812	115.091	0.000318977	0.692
0.290185	Mock	1110	0.0173573	360812	115.381	0.000319782	0.692
0.290185	Mock	1111	0.0173729	360812	115.671	0.000320586	0.692
0.290185	Mock	1112	0.0173886	360812	115.962	0.00032139	0.692
0.290185	Mock	1113	0.0174042	360812	116.252	0.000322194	0.692
0.290185	Mock	1114	0.0174199	360812	116.542	0.000322999	0.692
0.290185	Mock	1115	0.0174355	360812	116.832	0.000323803	0.692
0.290185	Mock	1116	0.0174511	360812	117.122	0.000324607	0.692
0.290185	Mock	1117	0.0174668	360812	117.412	0.000325411	0.692
0.290185	Mock	1118	0.0174824	360812	117.703	0.000326216	0.692
0.290185	Mock	1119	0.017498	360812	117.993	0.00032702	0.692
0.290185	Mock	1120	0.0175137	360812	118.283	0.000327824	0.692
0.290185	Mock	1121	0.0175293	360812	118.573	0.000328629	0.692
0.290185	Mock	1122	0.017545	360812	118.863	0.000329433	0.692
0.290185	Mock	1123	0.0175606	360812	119.154	0.000330237	0.692
0.290185	Mock	1124	0.0175762	360812	119.444	0.000331041	0.692
0.290185	Mock	1125	0.0175919	360812	119.734	0.000331846	0.692
0.290185	Mock	1126	0.0176075	360812	120.024	0.00033265	0.692
0.290185	Mock	1127	0.0176231	360812	120.314	0.000333454	0.692
0.290185	Mock	1128	0.0176388	360812	120.604	0.000334258	0.692
0.290185	Mock	1129	0.0176544	360812	120.895	0.000335063	0.692
0.290185	Mock	1130	0.0176701	360812	121.185	0.000335867	0.692
0.290185	Mock	1131	0.0176857	360812	121.475	0.000336671	0.692
0.290185	Mock	1132	0.0177013	360812	121.765	0.000337475	0.692
0.290185	Mock	1133	0.017717	360812	122.055	0.00033828	0.692
0.290185	Mock	1134	0.0177326	360812	122.346	0.000339084	0.692
0.290185	Mock	1135	0.0177482	360812	122.636	0.000339888	0.692
0.290185	Mock	1136	0.0177639	360812	122.926	0.000340692	0.692
0.290185	Mock	1137	0.0177795	360812	123.216	0.000341497	0.692
0.290185	Mock	1138	0.0177952	360812	123.506	0.000342301	0.692
0.290185	Mock	1139	0.0178108	360812	123.797	0.000343105	0.692
0.290185	Mock	1140	0.0178264	360812	124.087	0.000343909	0.692
0.290185	Mock	1141	0.0178421	360812	124.377	0.000344714	0.692
0.290185	Mock	1142	0.0178577	360812	124.667	0.000345518	0.692
0.290185	Mock	1143	0.0178733	360812	124.957	0.000346322	0.692
0.290185	Mock	1144	0.017889	360812	125.247	0.000347126	0.692
0.290185	Mock	1145	0.0179046	360812	125.538	0.000347931	0.692
0.290185	Mock	1146	0.0179203	360812	125.828	0.000348735	0.692
0.290185	Mock	1147	0.0179359	360812	126.118	0.000349539	0.692
0.290185	Mock	1148	0.0179515	360812	126.408	0.000350343	0.692
0.290185	Mock	1149	0.0179672	360812	126.698	0.000351148	0.692
0.290185	Mock	1150	0.0179828	360812	126.989	0.000351952	0.692
0.290185	Mock	1151	0.0179984	360812	127.279	0.000352756	0.692
0.290185	Mock	1152	0.0180141	360812	127.569	0.00035356	0.692
0.290185	Mock	1153	0.0180297	360812	127.859	0.000354365	0.692
0.290185	Mock	1154	0.0180453	360812	128.149	0.000355169	0.692
0.290185	Mock	1155	0.018061	360812	128.439	0.000355973	0.692
0.290185	Mock	1156	0.0180766	360812	128.73	0.000356777	0.692
0.290185	Mock	1157	0.0180923	360812	129.02	0.000357582	0.692
0.290185	Mock	1158	0.0181079	360812	129.31	0.000358386	0.692
0.290185	Mock	1159	0.0181235	360812	129.6	0.00035919	0.692
0.305823	Mock	1160	0.0181392	360812	129.906	0.000360038	0.692
0.305823	Mock	1161	0.0181548	360812	130.212	0.000360885	0.692
0.305823	Mock	1162	0.0181704	360812	130.518	0.000361733	0.692
0.305823	Mock	1163	0.0181861	360812	130.824	0.000362581	0.692
0.305823	Mock	1164	0.0182017	360812	131.129	0.000363428	0.692
0.305823	Mock	1165	0.0182174	360812	131.435	0.000364276	0.692
0.305823	Mock	1166	0.018233	360812	131.741	0.000365123	0.692
0.305823	Mock	1167	0.0182486	360812	132.047	0.000365971	0.692
0.305823	Mock	1168	0.0182643	360812	132.353	0.000366819	0.692
0.305823	Mock	1169	0.0182799	360812	132.658	0.000367666	0.692
0.305823	Mock	1170	0.0182955	360812	132.964	0.000368514	0.692
0.305823	Mock	1171	0.0183112	360812	133.27	0.000369361	0.692
0.305823	Mock	1172	0.0183268	360812	133.576	0.000370209	0.692
0.305823	Mock	1173	0.0183425	360812	133.882	0.000371057	0.692
0.305823	Mock	1174	0.0183581	360812	134.188	0.000371904	0.692
0.305823	Mock	1175	0.0183737	360812	134.493	0.000372752	0.692
0.305823	Mock	1176	0.0183894	360812	134.799	0.000373599	0.692
0.305823	Mock	1177	0.018405	360812	135.105	0.000374447	0.692
0.305823	Mock	1178	0.0184206	360812	135.411	0.000375295	0.692
0.305823	Mock	1179	0.0184363	360812	135.717	0.000376142	0.692
0.305823	Mock	1180	0.0184519	360812	136.023	0.00037699	0.692
0.305823	Mock	1181	0.0184676	360812	136.328	0.000377837	0.692
0.305823	Mock	1182	0.0184832	360812	136.634	0.000378685	0.692
0.305823	Mock	1183	0.0184988	360812	136.94	0.000379533	0.692
0.305823	Mock	1184	0.0185145	360812	137.246	0.00038038	0.692
0.305823	Mock	1185	0.0185301	360812	137.552	0.000381228	0.692
0.305823	Mock	1186	0.0185457	360812	137.857	0.000382075	0.692
0.305823	Mock	1187	0.0185614	360812	138.163	0.000382923	0.692
0.305823	Mock	1188	0.018577	360812	138.469	0.000383771	0.692
0.305823	Mock	1189	0.0185927	360812	138.775	0.000384618	0.692
0.305823	Mock	1190	0.0186083	360812	139.081	0.000385466	0.692
0.305823	Mock	1191	0.0186239	360812	139.387	0.000386313	0.692
0.332056	Mock	1192	0.0186396	360812	139.719	0.000387234	0.692
0.332056	Mock	1193	0.0186552	360812	140.051	0.000388154	0.692
0.332056	Mock	1194	0.0186708	360812	140.383	0.000389074	0.692
0.332056	Mock	1195	0.0186865	360812	140.715	0.000389994	0.692
0.332056	Mock	1196	0.0187021	360812	141.047	0.000390915	0.692
0.332056	Mock	1197	0.0187177	360812	141.379	0.000391835	0.692
0.332056	Mock	1198	0.0187334	360812	141.711	0.000392755	0.692
0.332056	Mock	1199	0.018749	360812	142.043	0.000393676	0.692
0.332056	Mock	1200	0.0187647	360812	142.375	0.000394596	0.692
0.332056	Mock	1201	0.0187803	360812	142.707	0.000395516	0.692
0.332056	Mock	1202	0.0187959	360812	143.039	0.000396437	0.692
0.332056	Mock	1203	0.0188116	360812	143.371	0.000397357	0.692
0.332056	Mock	1204	0.0188272	360812	143.703	0.000398277	0.692
0.332056	Mock	1205	0.0188428	360812	144.035	0.000399197	0.692
0.332056	Mock	1206	0.0188585	360812	144.367	0.000400118	0.692
0.332056	Mock	1207	0.0188741	360812	144.699	0.000401038	0.692
0.332056	Mock	1208	0.0188898	360812	145.032	0.000401958	0.692
0.332056	Mock	1209	0.0189054	360812	145.364	0.000402879	0.692
0.332056	Mock	1210	0.018921	360812	145.696	0.000403799	0.692
0.332056	Mock	1211	0.0189367	360812	146.028	0.000404719	0.692
0.332056	Mock	1212	0.0189523	360812	146.36	0.00040564	0.692
0.332056	Mock	1213	0.0189679	360812	146.692	0.00040656	0.692
0.332056	Mock	1214	0.0189836	360812	147.024	0.00040748	0.692
0.332056	Mock	1215	0.0189992	360812	147.356	0.000408401	0.692
0.332056	Mock	1216	0.0190149	360812	147.688	0.000409321	0.692
0.332056	Mock	1217	0.0190305	360812	148.02	0.000410241	0.692
0.332056	Mock	1218	0.0190461	360812	148.352	0.000411161	0.692
0.332056	Mock	1219	0.0190618	360812	148.684	0.000412082	0.692
0.332056	Mock	1220	0.0190774	360812	149.016	0.000413002	0.692
0.332056	Mock	1221	0.019093	360812	149.348	0.000413922	0.692
0.332056	Mock	1222	0.0191087	360812	149.68	0.000414843	0.692
0.332056	Mock	1223	0.0191243	360812	150.012	0.000415763	0.692
0.332056	Mock	1224	0.01914	360812	150.344	0.000416683	0.692
0.332056	Mock	1225	0.0191556	360812	150.676	0.000417604	0.692
0.332056	Mock	1226	0.0191712	360812	151.009	0.000418524	0.692
0.332056	Mock	1227	0.0191869	360812	151.341	0.000419444	0.692
0.332056	Mock	1228	0.0192025	360812	151.673	0.000420364	0.692
0.332056	Mock	1229	0.0192181	360812	152.005	0.000421285	0.692
0.332056	Mock	1230	0.0192338	360812	152.337	0.000422205	0.692
0.332056	Mock	1231	0.0192494	360812	152.669	0.000423125	0.692
0.332056	Mock	1232	0.0192651	360812	153.001	0.000424046	0.692
0.332056	Mock	1233	0.0192807	360812	153.333	0.000424966	0.692
0.332056	Mock	1234	0.0192963	360812	153.665	0.000425886	0.692
0.332056	Mock	1235	0.019312	360812	153.997	0.000426807	0.692
0.332056	Mock	1236	0.0193276	360812	154.329	0.000427727	0.692
0.332056	Mock	1237	0.0193432	360812	154.661	0.000428647	0.692
0.332056	Mock	1238	0.0193589	360812	154.993	0.000429567	0.692
0.332056	Mock	1239	0.0193745	360812	155.325	0.000430488	0.692
0.332056	Mock	1240	0.0193901	360812	155.657	0.000431408	0.692
0.332056	Mock	1241	0.0194058	360812	155.989	0.000432328	0.692
0.332056	Mock	1242	0.0194214	360812	156.321	0.000433249	0.692
0.332056	Mock	1243	0.0194371	360812	156.653	0.000434169	0.692
0.332056	Mock	1244	0.0194527	360812	156.986	0.000435089	0.692
0.332056	Mock	1245	0.0194683	360812	157.318	0.00043601	0.692
0.332056	Mock	1246	0.019484	360812	157.65	0.00043693	0.692
0.332056	Mock	1247	0.0194996	360812	157.982	0.00043785	0.692
0.332056	Mock	1248	0.0195152	360812	158.314	0.00043877	0.692
0.332056	Mock	1249	0.0195309	360812	158.646	0.000439691	0.692
0.332056	Mock	1250	0.0195465	360812	158.978	0.000440611	0.692
0.332056	Mock	1251	0.0195622	360812	159.31	0.000441531	0.692
0.332056	Mock	1252	0.0195778	360812	159.642	0.000442452	0.692
0.332056	Mock	1253	0.0195934	360812	159.974	0.000443372	0.692
0.332056	Mock	1254	0.0196091	360812	160.306	0.000444292	0.692
0.332056	Mock	1255	0.0196247	360812	160.638	0.000445213	0.692
0.332056	Mock	1256	0.0196403	360812	160.97	0.000446133	0.692
0.332056	Mock	1257	0.019656	360812	161.302	0.000447053	0.692
0.332056	Mock	1258	0.0196716	360812	161.634	0.000447973	0.692
0.332056	Mock	1259	0.0196873	360812	161.966	0.000448894	0.692
0.332056	Mock	1260	0.0197029	360812	162.298	0.000449814	0.692
0.332056	Mock	1261	0.0197185	360812	162.63	0.000450734	0.692
0.332056	Mock	1262	0.0197342	360812	162.963	0.000451655	0.692
0.332056	Mock	1263	0.0197498	360812	163.295	0.000452575	0.692
0.332056	Mock	1264	0.0197654	360812	163.627	0.000453495	0.692
0.332056	Mock	1265	0.0197811	360812	163.959	0.000454416	0.692
0.332056	Mock	1266	0.0197967	360812	164.291	0.000455336	0.692
0.332056	Mock	1267	0.0198124	360812	164.623	0.000456256	0.692
0.332056	Mock	1268	0.019828	360812	164.955	0.000457176	0.692
0.332056	Mock	1269	0.0198436	360812	165.287	0.000458097	0.692
0.332056	Mock	1270	0.0198593	360812	165.619	0.000459017	0.692
0.332056	Mock	1271	0.0198749	360812	165.951	0.000459937	0.692
0.332056	Mock	1272	0.0198905	360812	166.283	0.000460858	0.692
0.332056	Mock	1273	0.0199062	360812	166.615	0.000461778	0.692
0.332056	Mock	1274	0.0199218	360812	166.947	0.000462698	0.692
0.332056	Mock	1275	0.0199375	360812	167.279	0.000463619	0.692
0.332056	Mock	1276	0.0199531	360812	167.611	0.000464539	0.692
0.332056	Mock	1277	0.0199687	360812	167.943	0.000465459	0.692
0.332056	Mock	1278	0.0199844	360812	168.275	0.000466379	0.692
0.332056	Mock	1279	0.02	360812	168.607	0.0004673	0.692
0.332056	Mock	1280	0.0200156	360812	168.94	0.00046822	0.692
0.332056	Mock	1281	0.0200313	360812	169.272	0.00046914	0.692
0.332056	Mock	1282	0.0200469	360812	169.604	0.000470061	0.692
0.332056	Mock	1283	0.0200625	360812	169.936	0.000470981	0.692
0.332056	Mock	1284	0.0200782	360812	170.268	0.000471901	0.692
0.332056	Mock	1285	0.0200938	360812	170.6	0.000472822	0.692
0.332056	Mock	1286	0.0201095	360812	170.932	0.000473742	0.692
0.332056	Mock	1287	0.0201251	360812	171.264	0.000474662	0.692
0.332056	Mock	1288	0.0201407	360812	171.596	0.000475582	0.692
0.332056	Mock	1289	0.0201564	360812	171.928	0.000476503	0.692
0.332056	Mock	1290	0.020172	360812	172.26	0.000477423	0.692
0.332056	Mock	1291	0.0201876	360812	172.592	0.000478343	0.692
0.332056	Mock	1292	0.0202033	360812	172.924	0.000479264	0.692
0.332056	Mock	1293	0.0202189	360812	173.256	0.000480184	0.692
0.332056	Mock	1294	0.0202346	360812	173.588	0.000481104	0.692
0.332056	Mock	1295	0.0202502	360812	173.92	0.000482025	0.692
0.332056	Mock	1296	0.0202658	360812	174.252	0.000482945	0.692
0.332056	Mock	1297	0.0202815	360812	174.584	0.000483865	0.692
0.332056	Mock	1298	0.0202971	360812	174.917	0.000484785	0.692
0.332056	Mock	1299	0.0203127	360812	175.249	0.000485706	0.692
0.332056	Mock	1300	0.0203284	360812	175.581	0.000486626	0.692
0.332056	Mock	1301	0.020344	360812	175.913	0.000487546	0.692
0.332056	Mock	1302	0.0203597	360812	176.245	0.000488467	0.692
0.332056	Mock	1303	0.0203753	360812	176.577	0.000489387	0.692
0.332056	Mock	1304	0.0203909	360812	176.909	0.000490307	0.692
0.332056	Mock	1305	0.0204066	360812	177.241	0.000491228	0.692
0.332056	Mock	1306	0.0204222	360812	177.573	0.000492148	0.692
0.332056	Mock	1307	0.0204378	360812	177.905	0.000493068	0.692
0.332056	Mock	1308	0.0204535	360812	178.237	0.000493988	0.692
0.332056	Mock	1309	0.0204691	360812	178.569	0.000494909	0.692
0.332056	Mock	1310	0.0204848	360812	178.901	0.000495829	0.692
0.332056	Mock	1311	0.0205004	360812	179.233	0.000496749	0.692
0.332056	Mock	1312	0.020516	360812	179.565	0.00049767	0.692
0.332056	Mock	1313	0.0205317	360812	179.897	0.00049859	0.692
0.332056	Mock	1314	0.0205473	360812	180.229	0.00049951	0.692
0.332056	Mock	1315	0.0205629	360812	180.561	0.000500431	0.692
0.332056	Mock	1316	0.0205786	360812	180.894	0.000501351	0.692
0.332056	Mock	1317	0.0205942	360812	181.226	0.000502271	0.692
0.332056	Mock	1318	0.0206099	360812	181.558	0.000503191	0.692
0.332056	Mock	1319	0.0206255	360812	181.89	0.000504112	0.692
0.332056	Mock	1320	0.0206411	360812	182.222	0.000505032	0.692
0.332056	Mock	1321	0.0206568	360812	182.554	0.000505952	0.692
0.332056	Mock	1322	0.0206724	360812	182.886	0.000506873	0.692
0.332056	Mock	1323	0.020688	360812	183.218	0.000507793	0.692
0.332056	Mock	1324	0.0207037	360812	183.55	0.000508713	0.692
0.332056	Mock	1325	0.0207193	360812	183.882	0.000509634	0.692
0.332056	Mock	1326	0.0207349	360812	184.214	0.000510554	0.692
0.332056	Mock	1327	0.0207506	360812	184.546	0.000511474	0.692
0.332056	Mock	1328	0.0207662	360812	184.878	0.000512394	0.692
0.332056	Mock	1329	0.0207819	360812	185.21	0.000513315	0.692
0.332056	Mock	1330	0.0207975	360812	185.542	0.000514235	0.692
0.332056	Mock	1331	0.0208131	360812	185.874	0.000515155	0.692
0.332056	Mock	1332	0.0208288	360812	186.206	0.000516076	0.692
0.332056	Mock	1333	0.0208444	360812	186.538	0.000516996	0.692
0.332056	Mock	1334	0.02086	360812	186.871	0.000517916	0.692
0.332056	Mock	1335	0.0208757	360812	187.203	0.000518837	0.692
0.332056	Mock	1336	0.0208913	360812	187.535	0.000519757	0.692
0.332056	Mock	1337	0.020907	360812	187.867	0.000520677	0.692
0.332056	Mock	1338	0.0209226	360812	188.199	0.000521597	0.692
0.332056	Mock	1339	0.0209382	360812	188.531	0.000522518	0.692
0.332056	Mock	1340	0.0209539	360812	188.863	0.000523438	0.692
0.332056	Mock	1341	0.0209695	360812	189.195	0.000524358	0.692
0.332056	Mock	1342	0.0209851	360812	189.527	0.000525279	0.692
0.332056	Mock	1343	0.0210008	360812	189.859	0.000526199	0.692
0.332056	Mock	1344	0.0210164	360812	190.191	0.000527119	0.692
0.332056	Mock	1345	0.0210321	360812	190.523	0.00052804	0.692
0.332056	Mock	1346	0.0210477	360812	190.855	0.00052896	0.692
0.332056	Mock	1347	0.0210633	360812	191.187	0.00052988	0.692
0.332056	Mock	1348	0.021079	360812	191.519	0.0005308	0.692
0.332056	Mock	1349	0.0210946	360812	191.851	0.000531721	0.692
0.332056	Mock	1350	0.0211102	360812	192.183	0.000532641	0.692
0.332056	Mock	1351	0.0211259	360812	192.515	0.000533561	0.692
0.332056	Mock	1352	0.0211415	360812	192.848	0.000534482	0.692
0.332056	Mock	1353	0.0211572	360812	193.18	0.000535402	0.692
0.332056	Mock	1354	0.0211728	360812	193.512	0.000536322	0.692
0.332056	Mock	1355	0.0211884	360812	193.844	0.000537243	0.692
0.332056	Mock	1356	0.0212041	360812	194.176	0.000538163	0.692
0.332056	Mock	1357	0.0212197	360812	194.508	0.000539083	0.692
0.332056	Mock	1358	0.0212353	360812	194.84	0.000540003	0.692
0.332056	Mock	1359	0.021251	360812	195.172	0.000540924	0.692
0.332056	Mock	1360	0.0212666	360812	195.504	0.000541844	0.692
0.332056	Mock	1361	0.0212823	360812	195.836	0.000542764	0.692
0.332056	Mock	1362	0.0212979	360812	196.168	0.000543685	0.692
0.332056	Mock	1363	0.0213135	360812	196.5	0.000544605	0.692
0.332056	Mock	1364	0.0213292	360812	196.832	0.000545525	0.692
0.332056	Mock	1365	0.0213448	360812	197.164	0.000546446	0.692
0.332056	Mock	1366	0.0213604	360812	197.496	0.000547366	0.692
0.332056	Mock	1367	0.0213761	360812	197.828	0.000548286	0.692
0.332056	Mock	1368	0.0213917	360812	198.16	0.000549206	0.692
0.332056	Mock	1369	0.0214073	360812	198.492	0.000550127	0.692
0.332056	Mock	1370	0.021423	360812	198.825	0.000551047	0.692
0.332056	Mock	1371	0.0214386	360812	199.157	0.000551967	0.692
0.332056	Mock	1372	0.0214543	360812	199.489	0.000552888	0.692
0.332056	Mock	1373	0.0214699	360812	199.821	0.000553808	0.692
0.332056	Mock	1374	0.0214855	360812	200.153	0.000554728	0.692
0.332056	Mock	1375	0.0215012	360812	200.485	0.000555649	0.692
0.332056	Mock	1376	0.0215168	360812	200.817	0.000556569	0.692
0.332056	Mock	1377	0.0215324	360812	201.149	0.000557489	0.692
0.332056	Mock	1378	0.0215481	360812	201.481	0.000558409	0.692
0.332056	Mock	1379	0.0215637	360812	201.813	0.00055933	0.692
0.332056	Mock	1380	0.0215794	360812	202.145	0.00056025	0.692
0.332056	Mock	1381	0.021595	360812	202.477	0.00056117	0.692
0.332056	Mock	1382	0.0216106	360812	202.809	0.000562091	0.692
0.332056	Mock	1383	0.0216263	360812	203.141	0.000563011	0.692
0.332056	Mock	1384	0.0216419	360812	203.473	0.000563931	0.692
0.332056	Mock	1385	0.0216575	360812	203.805	0.000564852	0.692
0.332056	Mock	1386	0.0216732	360812	204.137	0.000565772	0.692
0.332056	Mock	1387	0.0216888	360812	204.469	0.000566692	0.692
0.332056	Mock	1388	0.0217045	360812	204.802	0.000567612	0.692
0.332056	Mock	1389	0.0217201	360812	205.134	0.000568533	0.692
0.332056	Mock	1390	0.0217357	360812	205.466	0.000569453	0.692
0.332056	Mock	1391	0.0217514	360812	205.798	0.000570373	0.692
0.332056	Mock	1392	0.021767	360812	206.13	0.000571294	0.692
0.332056	Mock	1393	0.0217826	360812	206.462	0.000572214	0.692
0.332056	Mock	1394	0.0217983	360812	206.794	0.000573134	0.692
0.332056	Mock	1395	0.0218139	360812	207.126	0.000574055	0.692
0.332056	Mock	1396	0.0218296	360812	207.458	0.000574975	0.692
0.332056	Mock	1397	0.0218452	360812	207.79	0.000575895	0.692
0.332056	Mock	1398	0.0218608	360812	208.122	0.000576815	0.692
0.332056	Mock	1399	0.0218765	360812	208.454	0.000577736	0.692
0.332056	Mock	1400	0.0218921	360812	208.786	0.000578656	0.692
0.332056	Mock	1401	0.0219077	360812	209.118	0.000579576	0.692
0.332056	Mock	1402	0.0219234	360812	209.45	0.000580497	0.692
0.332056	Mock	1403	0.021939	360812	209.782	0.000581417	0.692
0.332056	Mock	1404	0.0219547	360812	210.114	0.000582337	0.692
0.332056	Mock	1405	0.0219703	360812	210.446	0.000583258	0.692
0.332056	Mock	1406	0.0219859	360812	210.779	0.000584178	0.692
0.332056	Mock	1407	0.0220016	360812	211.111	0.000585098	0.692
0.332056	Mock	1408	0.0220172	360812	211.443	0.000586018	0.692
0.332056	Mock	1409	0.0220328	360812	211.775	0.000586939	0.692
0.332056	Mock	1410	0.0220485	360812	212.107	0.000587859	0.692
0.332056	Mock	1411	0.0220641	360812	212.439	0.000588779	0.692
0.332056	Mock	1412	0.0220797	360812	212.771	0.0005897	0.692
0.332056	Mock	1413	0.0220954	360812	213.103	0.00059062	0.692
0.332056	Mock	1414	0.022111	360812	213.435	0.00059154	0.692
0.332056	Mock	1415	0.0221267	360812	213.767	0.000592461	0.692
0.332056	Mock	1416	0.0221423	360812	214.099	0.000593381	0.692
0.332056	Mock	1417	0.0221579	360812	214.431	0.000594301	0.692
0.332056	Mock	1418	0.0221736	360812	214.763	0.000595221	0.692
0.332056	Mock	1419	0.0221892	360812	215.095	0.000596142	0.692
0.332056	Mock	1420	0.0222048	360812	215.427	0.000597062	0.692
0.332056	Mock	1421	0.0222205	360812	215.759	0.000597982	0.692
0.332056	Mock	1422	0.0222361	360812	216.091	0.000598903	0.692
0.332056	Mock	1423	0.0222518	360812	216.423	0.000599823	0.692
0.332056	Mock	1424	0.0222674	360812	216.756	0.000600743	0.692
0.332056	Mock	1425	0.022283	360812	217.088	0.000601664	0.692
0.332056	Mock	1426	0.0222987	360812	217.42	0.000602584	0.692
0.332056	Mock	1427	0.0223143	360812	217.752	0.000603504	0.692
0.332056	Mock	1428	0.0223299	360812	218.084	0.000604424	0.692
0.332056	Mock	1429	0.0223456	360812	218.416	0.000605345	0.692
0.332056	Mock	1430	0.0223612	360812	218.748	0.000606265	0.692
0.332056	Mock	1431	0.0223769	360812	219.08	0.000607185	0.692
0.332056	Mock	1432	0.0223925	360812	219.412	0.000608106	0.692
0.332056	Mock	1433	0.0224081	360812	219.744	0.000609026	0.692
0.332056	Mock	1434	0.0224238	360812	220.076	0.000609946	0.692
0.332056	Mock	1435	0.0224394	360812	220.408	0.000610867	0.692
0.332056	Mock	1436	0.022455	360812	220.74	0.000611787	0.692
0.332056	Mock	1437	0.0224707	360812	221.072	0.000612707	0.692
0.332056	Mock	1438	0.0224863	360812	221.404	0.000613627	0.692
0.332056	Mock	1439	0.022502	360812	221.736	0.000614548	0.692
0.332056	Mock	1440	0.0225176	360812	222.068	0.000615468	0.692
0.332056	Mock	1441	0.0225332	360812	222.4	0.000616388	0.692
0.332056	Mock	1442	0.0225489	360812	222.733	0.000617309	0.692
0.332056	Mock	1443	0.0225645	360812	223.065	0.000618229	0.692
0.332056	Mock	1444	0.0225801	360812	223.397	0.000619149	0.692
0.332056	Mock	1445	0.0225958	360812	223.729	0.00062007	0.692
0.332056	Mock	1446	0.0226114	360812	224.061	0.00062099	0.692
0.332056	Mock	1447	0.0226271	360812	224.393	0.00062191	0.692
0.332056	Mock	1448	0.0226427	360812	224.725	0.00062283	0.692
0.332056	Mock	1449	0.0226583	360812	225.057	0.000623751	0.692
0.332056	Mock	1450	0.022674	360812	225.389	0.000624671	0.692
0.332056	Mock	1451	0.0226896	360812	225.721	0.000625591	0.692
0.332056	Mock	1452	0.0227052	360812	226.053	0.000626512	0.692
0.332056	Mock	1453	0.0227209	360812	226.385	0.000627432	0.692
0.332056	Mock	1454	0.0227365	360812	226.717	0.000628352	0.692
0.332056	Mock	1455	0.0227522	360812	227.049	0.000629273	0.692
0.332056	Mock	1456	0.0227678	360812	227.381	0.000630193	0.692
0.332056	Mock	1457	0.0227834	360812	227.713	0.000631113	0.692
0.332056	Mock	1458	0.0227991	360812	228.045	0.000632033	0.692
0.332056	Mock	1459	0.0228147	360812	228.377	0.000632954	0.692
0.332056	Mock	1460	0.0228303	360812	228.71	0.000633874	0.692
0.332056	Mock	1461	0.022846	360812	229.042	0.000634794	0.692
0.332056	Mock	1462	0.0228616	360812	229.374	0.000635715	0.692
0.332056	Mock	1463	0.0228772	360812	229.706	0.000636635	0.692
0.332056	Mock	1464	0.0228929	360812	230.038	0.000637555	0.692
0.332056	Mock	1465	0.0229085	360812	230.37	0.000638476	0.692
0.407764	Mock	1466	0.0229242	360812	230.778	0.000639606	0.692
0.407764	Mock	1467	0.0229398	360812	231.185	0.000640736	0.692
0.407764	Mock	1468	0.0229554	360812	231.593	0.000641866	0.692
0.407764	Mock	1469	0.0229711	360812	232.001	0.000642996	0.692
0.407764	Mock	1470	0.0229867	360812	232.409	0.000644126	0.692
0.407764	Mock	1471	0.0230023	360812	232.816	0.000645256	0.692
0.407764	Mock	1472	0.023018	360812	233.224	0.000646386	0.692
0.407764	Mock	1473	0.0230336	360812	233.632	0.000647517	0.692
0.407764	Mock	1474	0.0230493	360812	234.04	0.000648647	0.692
0.407764	Mock	1475	0.0230649	360812	234.447	0.000649777	0.692
0.407764	Mock	1476	0.0230805	360812	234.855	0.000650907	0.692
0.407764	Mock	1477	0.0230962	360812	235.263	0.000652037	0.692
0.407764	Mock	1478	0.0231118	360812	235.671	0.000653167	0.692
0.407764	Mock	1479	0.0231274	360812	236.079	0.000654297	0.692
0.407764	Mock	1480	0.0231431	360812	236.486	0.000655427	0.692
0.407764	Mock	1481	0.0231587	360812	236.894	0.000656558	0.692
0.407764	Mock	1482	0.0231744	360812	237.302	0.000657688	0.692
0.407764	Mock	1483	0.02319	360812	237.71	0.000658818	0.692
0.407764	Mock	1484	0.0232056	360812	238.117	0.000659948	0.692
0.407764	Mock	1485	0.0232213	360812	238.525	0.000661078	0.692
0.407764	Mock	1486	0.0232369	360812	238.933	0.000662208	0.692
0.407764	Mock	1487	0.0232525	360812	239.341	0.000663338	0.692
0.407764	Mock	1488	0.0232682	360812	239.748	0.000664469	0.692
0.407764	Mock	1489	0.0232838	360812	240.156	0.000665599	0.692
0.407764	Mock	1490	0.0232995	360812	240.564	0.000666729	0.692
0.407764	Mock	1491	0.0233151	360812	240.972	0.000667859	0.692
0.407764	Mock	1492	0.0233307	360812	241.379	0.000668989	0.692
0.407764	Mock	1493	0.0233464	360812	241.787	0.000670119	0.692
0.407764	Mock	1494	0.023362	360812	242.195	0.000671249	0.692
0.407764	Mock	1495	0.0233776	360812	242.603	0.000672379	0.692
0.407764	Mock	1496	0.0233933	360812	243.011	0.00067351	0.692
0.407764	Mock	1497	0.0234089	360812	243.418	0.00067464	0.692
0.407764	Mock	1498	0.0234246	360812	243.826	0.00067577	0.692
0.407764	Mock	1499	0.0234402	360812	244.234	0.0006769	0.692
0.407764	Mock	1500	0.0234558	360812	244.642	0.00067803	0.692
0.407764	Mock	1501	0.0234715	360812	245.049	0.00067916	0.692
0.407764	Mock	1502	0.0234871	360812	245.457	0.00068029	0.692
0.407764	Mock	1503	0.0235027	360812	245.865	0.00068142	0.692
0.407764	Mock	1504	0.0235184	360812	246.273	0.000682551	0.692
0.407764	Mock	1505	0.023534	360812	246.68	0.000683681	0.692
0.407764	Mock	1506	0.0235496	360812	247.088	0.000684811	0.692
0.407764	Mock	1507	0.0235653	360812	247.496	0.000685941	0.692
0.407764	Mock	1508	0.0235809	360812	247.904	0.000687071	0.692
0.407764	Mock	1509	0.0235966	360812	248.311	0.000688201	0.692
0.407764	Mock	1510	0.0236122	360812	248.719	0.000689331	0.692
0.407764	Mock	1511	0.0236278	360812	249.127	0.000690461	0.692
0.407764	Mock	1512	0.0236435	360812	249.535	0.000691592	0.692
0.407764	Mock	1513	0.0236591	360812	249.942	0.000692722	0.692
0.407764	Mock	1514	0.0236747	360812	250.35	0.000693852	0.692
0.407764	Mock	1515	0.0236904	360812	250.758	0.000694982	0.692
0.407764	Mock	1516	0.023706	360812	251.166	0.000696112	0.692
0.407764	Mock	1517	0.0237217	360812	251.574	0.000697242	0.692
0.407764	Mock	1518	0.0237373	360812	251.981	0.000698372	0.692
0.407764	Mock	1519	0.0237529	360812	252.389	0.000699502	0.692
0.407764	Mock	1520	0.0237686	360812	252.797	0.000700633	0.692
0.407764	Mock	1521	0.0237842	360812	253.205	0.000701763	0.692
0.407764	Mock	1522	0.0237998	360812	253.612	0.000702893	0.692
0.407764	Mock	1523	0.0238155	360812	254.02	0.000704023	0.692
0.407764	Mock	1524	0.0238311	360812	254.428	0.000705153	0.692
0.407764	Mock	1525	0.0238468	360812	254.836	0.000706283	0.692
0.407764	Mock	1526	0.0238624	360812	255.243	0.000707413	0.692
0.407764	Mock	1527	0.023878	360812	255.651	0.000708544	0.692
0.407764	Mock	1528	0.0238937	360812	256.059	0.000709674	0.692
0.407764	Mock	1529	0.0239093	360812	256.467	0.000710804	0.692
0.407764	Mock	1530	0.0239249	360812	256.874	0.000711934	0.692
0.407764	Mock	1531	0.0239406	360812	257.282	0.000713064	0.692
0.407764	Mock	1532	0.0239562	360812	257.69	0.000714194	0.692
0.407764	Mock	1533	0.0239719	360812	258.098	0.000715324	0.692
0.407764	Mock	1534	0.0239875	360812	258.506	0.000716454	0.692
0.407764	Mock	1535	0.0240031	360812	258.913	0.000717585	0.692
0.407764	Mock	1536	0.0240188	360812	259.321	0.000718715	0.692
0.407764	Mock	1537	0.0240344	360812	259.729	0.000719845	0.692
0.407764	Mock	1538	0.02405	360812	260.137	0.000720975	0.692
0.407764	Mock	1539	0.0240657	360812	260.544	0.000722105	0.692
0.407764	Mock	1540	0.0240813	360812	260.952	0.000723235	0.692
0.407764	Mock	1541	0.024097	360812	261.36	0.000724365	0.692
0.407764	Mock	1542	0.0241126	360812	261.768	0.000725495	0.692
0.407764	Mock	1543	0.0241282	360812	262.175	0.000726626	0.692
0.407764	Mock	1544	0.0241439	360812	262.583	0.000727756	0.692
0.407764	Mock	1545	0.0241595	360812	262.991	0.000728886	0.692
0.407764	Mock	1546	0.0241751	360812	263.399	0.000730016	0.692
0.407764	Mock	1547	0.0241908	360812	263.806	0.000731146	0.692
0.407764	Mock	1548	0.0242064	360812	264.214	0.000732276	0.692
0.407764	Mock	1549	0.024222	360812	264.622	0.000733406	0.692
0.407764	Mock	1550	0.0242377	360812	265.03	0.000734536	0.692
0.407764	Mock	1551	0.0242533	360812	265.438	0.000735667	0.692
0.407764	Mock	1552	0.024269	360812	265.845	0.000736797	0.692
0.407764	Mock	1553	0.0242846	360812	266.253	0.000737927	0.692
0.407764	Mock	1554	0.0243002	360812	266.661	0.000739057	0.692
0.407764	Mock	1555	0.0243159	360812	267.069	0.000740187	0.692
0.407764	Mock	1556	0.0243315	360812	267.476	0.000741317	0.692
0.407764	Mock	1557	0.0243471	360812	267.884	0.000742447	0.692
0.407764	Mock	1558	0.0243628	360812	268.292	0.000743578	0.692
0.407764	Mock	1559	0.0243784	360812	268.7	0.000744708	0.692
0.407764	Mock	1560	0.0243941	360812	269.107	0.000745838	0.692
0.407764	Mock	1561	0.0244097	360812	269.515	0.000746968	0.692
0.407764	Mock	1562	0.0244253	360812	269.923	0.000748098	0.692
0.407764	Mock	1563	0.024441	360812	270.331	0.000749228	0.692
0.407764	Mock	1564	0.0244566	360812	270.738	0.000750358	0.692
0.407764	Mock	1565	0.0244722	360812	271.146	0.000751488	0.692
0.407764	Mock	1566	0.0244879	360812	271.554	0.000752619	0.692
0.407764	Mock	1567	0.0245035	360812	271.962	0.000753749	0.692
0.407764	Mock	1568	0.0245192	360812	272.37	0.000754879	0.692
0.407764	Mock	1569	0.0245348	360812	272.777	0.000756009	0.692
0.407764	Mock	1570	0.0245504	360812	273.185	0.000757139	0.692
0.407764	Mock	1571	0.0245661	360812	273.593	0.000758269	0.692
0.407764	Mock	1572	0.0245817	360812	274.001	0.000759399	0.692
0.407764	Mock	1573	0.0245973	360812	274.408	0.000760529	0.692
0.407764	Mock	1574	0.024613	360812	274.816	0.00076166	0.692
0.407764	Mock	1575	0.0246286	360812	275.224	0.00076279	0.692
0.407764	Mock	1576	0.0246443	360812	275.632	0.00076392	0.692
0.407764	Mock	1577	0.0246599	360812	276.039	0.00076505	0.692
0.407764	Mock	1578	0.0246755	360812	276.447	0.00076618	0.692
0.407764	Mock	1579	0.0246912	360812	276.855	0.00076731	0.692
0.407764	Mock	1580	0.0247068	360812	277.263	0.00076844	0.692
0.407764	Mock	1581	0.0247224	360812	277.67	0.00076957	0.692
0.407764	Mock	1582	0.0247381	360812	278.078	0.000770701	0.692
0.407764	Mock	1583	0.0247537	360812	278.486	0.000771831	0.692
0.407764	Mock	1584	0.0247694	360812	278.894	0.000772961	0.692
0.407764	Mock	1585	0.024785	360812	279.302	0.000774091	0.692
0.407764	Mock	1586	0.0248006	360812	279.709	0.000775221	0.692
0.407764	Mock	1587	0.0248163	360812	280.117	0.000776351	0.692
0.407764	Mock	1588	0.0248319	360812	280.525	0.000777481	0.692
0.407764	Mock	1589	0.0248475	360812	280.933	0.000778611	0.692
0.407764	Mock	1590	0.0248632	360812	281.34	0.000779742	0.692
0.407764	Mock	1591	0.0248788	360812	281.748	0.000780872	0.692
0.407764	Mock	1592	0.0248944	360812	282.156	0.000782002	0.692
0.407764	Mock	1593	0.0249101	360812	282.564	0.000783132	0.692
0.407764	Mock	1594	0.0249257	360812	282.971	0.000784262	0.692
0.407764	Mock	1595	0.0249414	360812	283.379	0.000785392	0.692
0.407764	Mock	1596	0.024957	360812	283.787	0.000786522	0.692
0.407764	Mock	1597	0.0249726	360812	284.195	0.000787653	0.692
0.407764	Mock	1598	0.0249883	360812	284.602	0.000788783	0.692
[truncated: 126,302 more rows]

## Sheet: tab5, S1B Fig
MERS-CoV_Mock_R1	MERS-CoV_Mock_R2	MERS-CoV_Mock_R3	MERS-CoV_R1	MERS-CoV_R2	MERS-CoV_R3	HCoV-229E_Mock_R1	HCoV-229E_Mock_R2	HCoV-229E_Mock_R3	HCoV-229E_R1	HCoV-229E_R2	HCoV-229E_R3
[truncated: 12 more rows]

[truncated: 17 more sheets: tab6, Fig 3A, tab7, Fig 3B, tab8, Fig 3C,D,E,F, tab9, Fig 3G, tab10, Fig 3I, tab11, Fig 4D, tab12, Fig 5A, tab13, Fig 5B, tab14, Fig 5C, tab15, S10B Fig, tab16, S10C Fig, tab17, S11D Fig, tab18, S11E Fig, tab19, S11F Fig and S11G Fig, tab20, S11H Fig, tab21, S11I Fig, tab22, S11J Fig]
