# Supplementary material for: A genome-wide CRISPR screen identifies interactors of the autophagy pathway as conserved coronavirus targets
Source: PLoS Biol. 2021 Dec 28;19(12):e3001490. doi: 10.1371/journal.pbio.3001490 (PMC8741300; doi:10.1371/journal.pbio.3001490)
Supplement: S1 Table — Paired analyses using the MAGeCK pipeline comparing uninfected and infected samples from each screen. Gene-level scores were computed using sgRNA LFCs to identify KO genes that were significantly enriched in the MERS-CoV and HCoV-229E infected samples. HCoV, human coronavirus; KO, knockout; LFC, log fold change; MERS-CoV, Middle East Respiratory Syndrome Coronavirus; sgRNA, single guide RNA. (XLSX) [file pbio.3001490.s013.xlsx]

## Sheet: MERS_CoV_Test_AlphaMedian
id	num	pos|score	pos|p-value	pos|fdr	pos|rank	pos|goodsgrna	pos|lfc
DPP4	9	2.8771e-19	2.2846e-07	0.00495	1	9	9.7216
hsa-mir-1908	12	1.7911e-07	2.0561e-06	0.022277	2	8	-1.5766
HNF1A	9	2.3201e-06	1.7591e-05	0.127063	3	7	2.8094
hsa-mir-4463	12	4.5271e-06	3.3127e-05	0.179455	4	3	9.415
PCTP	9	7.0172e-06	4.5007e-05	0.19505	5	6	2.7575
PTBP1	9	1.4152e-05	8.3845e-05	0.279349	6	3	7.0241
OR9K2	9	1.5399e-05	9.0242e-05	0.279349	7	5	2.3867
CLCN5	9	2.062e-05	0.00011583	0.313738	8	5	3.0364
TP53INP2	9	2.3456e-05	0.00013091	0.315182	9	2	9.7989
NLGN4Y	9	4.8286e-05	0.00026478	0.569307	10	3	6.0097
hsa-mir-4651	12	6.4503e-05	0.00037719	0.569307	11	6	-1.5766
NEDD9	9	7.0365e-05	0.00037582	0.569307	12	3	4.1457
ENOX1	9	0.00010582	0.00054762	0.569307	13	3	5.3255
ZBTB43	9	0.00011727	0.00059377	0.569307	14	1	14.935
EHBP1L1	9	0.00014474	0.00069977	0.569307	15	3	9.2345
CDK13	9	0.00014653	0.00070937	0.569307	16	5	-1.5766
POU2F1	9	0.00014653	0.00070937	0.569307	17	5	-1.5766
EMCN	9	0.00014653	0.00070937	0.569307	18	5	2.0771
BCO2	9	0.00014653	0.00070937	0.569307	19	5	-1.5766
LRRFIP2	9	0.00014653	0.00070937	0.569307	20	5	-1.5766
COX19	9	0.00014653	0.00070937	0.569307	21	5	2.3867
RP2	9	0.00014653	0.00070937	0.569307	22	5	3.1574
PSMD6	9	0.00014653	0.00070937	0.569307	23	5	-1.5766
RTN2	9	0.00014653	0.00070937	0.569307	24	5	-1.5766
BCL6	9	0.00014653	0.00070937	0.569307	25	5	-1.5766
FRG2C	9	0.00014653	0.00070937	0.569307	26	5	2.3867
TSPAN5	9	0.00014653	0.00070937	0.569307	27	5	-1.5766
CSRP1	9	0.00016418	0.0007811	0.59184	28	1	14.902
TIGD1	9	0.00016796	0.00079207	0.59184	29	3	9.1896
TNFRSF13B	9	0.00018109	0.00084553	0.610726	30	4	2.5546
EXO1	9	0.00021108	0.00097164	0.657952	31	1	14.807
CNTNAP5	9	0.00023029	0.0010534	0.691719	32	4	2.6166
hsa-mir-4780	12	0.00023781	0.0012444	0.716436	33	3	9.3363
CHRM2	9	0.00025798	0.0011773	0.716436	34	1	14.396
TMEM203	9	0.00026849	0.0012255	0.716436	35	4	3.0673
EPYC	9	0.00029883	0.0013559	0.716436	36	3	8.4005
MEOX1	9	0.00030488	0.0013778	0.716436	37	2	7.7503
NonTargetingControlGuideForHuman_0768	3	0.00031629	0.00093691	0.654903	38	3	-1.5766
SYNCRIP	9	0.00032165	0.0014382	0.716436	39	2	8.3496
hsa-mir-6722	12	0.0003403	0.0017397	0.716436	40	4	4.362
hsa-mir-1199	12	0.00034966	0.0017836	0.716436	41	6	-1.5766
MT3	9	0.00035178	0.0015547	0.716436	42	1	14.231
EIF2B2	9	0.00039868	0.0017543	0.716436	43	2	7.656
SPRR2B	3	0.0003987	0.0011713	0.716436	44	3	3.5956
hsa-mir-376c	9	0.00044375	0.0019613	0.716436	45	5	-1.5766
AP4E1	9	0.0004455	0.0019705	0.716436	46	3	7.7612
PAPD4	9	0.00044557	0.0019725	0.716436	47	2	7.4118
LSMEM1	9	0.00044624	0.0019759	0.716436	48	4	2.2568
SCRT2	9	0.00045226	0.0020034	0.716436	49	5	-1.5766
SHISA4	9	0.00046518	0.0020577	0.716436	50	2	8.1128
KLF6	9	0.00048868	0.0021711	0.716436	51	3	7.5453
RSPO4	9	0.00049246	0.0021852	0.716436	52	2	6.0631
ELF2	9	0.00050842	0.0022574	0.716436	53	3	3.7477
UBOX5	9	0.00051693	0.0022999	0.716436	54	4	4.4566
XPOT	9	0.00052392	0.0023296	0.716436	55	5	1.5091
KRT20	9	0.0005633	0.0024936	0.716436	56	2	8.5774
ZNF480	9	0.00058462	0.0025978	0.716436	57	4	5.0384
FAM189A1	9	0.00058624	0.0026033	0.716436	58	3	1.6568
QSOX1	9	0.0006269	0.0027769	0.716436	59	4	2.836
KPNA1	9	0.00063313	0.002808	0.716436	60	1	12.965
ATP9B	9	0.00066597	0.0029387	0.716436	61	5	2.4258
GFOD2	9	0.00068001	0.0029949	0.716436	62	3	1.2863
LOC440563	9	0.00070353	0.0030899	0.716436	63	2	8.7417
hsa-mir-320b-1	12	0.00070902	0.0034404	0.716436	64	6	1.3048
hsa-mir-1305	12	0.00071284	0.003458	0.716436	65	6	-1.5766
HAPLN1	9	0.00071467	0.0031402	0.716436	66	5	-1.5766
hsa-mir-1205	12	0.00071907	0.0034852	0.716436	67	3	2.3493
HIST1H4H	9	0.0007269	0.0031923	0.716436	68	2	7.1858
hsa-mir-378e	12	0.00073682	0.0035793	0.716436	69	3	4.5829
ECI2	9	0.0007589	0.003328	0.716436	70	4	4.7897
XCL1	9	0.00077378	0.0033883	0.716436	71	1	12.852
hsa-mir-6827	12	0.00077411	0.0037698	0.716436	72	5	-1.5766
hsa-mir-4459	12	0.00077411	0.0037698	0.716436	73	5	-1.5766
hsa-mir-1225	12	0.00077411	0.0037698	0.716436	74	5	-1.5766
hsa-mir-548al	12	0.00077411	0.0037698	0.716436	75	5	-1.5766
hsa-mir-5096	12	0.00077411	0.0037698	0.716436	76	5	-1.5766
hsa-mir-3925	12	0.00077411	0.0037698	0.716436	77	5	-1.5766
hsa-mir-130b	12	0.00077411	0.0037698	0.716436	78	5	-1.5766
hsa-mir-1273a	12	0.00077411	0.0037698	0.716436	79	5	-1.5766
hsa-mir-6783	12	0.00077411	0.0037698	0.716436	80	5	-1.5766
hsa-mir-3658	12	0.00077411	0.0037698	0.716436	81	5	-1.5766
GPR174	9	0.00079912	0.0034897	0.716436	82	2	8.362
TSPYL5	9	0.00082065	0.0035765	0.716436	83	1	12.818
CDH7	9	0.00083286	0.0036305	0.716436	84	5	2.7888
TGFB1I1	9	0.00085143	0.0037026	0.716436	85	5	-1.5766
CALCR	9	0.0008545	0.0037141	0.716436	86	2	6.995
ABHD14A	9	0.00086753	0.0037639	0.716436	87	1	13
BRI3	9	0.00087498	0.0037945	0.716436	88	5	1.1409
SHF	9	0.0008815	0.0038182	0.716436	89	2	7.0638
MAST1	9	0.00090414	0.0039041	0.716436	90	3	3.7481
NDUFAF2	9	0.00091441	0.0039425	0.716436	91	1	12.693
DHRS4L2	9	0.00092092	0.0039695	0.716436	92	5	1.0903
TM4SF18	9	0.00094053	0.0040609	0.716436	93	5	1.0572
DCTN1	9	0.00096128	0.0041527	0.716436	94	1	12.689
DMKN	9	0.00096182	0.0041564	0.716436	95	5	1.7416
SLC5A7	9	0.0009703	0.0041838	0.716436	96	5	2.3867
HOGA1	9	0.00097325	0.0041929	0.716436	97	4	3.7428
C8orf4	9	0.0010081	0.0043359	0.716436	98	3	-1.5766
CDK20	9	0.0010305	0.0044287	0.716436	99	2	7.934
SGCD	9	0.0010306	0.0044291	0.716436	100	5	1.7147
FAM110B	9	0.0010434	0.0044785	0.716436	101	5	1.7447
OR1E2	9	0.0010483	0.0044945	0.716436	102	5	1.0097
BARHL1	9	0.001055	0.0045242	0.716436	103	2	5.5205
TRIM3	9	0.0011019	0.0047102	0.716436	104	2	5.4966
ART1	9	0.0011051	0.0047257	0.716436	105	3	3.8618
RAB34	6	0.0011358	0.0040737	0.716436	106	3	2.7614
CORO2A	9	0.0011419	0.0048783	0.716436	107	3	6.5479
VPS26A	9	0.0011487	0.0049057	0.716436	108	3	-1.5766
SYBU	9	0.0011636	0.0049729	0.716436	109	2	9.0876
TMX3	9	0.0011638	0.0049733	0.716436	110	3	3.3128
BCAS4	9	0.001175	0.0050231	0.716436	111	3	4.7698
KIAA1045	9	0.0012055	0.0051447	0.716436	112	3	6.637
F5	9	0.001221	0.0052132	0.716436	113	5	0.86765
hsa-mir-4679-1	3	0.001227	0.0035071	0.716436	114	1	11.291
SLC17A4	9	0.0012295	0.0052434	0.716436	115	3	3.3478
hsa-mir-1277	12	0.0012347	0.005528	0.716436	116	4	2.8403
LZTR1	9	0.0012425	0.0052996	0.716436	117	1	12.76
ZNF799	6	0.0012608	0.0045032	0.716436	118	3	2.2702
PPP2R5E	9	0.0012671	0.0054001	0.716436	119	5	1.5611
KLHL28	9	0.0012893	0.0054935	0.716436	120	1	12.487
RALB	9	0.0013134	0.0055632	0.716436	121	3	6.5787
ZEB2	9	0.0013362	0.0056368	0.716436	122	3	3.2544
IL20RA	9	0.001383	0.0057807	0.716436	123	1	12.321
hsa-mir-4291	12	0.0014059	0.0061993	0.716436	124	3	6.1817
ZNF667	9	0.0014511	0.0059936	0.716436	125	3	6.2831
UBL4B	9	0.0014767	0.0060763	0.716436	126	1	12.288
DIO1	9	0.0015078	0.0061737	0.716436	127	3	5.5773
GLCCI1	9	0.0015236	0.0062244	0.716436	128	3	6.1775
DENND2D	9	0.0015411	0.0062829	0.716436	129	3	3.1268
TRIML2	9	0.0015631	0.0063478	0.716436	130	3	3.1954
RPS7	9	0.0016067	0.0064812	0.716436	131	3	3.4667
AKAP8L	9	0.0016173	0.0065177	0.716436	132	3	1.8147
NonTargetingControlGuideForHuman_0886	3	0.0016176	0.0042377	0.716436	133	1	11.191
ZNF185	9	0.0016275	0.0065465	0.716436	134	3	3.7223
ARHGEF35	9	0.0016442	0.0066009	0.716436	135	3	6.244
FBXO11	9	0.0016641	0.0066685	0.716436	136	2	7.6562
WNT7B	9	0.0016862	0.0067402	0.716436	137	2	6.7748
TMSB4Y	6	0.0016993	0.0060096	0.716436	138	3	3.1167
hsa-mir-4509-2	6	0.0017083	0.006043	0.716436	139	4	-0.34452
PACS1	9	0.001711	0.0068147	0.716436	140	2	9.0056
C7	9	0.0017187	0.0068348	0.716436	141	3	6.1454
KIF3A	9	0.0017388	0.0068993	0.716436	142	3	6.0288
CCDC85B	9	0.0017578	0.0069641	0.716436	143	1	12.086
STRA8	9	0.0018046	0.0071122	0.716436	144	3	5.553
TYROBP	9	0.001841	0.0072228	0.716436	145	3	3.5681
ANO9	9	0.0018466	0.0072429	0.716436	146	3	3.6068
ADRB2	9	0.0018627	0.007305	0.716436	147	4	3.2325
hsa-mir-4766	12	0.0018689	0.0079479	0.716436	148	4	3.4721
hsa-mir-4455	12	0.00189	0.0080292	0.716436	149	4	2.7354
hsa-mir-6850	12	0.0018915	0.0080342	0.716436	150	4	2.9047
PAK1IP1	9	0.0018983	0.0074307	0.716436	151	3	3.0392
hsa-mir-7515	12	0.0019366	0.0082207	0.721189	152	4	2.5293
ABCG8	9	0.0019451	0.0075709	0.716436	153	1	12.008
NonTargetingControlGuideForHuman_0190	3	0.0019456	0.0048285	0.716436	154	1	10.807
SPCS1	9	0.001992	0.007719	0.716436	155	2	5.1856
hsa-mir-8089	12	0.0020309	0.0085474	0.7379	156	2	7.222
NEUROG1	9	0.0020382	0.0078583	0.716436	157	3	3.7464
BRD8	9	0.0020388	0.0078606	0.716436	158	2	5.2966
CCDC60	9	0.0020546	0.00791	0.716436	159	4	-1.5766
NIT2	9	0.0020546	0.00791	0.716436	160	4	-1.5766
APOBEC4	9	0.0020546	0.00791	0.716436	161	4	0.40509
CALD1	9	0.0020546	0.00791	0.716436	162	4	1.1633
SYCP3	9	0.0020546	0.00791	0.716436	163	4	3.1665
RAPGEF2	9	0.0020546	0.00791	0.716436	164	4	-1.5766
ACBD6	9	0.0020546	0.00791	0.716436	165	4	-1.5766
PUF60	9	0.0020546	0.00791	0.716436	166	4	-1.5766
RAD21	9	0.0020546	0.00791	0.716436	167	4	-1.5766
DRGX	9	0.0020546	0.00791	0.716436	168	4	-1.5766
CYTH1	9	0.0020546	0.00791	0.716436	169	4	-1.5766
GOLGA8B	9	0.0020546	0.00791	0.716436	170	4	-1.5766
PER1	9	0.0020546	0.00791	0.716436	171	4	1.3598
KLRC3	9	0.0020546	0.00791	0.716436	172	4	-1.5766
PRDM9	9	0.0020546	0.00791	0.716436	173	4	1.107
CRX	9	0.0020546	0.00791	0.716436	174	4	-1.5766
COX20	9	0.0020546	0.00791	0.716436	175	4	-1.5766
HHLA3	9	0.0020546	0.00791	0.716436	176	4	-1.5766
SP140	9	0.0020546	0.00791	0.716436	177	4	3.1297
C9orf173	9	0.0020546	0.00791	0.716436	178	4	-1.5766
PLEKHG2	9	0.0020546	0.00791	0.716436	179	4	-1.5766
ZNF764	9	0.0020546	0.00791	0.716436	180	4	-1.5766
TAL1	9	0.0020546	0.00791	0.716436	181	4	0.52344
SRSF10	9	0.0020546	0.00791	0.716436	182	4	0.09287
GPR153	9	0.0020546	0.00791	0.716436	183	4	2.0803
C15orf52	9	0.0020546	0.00791	0.716436	184	4	-1.5766
TUBA3E	9	0.0020546	0.00791	0.716436	185	4	-1.5766
SYF2	9	0.0020546	0.00791	0.716436	186	4	2.6668
CKMT1A	9	0.0020546	0.00791	0.716436	187	4	0.93116
FLJ25363	9	0.0020546	0.00791	0.716436	188	4	0.22072
GATC	9	0.0020546	0.00791	0.716436	189	4	1.0613
CHRNB4	9	0.0020546	0.00791	0.716436	190	4	1.3972
AK4	9	0.0020546	0.00791	0.716436	191	4	0.52421
PTCD2	9	0.0020546	0.00791	0.716436	192	4	0.32936
KDM5D	9	0.0020546	0.00791	0.716436	193	4	0.23758
OSBPL8	9	0.0020546	0.00791	0.716436	194	4	-1.5766
MRRF	9	0.0020546	0.00791	0.716436	195	4	0.53945
IFNW1	9	0.0020546	0.00791	0.716436	196	4	0.82655
ATP5H	9	0.0020546	0.00791	0.716436	197	4	0.88159
SLMO2	9	0.0020546	0.00791	0.716436	198	4	-1.5766
PACSIN2	9	0.0020546	0.00791	0.716436	199	4	-1.5766
CNIH2	9	0.0020546	0.00791	0.716436	200	4	-1.5766
CHST13	9	0.0020546	0.00791	0.716436	201	4	-1.5766
NAB2	9	0.0020546	0.00791	0.716436	202	4	3.1488
AKNAD1	9	0.0020546	0.00791	0.716436	203	4	0.64939
MESP2	9	0.0020546	0.00791	0.716436	204	4	0.14436
BATF2	9	0.0020546	0.00791	0.716436	205	4	0.084649
ITFG1	9	0.0020546	0.00791	0.716436	206	4	0.55986
SGCB	9	0.0020546	0.00791	0.716436	207	4	-1.5766
NCAPD2	9	0.0020546	0.00791	0.716436	208	4	0.16156
C17orf47	9	0.0020546	0.00791	0.716436	209	4	-1.5766
MYF6	9	0.0020546	0.00791	0.716436	210	4	-1.5766
MTRNR2L4	9	0.0020546	0.00791	0.716436	211	4	-1.5766
WDR74	9	0.0020546	0.00791	0.716436	212	4	-1.5766
NDUFA4L2	9	0.0020546	0.00791	0.716436	213	4	-1.5766
STEAP4	9	0.0020546	0.00791	0.716436	214	4	0.29136
ZNF358	9	0.0020546	0.00791	0.716436	215	4	-1.5766
TNFRSF14	9	0.0020546	0.00791	0.716436	216	4	-1.5766
CDKN1A	9	0.0020546	0.00791	0.716436	217	4	0.93624
CAPSL	9	0.0020546	0.00791	0.716436	218	4	-1.5766
IFT74	9	0.0020546	0.00791	0.716436	219	4	0.14392
KIAA1958	9	0.0020546	0.00791	0.716436	220	4	2.7605
C18orf8	9	0.0020546	0.00791	0.716436	221	4	0.93715
STXBP5L	9	0.0020546	0.00791	0.716436	222	4	2.0924
ZSCAN18	9	0.0020546	0.00791	0.716436	223	4	-1.5766
WDR70	9	0.0020546	0.00791	0.716436	224	4	-1.5766
TNFSF9	9	0.0020546	0.00791	0.716436	225	4	-1.5766
PACRG	9	0.0020546	0.00791	0.716436	226	4	-1.5766
CARHSP1	9	0.0020546	0.00791	0.716436	227	4	0.25628
APOM	9	0.0020546	0.00791	0.716436	228	4	2.6829
BGLAP	9	0.0020546	0.00791	0.716436	229	4	2.1778
ELK1	9	0.0020546	0.00791	0.716436	230	4	2.59
CTDSP2	9	0.0020546	0.00791	0.716436	231	4	1.4987
RPL6	9	0.0020546	0.00791	0.716436	232	4	-1.5766
RPS27	9	0.0020546	0.00791	0.716436	233	4	0.094229
DNAH5	9	0.0020546	0.00791	0.716436	234	4	-1.5766
TPD52L2	9	0.0020546	0.00791	0.716436	235	4	0.13719
DCHS2	9	0.0020604	0.0079301	0.716436	236	3	2.972
FKBP8	9	0.0020685	0.0079461	0.716436	237	3	3.9184
GCSAML	9	0.0020856	0.0079968	0.716436	238	2	5.2783
hsa-mir-6775	12	0.0021229	0.0089143	0.739457	239	4	2.6078
ANXA3	9	0.0021236	0.0081192	0.718003	240	3	4.5726
WASH1	9	0.0021325	0.0081512	0.718003	241	1	11.912
hsa-mir-181d	12	0.0021511	0.0090125	0.740434	242	4	2.6319
ARID1B	9	0.0021651	0.0082572	0.721475	243	3	5.8073
hsa-mir-3180-3	12	0.0021697	0.0090893	0.740434	244	5	1.7019
TAF5L	9	0.0021793	0.0083057	0.722792	245	1	11.865
SGK196	6	0.0022028	0.0073237	0.716436	246	1	11.368
MRPS11	9	0.0022261	0.008472	0.734317	247	2	6.735
NonTargetingControlGuideForHuman_0523	3	0.0022345	0.0053512	0.716436	248	1	10.604
FOXN2	9	0.0022633	0.008594	0.738771	249	3	2.597
PTPDC1	9	0.0022729	0.008626	0.738771	250	2	5.0952
MICAL3	9	0.0022935	0.0086872	0.738771	251	3	2.8687
CEPT1	9	0.0023017	0.0087128	0.738771	252	3	5.6294
ARNT2	9	0.0023197	0.0087731	0.738771	253	2	6.6109
TPPP	9	0.0023249	0.0087877	0.738771	254	3	3.4775
IKZF2	9	0.0023336	0.0088128	0.738771	255	2	5.9157
FAM110C	9	0.0023394	0.0088302	0.738771	256	2	8.4823
NDST3	9	0.002351	0.0088713	0.739356	257	3	5.5531
PYCARD	9	0.0024032	0.0090303	0.740434	258	4	2.8343
HLA-DMA	9	0.0024134	0.00906	0.740434	259	1	11.669
ZNF747	9	0.0024453	0.0091578	0.743223	260	3	5.5267
CHL1	9	0.0024602	0.0092003	0.743886	261	2	7.7611
PRR5	9	0.0024841	0.0092848	0.745808	262	2	5.819
hsa-mir-515-1	9	0.0024944	0.0093122	0.745808	263	3	3.2454
ERG	9	0.0024991	0.0093273	0.745808	264	2	6.2655
OR11H4	9	0.0025232	0.0094146	0.750018	265	2	7.8515
UPP2	9	0.0025538	0.009511	0.754372	266	2	6.9113
PTK2	9	0.0025657	0.0095389	0.754372	267	3	3.4483
RIT2	9	0.0026465	0.009787	0.768493	268	4	2.6639
CANT1	9	0.0026474	0.0097884	0.768493	269	1	11.615
UNC5D	9	0.002741	0.010069	0.785899	270	2	5.0035
USP48	9	0.0027878	0.010206	0.785899	271	1	11.777
FAM122C	9	0.0028056	0.010264	0.785899	272	3	2.4544
hsa-mir-4478	12	0.0028173	0.011553	0.785899	273	3	3.6606
NonTargetingControlGuideForHuman_0900	3	0.0028268	0.0064286	0.716436	274	2	2.9816
CASP4	9	0.0028346	0.010364	0.785899	275	2	4.9411
NonTargetingControlGuideForHuman_0972	3	0.0028452	0.0064606	0.716436	276	2	3.039
C10orf67	9	0.002856	0.010442	0.785899	277	2	5.5778
FAM161B	9	0.0028689	0.010479	0.785899	278	2	6.3842
ARFGAP3	9	0.0028785	0.010509	0.785899	279	3	5.2879
PAFAH1B2	9	0.0028814	0.010518	0.785899	280	1	11.69
NonTargetingControlGuideForHuman_0257	3	0.0028823	0.0065264	0.716436	281	1	10.578
GATA1	9	0.0029282	0.010667	0.785899	282	2	7.1431
KMT2D	9	0.0029288	0.010668	0.785899	283	3	2.6926
GALNT9	9	0.0029367	0.010692	0.785899	284	3	5.2548
SFMBT2	9	0.0029725	0.010808	0.785899	285	2	6.4469
SCAF4	9	0.0029749	0.010813	0.785899	286	2	4.9207
SLC14A1	9	0.0029823	0.010833	0.785899	287	2	6.6448
hsa-mir-4706	12	0.0030078	0.012266	0.785899	288	5	-1.5766
HMG20B	9	0.0030217	0.010948	0.785899	289	3	1.6717
ADAM9	9	0.0031621	0.011361	0.785899	290	3	-1.5766
CC2D2B	9	0.0031917	0.011454	0.785899	291	2	7.5205
NUDCD2	9	0.003195	0.011467	0.785899	292	3	5.169
NonTargetingControlGuideForHuman_0114	3	0.0031956	0.0070861	0.716436	293	2	3.18
GYS2	9	0.0032086	0.011512	0.785899	294	2	6.167
PENK	9	0.0032089	0.011515	0.785899	295	1	11.395
MICALCL	9	0.0032221	0.011558	0.785899	296	2	6.6013
PIGB	9	0.0032556	0.011658	0.785899	297	2	4.8971
EEF1A2	9	0.0032664	0.011694	0.785899	298	2	6.9702
hsa-mir-153-1	12	0.0032692	0.013215	0.785899	299	5	-1.5766
UFC1	9	0.0033035	0.011806	0.785899	300	3	2.5929
ZNF263	9	0.0033035	0.011806	0.785899	301	3	4.5096
ATP5G1	9	0.0033035	0.011806	0.785899	302	3	2.5891
TNFRSF10D	9	0.0033035	0.011806	0.785899	303	3	3.2222
DCLK3	9	0.0033035	0.011806	0.785899	304	3	2.6184
TOMM5	9	0.0033035	0.011806	0.785899	305	3	2.417
DNASE1L1	9	0.0033035	0.011806	0.785899	306	3	3.5328
IKZF1	9	0.0033035	0.011806	0.785899	307	3	3.8532
SPATA22	9	0.0033035	0.011806	0.785899	308	3	3.2103
IFLTD1	9	0.0033492	0.011958	0.785899	309	2	7.144
SORD	9	0.003396	0.012109	0.785899	310	3	-1.5766
SERPINB13	9	0.0034252	0.012202	0.785899	311	2	5.4144
NonTargetingControlGuideForHuman_0249	3	0.0034284	0.0075065	0.716436	312	1	10.208
EDC3	9	0.0034427	0.012257	0.785899	313	1	11.337
hsa-mir-5586	12	0.0034584	0.013894	0.785899	314	5	-1.5766
CCDC127	9	0.003583	0.012667	0.785899	315	1	11.544
PIGR	9	0.003602	0.012728	0.785899	316	3	4.9422
CMC1	9	0.0036298	0.012837	0.785899	317	3	-1.5766
OR5M10	9	0.0036307	0.012839	0.785899	318	2	8.0347
TXNDC2	9	0.0036343	0.012849	0.785899	319	2	7.2407
STARD5	9	0.0037233	0.013124	0.785899	320	3	2.2538
ETNK2	9	0.0037246	0.01313	0.785899	321	3	4.9665
MYO9B	9	0.0037574	0.01323	0.785899	322	2	7.8172
NonTargetingControlGuideForHuman_0237	3	0.0037751	0.0081229	0.718003	323	2	2.5051
PNPLA3	9	0.0037866	0.013324	0.785899	324	2	5.2504
MLN	9	0.0038234	0.013442	0.785899	325	3	4.8919
PLEKHO1	9	0.0038402	0.013509	0.785899	326	1	11.247
APOC1	9	0.0038402	0.013509	0.785899	327	2	6.091
TMEM206	9	0.0038455	0.013524	0.785899	328	2	6.5462
IFI27L2	9	0.0038603	0.013567	0.785899	329	2	6.0828
ASRGL1	9	0.0039103	0.013724	0.785899	330	2	6.9431
ANKS4B	9	0.0039347	0.0138	0.785899	331	3	3.2035
SET	9	0.003959	0.013882	0.785899	332	3	4.154
PCDH15	9	0.0039666	0.01391	0.785899	333	4	2.7339
SLC52A1	9	0.0039804	0.013954	0.785899	334	1	11.228
DSEL	9	0.0039804	0.013954	0.785899	335	1	11.228
GJC1	9	0.0039869	0.013969	0.785899	336	2	5.8295
HOXB6	9	0.0040587	0.014206	0.785899	337	3	2.5851
ZNF529	9	0.0040739	0.014256	0.785899	338	2	4.8183
ATF7IP	9	0.0041384	0.014466	0.785899	339	2	4.8517
C1orf50	9	0.004144	0.014485	0.785899	340	2	7.0726
hsa-mir-378d-2	12	0.0041516	0.016433	0.785899	341	3	-1.5766
KCNJ2	9	0.0041569	0.014518	0.785899	342	3	2.4583
PSMB1	9	0.004171	0.014557	0.785899	343	3	4.2293
CASP8AP2	9	0.0041729	0.014565	0.785899	344	2	5.5647
TYW5	9	0.0041908	0.014625	0.785899	345	2	4.8018
NonTargetingControlGuideForHuman_0913	3	0.0042339	0.0089408	0.739457	346	2	2.4493
PSMD12	9	0.0042375	0.014762	0.785899	347	2	4.7887
OCM	9	0.0042613	0.014825	0.785899	348	3	2.3517
SPRED1	9	0.0042842	0.014888	0.785899	349	1	11.134
hsa-mir-3935	12	0.0043145	0.017006	0.785899	350	3	3.1833
ARMC2	9	0.004331	0.015024	0.785899	351	1	11.131
ZNF706	9	0.0043777	0.015172	0.785899	352	1	11.108
SYCE3	9	0.0044218	0.015323	0.785899	353	3	4.7493
C11orf96	9	0.0044244	0.01533	0.785899	354	3	3.8324
hsa-mir-7106	12	0.0044338	0.017437	0.785899	355	3	3.2087
SIRT3	9	0.0044376	0.015366	0.785899	356	2	4.9089
POFUT1	9	0.0044573	0.015425	0.785899	357	2	4.9068
SHISA8	9	0.0044712	0.015466	0.785899	358	2	4.7627
CRISP3	9	0.0045179	0.015619	0.785899	359	3	-1.5766
NOM1	9	0.0045608	0.015752	0.785899	360	4	3.1627
CD3D	9	0.0045646	0.015767	0.785899	361	1	11.083
OR2F2	9	0.0045928	0.015862	0.785899	362	3	4.6874
BHMT2	9	0.0046009	0.015892	0.785899	363	3	4.7575
KIFC3	9	0.0046113	0.015928	0.785899	364	1	11.076
LYRM2	9	0.0046362	0.016006	0.785899	365	3	2.2236
PITX3	9	0.004653	0.016054	0.785899	366	3	2.2916
C3orf79	9	0.004658	0.016066	0.785899	367	2	6.7095
MYLK4	9	0.0046694	0.016099	0.785899	368	2	6.0708
LENEP	9	0.0046775	0.016128	0.785899	369	2	5.1153
TMEM229B	9	0.0046937	0.016172	0.785899	370	2	5.8646
hsa-mir-548a-1	12	0.0047122	0.018435	0.785899	371	1	11.321
MIB2	9	0.004724	0.016256	0.785899	372	3	2.3867
SALL3	9	0.0047515	0.016336	0.785899	373	1	11.046
CYLC2	9	0.004757	0.016352	0.785899	374	4	-1.5766
PSMA8	9	0.004767	0.016387	0.785899	375	2	4.7968
PARPBP	9	0.0047792	0.016423	0.785899	376	2	4.823
KIAA1024	9	0.0047872	0.016451	0.785899	377	4	2.6659
C9orf9	9	0.0048079	0.016511	0.785899	378	4	2.9593
C6orf195	9	0.0048354	0.016586	0.785899	379	4	2.2165
MACC1	9	0.0048366	0.016591	0.785899	380	2	5.5302
CD1C	9	0.0048388	0.016593	0.785899	381	3	4.0328
RFT1	9	0.0048408	0.016599	0.785899	382	2	6.5728
C19orf54	9	0.0048681	0.016674	0.785899	383	3	2.2386
LPCAT3	9	0.0049383	0.016892	0.785899	384	2	7.104
APCDD1	9	0.0049447	0.016915	0.785899	385	3	2.3236
MMEL1	9	0.0049633	0.016976	0.785899	386	4	1.7529
MYO1F	9	0.0049816	0.017032	0.785899	387	2	4.7365
NREP	9	0.004985	0.017043	0.785899	388	1	11.221
hsa-mir-615	12	0.0049975	0.019424	0.785899	389	5	-1.5766
TWSG1	9	0.0050066	0.017109	0.785899	390	3	4.6033
NonTargetingControlGuideForHuman_0740	3	0.0050073	0.010333	0.785899	391	2	3.5795
RHEB	9	0.0050211	0.017153	0.785899	392	4	0.030359
hsa-mir-6857	12	0.0050236	0.019516	0.785899	393	1	11.248
PARN	9	0.0050611	0.017273	0.785899	394	2	6.41
ALB	9	0.0050784	0.017327	0.785899	395	1	11.195
SMARCD1	9	0.0050826	0.017338	0.785899	396	4	0.060383
CETN3	9	0.0050929	0.017376	0.785899	397	3	2.3867
RAD9B	9	0.0051047	0.01741	0.785899	398	4	1.7142
C9orf50	9	0.0051485	0.017548	0.785899	399	1	10.96
ISCA1	9	0.0051485	0.017548	0.785899	400	3	3.1554
TBX15	9	0.005154	0.017563	0.785899	401	3	4.5205
ZNF614	9	0.0051837	0.017657	0.785899	402	2	7.4465
SYNPO	9	0.0052185	0.017758	0.785899	403	1	11.175
hsa-mir-203a	12	0.0052228	0.020204	0.785899	404	5	-1.5766
NonTargetingControlGuideForHuman_0526	3	0.0052244	0.010719	0.785899	405	2	5.1118
RGP1	9	0.0052652	0.017906	0.785899	406	1	10.946
KIAA0922	9	0.0052793	0.017948	0.785899	407	4	1.9792
WBP4	9	0.0053119	0.018046	0.785899	408	1	10.942
PPP1R14D	9	0.0053277	0.018086	0.785899	409	3	2.2369
THUMPD2	9	0.0053545	0.018161	0.785899	410	4	0.019124
IFNA21	9	0.0053586	0.018171	0.785899	411	2	7.1555
STAM2	9	0.0053679	0.018197	0.785899	412	3	4.4428
GPX3	9	0.0053975	0.018285	0.785899	413	3	2.7433
hsa-mir-543	6	0.005408	0.01514	0.785899	414	3	-1.5766
RBAK-RBAKDN	6	0.005408	0.01514	0.785899	415	3	-1.5766
hsa-mir-553	6	0.005408	0.01514	0.785899	416	3	2.3867
hsa-mir-4489	12	0.0054282	0.02094	0.785899	417	1	11.213
SLC24A1	9	0.0054332	0.01839	0.785899	418	4	0.011252
RGS6	9	0.005452	0.018436	0.785899	419	3	-1.5766
RGMB	9	0.005481	0.01852	0.785899	420	3	2.5053
NUDT21	9	0.0054938	0.018558	0.785899	421	3	4.507
VCL	9	0.0054999	0.018585	0.785899	422	4	-0.020501
HBG1	9	0.0055052	0.018601	0.785899	423	3	2.4936
C10orf55	9	0.0055113	0.018626	0.785899	424	2	6.2302
GPR116	9	0.0055326	0.018696	0.785899	425	4	-0.00051466
MAPK8IP3	9	0.0055479	0.018744	0.785899	426	4	-1.5766
TEX37	9	0.005592	0.018878	0.785899	427	3	2.6092
CCSER2	9	0.0056197	0.018963	0.785899	428	4	1.6448
HIRIP3	9	0.0056387	0.019021	0.785899	429	1	10.846
TMEM59L	9	0.0056853	0.019153	0.785899	430	2	6.2961
NonTargetingControlGuideForHuman_0445	3	0.0056889	0.011572	0.785899	431	1	9.5737
ZNF416	9	0.0057008	0.0192	0.785899	432	2	4.4371
GTF2H5	9	0.0057112	0.019233	0.785899	433	3	2.7171
SRSF11	9	0.0057131	0.01924	0.785899	434	3	2.9524
MFAP3	9	0.0057186	0.019261	0.785899	435	4	2.8612
ELFN2	9	0.0057265	0.019284	0.785899	436	3	2.1232
UBE2C	9	0.005732	0.019299	0.785899	437	2	5.0242
CCDC126	9	0.0057472	0.019344	0.785899	438	4	-0.033198
TENC1	9	0.0057689	0.019406	0.785899	439	4	-0.056251
SYNGR2	9	0.0057701	0.019412	0.785899	440	4	-1.5766
PPP2R2C	9	0.0057707	0.019413	0.785899	441	3	3.4985
RAF1	9	0.0057787	0.019438	0.785899	442	1	10.811
NonTargetingControlGuideForHuman_0380	3	0.0057824	0.011741	0.785899	443	2	5.3326
MEDAG	9	0.0057861	0.019457	0.785899	444	4	2.3631
MAMDC4	9	0.005799	0.019501	0.785899	445	2	6.1248
SLC5A4	9	0.0058184	0.019568	0.785899	446	4	2.4295
C3orf55	9	0.0058257	0.019593	0.785899	447	4	1.9104
CDKL5	9	0.0058266	0.019594	0.785899	448	3	2.8412
DIRC2	9	0.0058483	0.019662	0.785899	449	3	4.4297
TAS2R19	9	0.0058537	0.019677	0.785899	450	3	2.7681
GATA4	9	0.005872	0.01974	0.785899	451	1	10.786
GEMIN2	9	0.0058809	0.019764	0.785899	452	3	2.6683
hsa-mir-1265	12	0.005903	0.022596	0.785899	453	3	2.963
STT3B	9	0.0059069	0.019844	0.785899	454	3	4.4209
SLC45A1	9	0.0059205	0.01989	0.785899	455	2	5.3599
IYD	9	0.0059886	0.020082	0.785899	456	3	2.3867
CYP3A5	9	0.006012	0.020158	0.785899	457	2	4.7024
APOE	9	0.0060597	0.020301	0.785899	458	3	2.1098
LPO	9	0.0060637	0.020315	0.785899	459	3	2.106
TTC3	9	0.0060706	0.020334	0.785899	460	3	4.3067
GIMAP7	9	0.0061053	0.020434	0.785899	461	2	6.7873
LEKR1	9	0.006152	0.020576	0.785899	462	1	10.701
RNF145	9	0.0061658	0.020618	0.785899	463	4	-0.056338
SAA1	9	0.0061713	0.020636	0.785899	464	3	2.2235
LTK	9	0.0061848	0.020669	0.785899	465	4	-0.073859
DHX8	9	0.0061986	0.020715	0.785899	466	1	10.688
CBR4	9	0.0062236	0.020785	0.785899	467	3	3.7546
KRT1	9	0.0062453	0.020851	0.785899	468	1	10.684
MAP3K11	9	0.0062539	0.020872	0.785899	469	4	2.4593
RIPPLY1	9	0.0063107	0.021061	0.785899	470	2	4.7946
PLEKHD1	9	0.0063371	0.021132	0.785899	471	3	2.3727
TCOF1	9	0.0063815	0.021261	0.785899	472	4	2.5699
FZR1	9	0.0064136	0.021342	0.785899	473	2	6.2194
QRICH2	9	0.0064319	0.021399	0.785899	474	2	4.5632
RTEL1	9	0.0064323	0.021401	0.785899	475	2	6.0115
SP6	9	0.006437	0.021416	0.785899	476	2	6.8269
FAM188B	9	0.0064606	0.021489	0.785899	477	2	6.155
KDM6B	9	0.0064785	0.021546	0.785899	478	2	4.5229
TMPO	9	0.0064802	0.021549	0.785899	479	4	2.6656
GOLGA6L9	3	0.0064832	0.013049	0.785899	480	1	9.3133
RNASE10	9	0.0064841	0.021559	0.785899	481	4	1.6956
MASP2	9	0.0064889	0.021572	0.785899	482	3	3.6504
ATXN10	9	0.0065172	0.021658	0.785899	483	3	4.2443
SLC34A1	9	0.0065179	0.021661	0.785899	484	3	2.6791
PLCL1	9	0.0065252	0.021683	0.785899	485	3	1.0259
WDR5B	9	0.0065788	0.02185	0.785899	486	2	6.306
PHC2	9	0.0065866	0.021873	0.785899	487	3	2.3802
FAM47A	9	0.0065951	0.021901	0.785899	488	3	-1.5766
IL18	9	0.0065951	0.021901	0.785899	489	1	10.609
GCSAM	9	0.0066885	0.02219	0.785899	490	3	4.1873
PNMA6A	9	0.0066981	0.02222	0.785899	491	4	2.3248
KDSR	9	0.006722	0.022282	0.785899	492	2	6.7407
ATP2A1	9	0.0067509	0.022377	0.785899	493	2	4.4238
TMEM53	9	0.0067583	0.022403	0.785899	494	3	0.90254
NonTargetingControlGuideForHuman_0889	3	0.0067712	0.013547	0.785899	495	1	9.0063
hsa-mir-5688	12	0.0068399	0.025366	0.785899	496	4	0.95997
hsa-mir-519d	12	0.0068399	0.025366	0.785899	497	4	2.4825
hsa-mir-200b	12	0.0068399	0.025366	0.785899	498	4	2.942
hsa-mir-8060	12	0.0068399	0.025366	0.785899	499	4	-1.5766
hsa-mir-30d	12	0.0068399	0.025366	0.785899	500	4	1.0983
hsa-mir-548s	12	0.0068399	0.025366	0.785899	501	4	0.63786
hsa-mir-4712	12	0.0068399	0.025366	0.785899	502	4	0.32731
hsa-mir-4484	12	0.0068399	0.025366	0.785899	503	4	0.44763
hsa-mir-1207	12	0.0068399	0.025366	0.785899	504	4	-1.5766
hsa-mir-8057	12	0.0068399	0.025366	0.785899	505	4	-1.5766
hsa-mir-6761	12	0.0068399	0.025366	0.785899	506	4	-1.5766
hsa-mir-3663	12	0.0068399	0.025366	0.785899	507	4	0.62876
hsa-mir-150	12	0.0068399	0.025366	0.785899	508	4	-1.5766
hsa-mir-653	12	0.0068399	0.025366	0.785899	509	4	-1.5766
hsa-mir-485	12	0.0068399	0.025366	0.785899	510	4	0.15585
hsa-mir-6769b	12	0.0068399	0.025366	0.785899	511	4	0.34416
hsa-mir-5579	12	0.0068399	0.025366	0.785899	512	4	0.23123
hsa-let-7e	12	0.0068399	0.025366	0.785899	513	4	0.42554
hsa-mir-1281	12	0.0068399	0.025366	0.785899	514	4	-1.5766
hsa-mir-4741	12	0.0068399	0.025366	0.785899	515	4	-1.5766
hsa-mir-6719	12	0.0068399	0.025366	0.785899	516	4	-1.5766
hsa-mir-566	12	0.0068399	0.025366	0.785899	517	4	-1.5766
hsa-mir-6855	12	0.0068399	0.025366	0.785899	518	4	-1.5766
hsa-mir-484	12	0.0068399	0.025366	0.785899	519	4	-1.5766
hsa-mir-6873	12	0.0068399	0.025366	0.785899	520	4	0.37811
hsa-mir-626	12	0.0068399	0.025366	0.785899	521	4	-1.5766
hsa-mir-4634	12	0.0068399	0.025366	0.785899	522	4	-1.5766
hsa-mir-93	12	0.0068399	0.025366	0.785899	523	4	0.25511
hsa-mir-4419a	12	0.0068399	0.025366	0.785899	524	4	-1.5766
hsa-mir-6125	12	0.0068399	0.025366	0.785899	525	4	-1.5766
hsa-mir-5004	12	0.0068399	0.025366	0.785899	526	4	-1.5766
hsa-mir-3916	12	0.0068399	0.025366	0.785899	527	4	-1.5766
hsa-mir-302b	12	0.0068399	0.025366	0.785899	528	4	0.40509
hsa-mir-3929	12	0.0068399	0.025366	0.785899	529	4	-1.5766
OR4N5	9	0.0068516	0.022693	0.785899	530	1	10.586
NonTargetingControlGuideForHuman_0173	3	0.0068724	0.013714	0.785899	531	1	9.2121
C11orf65	9	0.0068912	0.022822	0.785899	532	3	3.598
CAPN8	9	0.0068982	0.022843	0.785899	533	2	4.6114
CYB5R2	9	0.006902	0.022857	0.785899	534	3	2.8886
NIF3L1	9	0.0069106	0.022882	0.785899	535	3	1.9452
MTFR1	9	0.0069347	0.022963	0.785899	536	3	4.1359
LRIG2	9	0.0069364	0.022969	0.785899	537	3	2.996
LMAN1	9	0.0069448	0.023006	0.785899	538	2	6.6672
NonTargetingControlGuideForHuman_0413	3	0.0069558	0.013866	0.785899	539	2	1.762
OCRL	9	0.0069578	0.023044	0.785899	540	4	-0.12844
C14orf105	9	0.0069737	0.023089	0.785899	541	2	4.4392
CRNKL1	9	0.0069915	0.023141	0.785899	542	2	4.4955
GJC2	9	0.0070079	0.023192	0.785899	543	2	5.5673
IQCD	9	0.0070275	0.02325	0.785899	544	2	5.6546
HFM1	9	0.0070381	0.023283	0.785899	545	2	6.0309
ZKSCAN4	9	0.007052	0.023331	0.785899	546	2	5.8704
PAPOLA	9	0.0070834	0.023426	0.785899	547	4	-1.5766
CRB3	9	0.0070969	0.023463	0.785899	548	4	2.7932
CCL23	9	0.0071265	0.023556	0.785899	549	4	1.971
EHD4	9	0.0071385	0.023591	0.785899	550	3	1.9107
ARHGAP33	9	0.0071455	0.023609	0.785899	551	2	4.1992
ECEL1	9	0.0071474	0.023614	0.785899	552	4	1.3966
RHOB	9	0.0071603	0.023659	0.785899	553	2	4.9889
LOC643669	9	0.0071779	0.023716	0.785899	554	1	10.762
S1PR3	9	0.007185	0.023734	0.785899	555	2	5.7601
CKM	9	0.0071852	0.023734	0.785899	556	4	1.7169
GSTZ1	9	0.0071956	0.023767	0.785899	557	3	2.3867
HELT	9	0.0072146	0.023825	0.785899	558	4	2.3988
CACNG5	9	0.0072197	0.02384	0.785899	559	2	4.5473
STK32A	9	0.0072245	0.023851	0.785899	560	1	10.76
TMEM41B	9	0.0072685	0.023986	0.785899	561	3	2.1623
INSL6	9	0.0072712	0.023993	0.785899	562	1	10.52
hsa-mir-584	12	0.0072787	0.026536	0.785899	563	3	3.2782
FTL	9	0.0072793	0.024012	0.785899	564	2	4.7437
VDR	9	0.0072796	0.024014	0.785899	565	3	2.3867
PPIF	9	0.007305	0.024089	0.785899	566	4	1.974
DUS2L	6	0.0073115	0.019754	0.785899	567	3	0.99762
RNF183	9	0.0073149	0.024122	0.785899	568	4	-1.5766
hsa-mir-6793	12	0.0073248	0.026664	0.785899	569	2	6.975
RPE65	9	0.0073411	0.024203	0.785899	570	1	10.511
PVRL1	9	0.0073419	0.024208	0.785899	571	4	-0.17215
LDLRAD3	9	0.0073542	0.024243	0.785899	572	2	6.8381
FAM3C	6	0.0073736	0.019889	0.785899	573	1	9.8831
C15orf32	9	0.0073798	0.024321	0.785899	574	3	1.8991
hsa-mir-8062	12	0.0073869	0.026829	0.785899	575	3	2.802
PRR15L	9	0.0074343	0.024476	0.785899	576	1	10.501
SIRT6	9	0.0074651	0.024567	0.785899	577	3	2.5512
KAT7	9	0.0074851	0.024625	0.785899	578	4	1.6119
ERBB3	9	0.0075042	0.024683	0.785899	579	1	10.729
POF1B	9	0.007508	0.024693	0.785899	580	3	4.1565
GOLGA6L6	3	0.0075104	0.014895	0.785899	581	1	8.7666
STK17A	9	0.0075148	0.024715	0.785899	582	3	2.1552
MUC6	9	0.0075201	0.024731	0.785899	583	2	4.7685
CPSF7	9	0.0075255	0.024747	0.785899	584	4	1.7346
C12orf43	9	0.0075353	0.024779	0.785899	585	2	5.8262
OR5B2	9	0.0075397	0.024794	0.785899	586	3	1.8204
C1orf27	9	0.0075508	0.024828	0.785899	587	2	5.8654
ERO1LB	9	0.0076012	0.024979	0.785899	588	3	4.1606
YPEL2	9	0.007644	0.025108	0.785899	589	1	10.476
CCDC105	9	0.0076668	0.025189	0.785899	590	4	-1.5766
HS3ST4	9	0.0076906	0.025251	0.785899	591	1	10.474
CLN5	9	0.0076917	0.025256	0.785899	592	4	-1.5766
HLA-DOA	9	0.0077005	0.025292	0.785899	593	3	2.3066
WNT5A	9	0.0077167	0.025336	0.785899	594	4	1.9082
SPRR2A	9	0.0077236	0.025358	0.785899	595	3	4.0798
DLK2	9	0.0077492	0.025431	0.785899	596	2	6.7901
NOL10	9	0.0077543	0.025446	0.785899	597	2	4.298
LAPTM4B	9	0.0077604	0.025467	0.785899	598	3	3.9402
ACTR10	9	0.0077604	0.025467	0.785899	599	1	10.462
H2AFZ	9	0.0077624	0.025472	0.785899	600	4	-0.19129
PGK2	9	0.0078303	0.025681	0.785899	601	2	7.2049
RDH5	9	0.0078769	0.025821	0.785899	602	2	4.549
KLHL8	9	0.0078783	0.025828	0.785899	603	4	-0.21448
TLR8	9	0.00791	0.025924	0.785899	604	3	2.1526
MN1	9	0.0079235	0.025967	0.785899	605	3	2.5225
hsa-mir-3926-2	3	0.0079616	0.015711	0.785899	606	1	8.6987
MPPED1	9	0.0079662	0.026088	0.785899	607	3	2.3867
SCNM1	9	0.0079701	0.026102	0.785899	608	1	10.668
IL18RAP	9	0.0080166	0.026259	0.785899	609	2	4.4272
SLC22A25	9	0.0080438	0.026351	0.785899	610	2	4.9486
ATP11B	9	0.0080725	0.026435	0.785899	611	4	-0.21341
ZNF587B	9	0.0080752	0.02644	0.785899	612	2	4.9019
ZNF740	9	0.0080755	0.026441	0.785899	613	4	-1.5766
ANKRD36	9	0.0080856	0.026465	0.785899	614	2	4.9418
TSPAN16	9	0.0080968	0.026499	0.785899	615	4	1.2099
F8	9	0.0081098	0.026544	0.785899	616	2	6.7542
GNRH1	9	0.0081227	0.026588	0.785899	617	4	-0.20409
PPEF2	9	0.0081564	0.026696	0.785899	618	1	10.405
SLC25A17	9	0.0081589	0.026702	0.785899	619	3	3.9625
RASSF3	9	0.0081747	0.026751	0.785899	620	2	6.7765
RPUSD3	9	0.0082029	0.026839	0.785899	621	2	4.5285
PDE4B	9	0.0082495	0.026984	0.785899	622	2	6.728
LOC554223	9	0.0082607	0.027018	0.785899	623	4	1.1365
TESC	9	0.0082642	0.027027	0.785899	624	3	3.9964
PPP3R1	9	0.0082936	0.027124	0.785899	625	3	3.3397
RBM22	9	0.0082961	0.027131	0.785899	626	3	-1.5766
PCBP3	9	0.0083133	0.02719	0.785899	627	4	2.176
NonTargetingControlGuideForHuman_0856	3	0.0083193	0.016338	0.785899	628	2	3.4429
SNX20	9	0.0083224	0.027214	0.785899	629	2	4.1464
SAMD15	9	0.0083426	0.027277	0.785899	630	3	3.2222
ISCA2	9	0.0083436	0.027283	0.785899	631	2	4.0731
PGM2L1	9	0.0083861	0.027412	0.785899	632	2	6.6395
JRK	9	0.0083892	0.027422	0.785899	633	2	5.6035
FGL2	9	0.0084118	0.027496	0.785899	634	3	3.4682
NUB1	9	0.0084191	0.027517	0.785899	635	4	-0.17338
TMC2	9	0.0084191	0.027517	0.785899	636	4	2.4357
ALOX12B	9	0.0084358	0.027571	0.785899	637	1	10.602
MMP9	9	0.0084446	0.027604	0.785899	638	2	3.9654
CEP72	9	0.0084823	0.027716	0.785899	639	1	10.358
hsa-mir-3653	12	0.008489	0.029795	0.785899	640	2	4.996
hsa-mir-582	12	0.0085046	0.029843	0.785899	641	1	10.636
NonTargetingControlGuideForHuman_0530	3	0.0085059	0.016686	0.785899	642	1	8.3801
CD177	9	0.0085355	0.027861	0.785899	643	2	4.4427
NonTargetingControlGuideForHuman_0779	3	0.008537	0.016743	0.785899	644	1	8.3771
TYW1B	9	0.0085462	0.027887	0.785899	645	2	5.7831
CLCN7	9	0.0085521	0.027906	0.785899	646	1	10.352
UNC79	9	0.0086095	0.028086	0.785899	647	4	1.701
MRPS34	9	0.0086573	0.02822	0.785899	648	4	1.1228
OR4K5	9	0.0086685	0.028255	0.785899	649	1	10.341
SNX9	9	0.0087151	0.028391	0.785899	650	2	6.289
ZNF486	9	0.0087179	0.0284	0.785899	651	4	1.3322
ORAOV1	9	0.0087195	0.028404	0.785899	652	4	-0.24192
KRTAP4-9	9	0.0087708	0.028542	0.785899	653	4	-1.5766
KCNJ13	9	0.0087726	0.028547	0.785899	654	3	3.2682
PPM1H	9	0.0087887	0.028597	0.785899	655	3	2.9742
OSTN	9	0.0087925	0.028612	0.785899	656	3	1.8453
NCAPH2	9	0.0088082	0.028661	0.785899	657	3	-1.5766
TTC26	9	0.0088159	0.028685	0.785899	658	4	-0.26388
KANK2	9	0.0088407	0.028755	0.785899	659	2	4.1604
SOLH	9	0.0088407	0.028755	0.785899	660	2	5.1324
GPR4	9	0.0088547	0.028801	0.785899	661	1	10.292
SHOX2	9	0.0088887	0.028908	0.785899	662	4	-0.25731
CCDC68	9	0.0088935	0.028919	0.785899	663	4	1.8121
hsa-mir-10b	12	0.0089007	0.030923	0.785899	664	3	4.6054
GLG1	9	0.0089013	0.028948	0.785899	665	2	6.7579
SYK	9	0.0089049	0.028957	0.785899	666	4	-1.5766
UGP2	9	0.0089098	0.028966	0.785899	667	4	1.2149
RBKS	9	0.0089478	0.029089	0.785899	668	1	10.476
CYP26C1	9	0.0089943	0.029222	0.785899	669	3	3.3347
SLC25A22	9	0.0090021	0.029247	0.785899	670	2	5.6268
KLHL7	9	0.0090641	0.029451	0.785899	671	2	4.3258
CCNI	9	0.0091339	0.029655	0.785899	672	1	10.222
TPO	9	0.0091408	0.029672	0.785899	673	4	2.1771
DDX31	9	0.0091509	0.029698	0.785899	674	2	4.789
C10orf90	9	0.0091805	0.029792	0.785899	675	1	10.45
CDK3	9	0.009227	0.029929	0.785899	676	3	1.9047
DIP2B	9	0.0092341	0.029947	0.785899	677	2	4.5807
VDAC3	9	0.0092735	0.030059	0.785899	678	3	2.3867
TMEM198	9	0.009277	0.030071	0.785899	679	4	1.6894
DHX37	9	0.009282	0.030084	0.785899	680	4	2.3566
TUBB4B	9	0.00932	0.030198	0.785899	681	1	10.15
LPPR1	9	0.0093343	0.030238	0.785899	682	3	3.8913
STOM	9	0.0094239	0.030495	0.785899	683	3	3.9259
EXT1	9	0.0094281	0.030511	0.785899	684	4	1.6065
TNFAIP3	9	0.0094351	0.030541	0.785899	685	2	4.758
RRAGC	9	0.0094596	0.03062	0.785899	686	1	10.345
hsa-mir-378d-1	12	0.0094971	0.03253	0.785899	687	2	6.5496
ALDH1B1	9	0.0095025	0.030748	0.785899	688	2	5.2604
MRPL9	9	0.0095061	0.030758	0.785899	689	3	1.6094
TTC18	9	0.0095161	0.030782	0.785899	690	4	1.1835
NRK	9	0.0095526	0.030888	0.785899	691	1	10.324
PRKCQ	9	0.0095758	0.030962	0.785899	692	3	3.84
TXNDC9	9	0.0095791	0.030969	0.785899	693	4	-1.5766
HERC2	9	0.0095911	0.031006	0.785899	694	4	-1.5766
NonTargetingControlGuideForHuman_0166	3	0.0096094	0.018655	0.785899	695	2	3.3302
FAM47E-STBD1	6	0.0096203	0.025298	0.785899	696	2	3.0864
UBE2E2	9	0.0096267	0.031118	0.785899	697	2	4.6617
MYADM	9	0.0096891	0.03131	0.785899	698	2	6.5341
FAM222A	9	0.0096922	0.031317	0.785899	699	1	10.082
NonTargetingControlGuideForHuman_0959	3	0.0097337	0.018896	0.785899	700	1	8.0107
HECW1	9	0.0097387	0.031437	0.785899	701	1	10.067
PVRIG	9	0.0097439	0.031455	0.785899	702	4	1.7295
C19orf80	9	0.009749	0.031464	0.785899	703	4	1.1123
NonTargetingControlGuideForHuman_0582	3	0.0097648	0.018945	0.785899	704	1	8.0086
NFATC2IP	9	0.0097745	0.031536	0.785899	705	2	3.8072
VBP1	9	0.0097852	0.031564	0.785899	706	2	4.3547
CBX4	9	0.0097859	0.031566	0.785899	707	2	4.6575
PIAS1	9	0.0098316	0.031698	0.785899	708	2	4.041
USP35	9	0.0098317	0.031698	0.785899	709	3	-1.5766
TBCCD1	9	0.0098782	0.031836	0.785899	710	2	4.2283
HMGCLL1	9	0.0098831	0.031848	0.785899	711	3	3.7958
hsa-mir-3162	12	0.0099001	0.033608	0.785899	712	3	1.8969
NEBL	9	0.0099247	0.031972	0.785899	713	1	10.245
CNTN3	9	0.009935	0.032001	0.785899	714	4	1.733
PRKCSH	9	0.0099712	0.032111	0.785899	715	2	5.724
PCDHGA12	6	0.010059	0.026371	0.785899	716	1	9.5013
B3GNT5	9	0.010064	0.032384	0.785899	717	1	10.239
hsa-mir-3179-3	9	0.010108	0.032518	0.785899	718	2	4.1084
PBLD	9	0.010111	0.032525	0.785899	719	1	10.236
hsa-mir-4645	12	0.010117	0.03418	0.785899	720	2	5.9896
GRIP1	9	0.010157	0.032657	0.785899	721	1	9.999
TMEM209	9	0.010204	0.032796	0.785899	722	1	9.9862
BRD2	9	0.010224	0.032855	0.785899	723	2	4.5251
MFN2	9	0.010225	0.03286	0.785899	724	4	-1.5766
ANKRD55	9	0.010236	0.032892	0.785899	725	2	4.7025
hsa-mir-6772	12	0.010256	0.034539	0.785899	726	2	4.493
RAB1A	9	0.010259	0.032964	0.785899	727	2	4.6562
PPP1R16A	9	0.010294	0.033066	0.785899	728	4	1.589
HRASLS5	9	0.010297	0.033073	0.785899	729	2	6.1373
ARL13B	9	0.010327	0.033164	0.785899	730	4	-0.34549
MKL1	9	0.010343	0.033214	0.785899	731	1	10.2
SSUH2	9	0.010399	0.033389	0.785899	732	4	-0.34329
HPR	9	0.010409	0.033417	0.785899	733	4	1.4724
HSDL2	9	0.010413	0.033429	0.785899	734	1	9.9695
CLMP	9	0.010413	0.033429	0.785899	735	1	9.9695
GPR141	9	0.01047	0.03359	0.785899	736	2	4.8864
hsa-mir-519e	9	0.010483	0.03363	0.785899	737	2	4.1937
LY6D	9	0.010505	0.033697	0.785899	738	2	4.2168
NonTargetingControlGuideForHuman_0258	3	0.010541	0.02029	0.785899	739	1	7.6744
CELF3	9	0.010552	0.03384	0.785899	740	1	9.9499
ANP32E	9	0.010552	0.03384	0.785899	741	2	4.1866
OR1N2	9	0.010622	0.034051	0.785899	742	3	-1.5766
TBXA2R	9	0.010623	0.034057	0.785899	743	2	4.0606
MEMO1	9	0.010655	0.034143	0.785899	744	4	-0.3496
ATP5SL	9	0.010668	0.034188	0.785899	745	2	4.1722
EVA1B	9	0.010694	0.034257	0.785899	746	2	4.4283
CRYBA2	9	0.01071	0.034306	0.785899	747	4	1.8047
hsa-mir-602	12	0.010736	0.035894	0.785899	748	1	10.421
JSRP1	9	0.010748	0.034408	0.785899	749	2	4.0867
UBXN2B	9	0.010761	0.034448	0.785899	750	1	9.9096
GALNT8	9	0.010826	0.034631	0.785899	751	2	6.0354
CHCHD7	9	0.010831	0.034643	0.785899	752	2	4.1649
ZDHHC9	9	0.010831	0.034643	0.785899	753	1	9.9064
C20orf202	9	0.010831	0.034648	0.785899	754	2	4.0843
hsa-mir-8075	6	0.010862	0.028308	0.785899	755	3	1.6887
MDM1	9	0.010915	0.034899	0.785899	756	2	5.572
OR1S2	9	0.010935	0.03495	0.785899	757	4	-0.33805
RFXANK	9	0.010987	0.035094	0.785899	758	4	1.8251
ASXL3	9	0.010994	0.035114	0.785899	759	1	9.8841
hsa-mir-5693	9	0.011011	0.035167	0.785899	760	3	3.7238
HDX	9	0.011066	0.03533	0.785899	761	3	3.6987
TLCD2	9	0.011087	0.0354	0.785899	762	2	5.5901
BCL2L12	9	0.011249	0.035746	0.785899	763	1	9.8539
ZNF668	9	0.011319	0.035901	0.785899	764	3	-1.5766
hsa-mir-1246	12	0.011325	0.037454	0.785899	765	3	4.2693
HDGFRP2	9	0.011339	0.03594	0.785899	766	3	3.7098
EBI3	9	0.011388	0.036044	0.785899	767	1	9.8308
UPF3B	9	0.011388	0.036044	0.785899	768	1	9.8308
hsa-mir-544b	12	0.011494	0.037919	0.785899	769	4	2.9178
MASP1	9	0.011528	0.036357	0.785899	770	2	6.6204
TAB3	9	0.011528	0.036357	0.785899	771	1	9.7995
SMG8	9	0.011553	0.036406	0.785899	772	2	4.5217
BCL2L15	9	0.011578	0.036459	0.785899	773	3	3.6859
KIAA1199	9	0.011597	0.036498	0.785899	774	1	10.017
PPP1R12A	9	0.011609	0.03652	0.785899	775	3	3.6431
NonTargetingControlGuideForHuman_0269	3	0.011612	0.022174	0.785899	776	2	2.9379
RPA4	9	0.011633	0.036583	0.785899	777	2	4.7586
LLPH	9	0.011644	0.036607	0.785899	778	2	4.1553
TDO2	9	0.011646	0.036614	0.785899	779	3	3.6459
PATL1	9	0.011737	0.036814	0.785899	780	2	5.3604
PSTK	9	0.011737	0.036814	0.785899	781	3	1.3024
C2orf91	9	0.011737	0.036814	0.785899	782	2	4.0954
ASAH2B	9	0.011769	0.03688	0.785899	783	2	4.9454
SENP1	9	0.011776	0.036897	0.785899	784	3	3.6326
SMARCA5	9	0.011782	0.036911	0.785899	785	2	5.1932
CXXC4	9	0.011807	0.036956	0.785899	786	2	3.6002
ROCK2	9	0.011829	0.037005	0.785899	787	1	9.9919
KRTAP21-1	9	0.011876	0.0371	0.785899	788	2	6.692
hsa-mir-3974	12	0.011891	0.038987	0.785899	789	3	2.3867
EIF4A3	9	0.011969	0.037288	0.785899	790	3	1.2095
C3orf52	9	0.011988	0.037328	0.785899	791	2	3.7164
OMG	9	0.012015	0.037382	0.785899	792	1	9.7429
DPY19L2	9	0.012062	0.037466	0.785899	793	1	9.7347
ZDHHC23	9	0.012108	0.037555	0.785899	794	1	9.7331
hsa-mir-10a	12	0.012144	0.039676	0.785899	795	4	2.6198
DNASE2B	9	0.012144	0.037634	0.785899	796	3	3.5938
OR4F29	3	0.012171	0.023123	0.785899	797	1	7.5827
SEMA3C	9	0.012178	0.037702	0.785899	798	1	9.7264
NonTargetingControlGuideForHuman_0195	3	0.012248	0.02326	0.785899	799	1	7.3531
hsa-mir-6512	12	0.012279	0.040015	0.785899	800	2	4.6726
COX7B	9	0.012294	0.037941	0.785899	801	2	4.1823
TCEAL2	9	0.01234	0.038037	0.785899	802	1	9.7096
MOS	9	0.012404	0.038181	0.785899	803	3	3.5428
SSX1	9	0.012474	0.03832	0.785899	804	2	5.0297
hsa-mir-6806	12	0.012483	0.040565	0.785899	805	3	2.9567
hsa-mir-892b	12	0.012487	0.040575	0.785899	806	3	3.2277
C10orf68	9	0.012502	0.038378	0.785899	807	2	4.058
TRIOBP	9	0.012502	0.038378	0.785899	808	2	5.8475
AKAP9	9	0.012502	0.038378	0.785899	809	2	4.058
ASF1B	9	0.012502	0.038378	0.785899	810	2	5.8649
hsa-mir-4725	12	0.012512	0.040651	0.785899	811	4	3.1435
ZNF93	9	0.012589	0.038561	0.785899	812	2	4.5119
PAQR7	9	0.012595	0.038577	0.785899	813	2	3.6389
PGGT1B	9	0.012665	0.038724	0.785899	814	3	1.7023
PANK2	9	0.012665	0.038724	0.785899	815	1	9.6841
OR51D1	9	0.012762	0.038914	0.785899	816	3	3.5016
CPO	9	0.012804	0.039005	0.785899	817	1	9.894
hsa-mir-5698	12	0.01284	0.041508	0.785899	818	1	10.086
AMY1C	6	0.012862	0.033053	0.785899	819	1	9.0994
GPR180	9	0.012943	0.039289	0.785899	820	3	3.5217
hsa-mir-3137	12	0.012943	0.041773	0.785899	821	2	6.7271
TGIF1	9	0.012989	0.039367	0.785899	822	1	9.8939
hsa-mir-1266	12	0.013006	0.041957	0.785899	823	3	3.108
MAP1LC3A	9	0.013014	0.03942	0.785899	824	2	5.687
GNG11	9	0.013059	0.03952	0.785899	825	1	9.6581
LOC152586	9	0.013198	0.039809	0.785899	826	1	9.6493
BSX	9	0.013198	0.039809	0.785899	827	3	-1.5766
MSTN	9	0.01321	0.039833	0.785899	828	2	5.0183
OR7G3	9	0.013223	0.039865	0.785899	829	2	3.5731
RAB22A	9	0.013242	0.039904	0.785899	830	2	4.1543
CCDC137	9	0.013291	0.040002	0.785899	831	1	9.6405
PRDM1	9	0.013291	0.040002	0.785899	832	1	9.6405
NonTargetingControlGuideForHuman_0977	3	0.013294	0.025128	0.785899	833	2	-1.5766
NonTargetingControlGuideForHuman_0829	3	0.013294	0.025128	0.785899	834	2	0.31622
NonTargetingControlGuideForHuman_0556	3	0.013294	0.025128	0.785899	835	2	0.69502
NonTargetingControlGuideForHuman_0967	3	0.013294	0.025128	0.785899	836	2	-1.5766
NonTargetingControlGuideForHuman_0210	3	0.013294	0.025128	0.785899	837	2	-1.5766
NonTargetingControlGuideForHuman_0324	3	0.013294	0.025128	0.785899	838	2	-1.5766
NonTargetingControlGuideForHuman_0087	3	0.013294	0.025128	0.785899	839	2	0.40509
TBC1D3H	3	0.013294	0.025128	0.785899	840	2	-1.5766
NonTargetingControlGuideForHuman_0888	3	0.013294	0.025128	0.785899	841	2	0.40509
NonTargetingControlGuideForHuman_0671	3	0.013294	0.025128	0.785899	842	2	-1.5766
NonTargetingControlGuideForHuman_0895	3	0.013294	0.025128	0.785899	843	2	-1.5766
NonTargetingControlGuideForHuman_0517	3	0.013294	0.025128	0.785899	844	2	-1.5766
NonTargetingControlGuideForHuman_0328	3	0.013294	0.025128	0.785899	845	2	-1.5766
NonTargetingControlGuideForHuman_0460	3	0.013294	0.025128	0.785899	846	2	-1.5766
NonTargetingControlGuideForHuman_0729	3	0.013294	0.025128	0.785899	847	2	0.12084
NonTargetingControlGuideForHuman_0123	3	0.013294	0.025128	0.785899	848	2	1.9809
MGAT1	9	0.013327	0.040086	0.785899	849	3	3.5054
NonTargetingControlGuideForHuman_0668	3	0.013341	0.025214	0.785899	850	1	7.1312
CEBPE	9	0.0134	0.040234	0.785899	851	2	3.6379
GAGE12H	6	0.013419	0.034367	0.785899	852	1	9.2475
VASN	9	0.01343	0.04029	0.785899	853	1	9.6227
UBAC2	9	0.01343	0.04029	0.785899	854	1	9.6227
NDUFS8	9	0.013592	0.040623	0.785899	855	1	9.8396
SERHL2	9	0.013624	0.040686	0.785899	856	2	3.7183
LYN	9	0.013661	0.040763	0.785899	857	1	9.6047
OR5M1	9	0.013661	0.040763	0.785899	858	3	-1.5766
CCDC22	9	0.013847	0.041175	0.785899	859	3	1.4696
NRCAM	9	0.013847	0.041175	0.785899	860	3	0.94653
NPC1	9	0.013884	0.041248	0.785899	861	2	3.9093
COPS8	9	0.013917	0.041308	0.785899	862	3	3.4609
SLC30A1	9	0.013924	0.041321	0.785899	863	2	4.701
ARPC3	9	0.013986	0.041449	0.785899	864	1	9.5772
CAB39	9	0.013986	0.041449	0.785899	865	1	9.5772
MMACHC	9	0.013986	0.041449	0.785899	866	3	0.91503
TBL1X	9	0.013986	0.041449	0.785899	867	1	9.5772
hsa-mir-6868	12	0.014	0.044523	0.785899	868	3	4.1301
NonTargetingControlGuideForHuman_0609	3	0.014077	0.026509	0.785899	869	1	7.0454
OR3A1	9	0.014194	0.041889	0.785899	870	1	9.5679
PSMC2	9	0.014194	0.041889	0.785899	871	1	9.5679
EIF2AK1	9	0.014194	0.041889	0.785899	872	1	9.5679
ATF7IP2	9	0.014194	0.041889	0.785899	873	1	9.5679
hsa-mir-1262	12	0.014261	0.045222	0.785899	874	1	10.138
hsa-mir-1282	12	0.014285	0.045292	0.785899	875	3	2.4104
RGS13	9	0.01438	0.04229	0.785899	876	1	9.5586
ABHD15	9	0.01438	0.04229	0.785899	877	3	1.0741
PEG10	9	0.01438	0.04229	0.785899	878	2	3.991
HSPB2	9	0.014382	0.042295	0.785899	879	2	3.4511
ATG4B	9	0.014389	0.042311	0.785899	880	3	3.3922
NUPL1	9	0.01445	0.042444	0.785899	881	3	3.4514
MTHFD1L	9	0.014588	0.042756	0.785899	882	2	3.9816
VN1R4	9	0.014588	0.042756	0.785899	883	1	9.5397
PTGER1	9	0.014588	0.042756	0.785899	884	2	3.9816
C18orf54	9	0.014601	0.042787	0.785899	885	3	3.3999
NonTargetingControlGuideForHuman_0495	3	0.014643	0.027508	0.785899	886	1	6.939
TMEM239	9	0.014703	0.042998	0.785899	887	2	4.7088
MAP3K14	9	0.014724	0.043044	0.785899	888	2	4.3987
RNASE2	9	0.01475	0.043103	0.785899	889	3	-1.5766
C19orf25	9	0.01475	0.043103	0.785899	890	2	3.9768
IFNG	9	0.01475	0.043103	0.785899	891	2	3.9768
MTHFS	9	0.014751	0.043105	0.785899	892	2	3.4354
ACRBP	9	0.014779	0.04317	0.785899	893	2	6.1202
NFATC3	9	0.014843	0.043293	0.785899	894	3	-1.5766
hsa-mir-219a-2	12	0.014847	0.046789	0.785899	895	1	9.8615
HAVCR2	9	0.014889	0.043387	0.785899	896	2	5.3623
RBBP7	9	0.014896	0.0434	0.785899	897	2	4.1546
ITIH3	9	0.014935	0.043502	0.785899	898	2	6.0395
GAS1	9	0.015051	0.043741	0.785899	899	2	3.9624
C22orf28	9	0.015051	0.043741	0.785899	900	1	9.5013
DLEC1	9	0.015062	0.043766	0.785899	901	2	3.6441
KRTAP19-8	9	0.015083	0.043812	0.785899	902	2	6.4303
NonTargetingControlGuideForHuman_0695	3	0.015084	0.028283	0.785899	903	1	6.911
TRIM48	9	0.015167	0.043987	0.785899	904	3	-1.5766
EXOG	9	0.015213	0.044074	0.785899	905	2	6.0998
PAK6	9	0.015229	0.044111	0.785899	906	3	3.3224
hsa-mir-567	12	0.015248	0.047828	0.785899	907	1	9.8074
UMODL1	9	0.015352	0.044368	0.785899	908	1	9.4817
FNDC7	9	0.015352	0.044368	0.785899	909	2	3.9525
RPTN	9	0.015352	0.044368	0.785899	910	3	2.4391
SLC16A10	9	0.015352	0.044368	0.785899	911	1	9.4817
hsa-mir-657	12	0.015488	0.048472	0.785899	912	4	2.4784
SLCO3A1	9	0.01549	0.044653	0.785899	913	1	9.7009
GTF2F2	9	0.01556	0.044793	0.785899	914	3	-1.5766
PCDHGA1	9	0.01556	0.044793	0.785899	915	1	9.4717
DPM1	9	0.015607	0.044895	0.785899	916	2	3.5637
RMND5B	9	0.015607	0.044895	0.785899	917	2	3.9869
DEFB107A	9	0.015607	0.044895	0.785899	918	2	5.0674
GABRP	9	0.015607	0.044895	0.785899	919	2	3.9938
SLC36A4	9	0.015607	0.044895	0.785899	920	2	4.8479
EPRS	9	0.015607	0.044895	0.785899	921	2	4.3578
hsa-mir-670	12	0.015692	0.048987	0.785899	922	3	3.9087
TCP10	9	0.015699	0.045086	0.785899	923	1	9.4618
PRPF4	9	0.015699	0.045086	0.785899	924	2	5.5199
FAN1	9	0.015699	0.045086	0.785899	925	2	6.1955
GOLGA6L10	6	0.015829	0.039901	0.785899	926	1	8.5865
OR2L2	9	0.01586	0.04542	0.785899	927	3	-1.5766
TNPO2	9	0.01586	0.04542	0.785899	928	2	5.7883
BEND6	9	0.015911	0.045535	0.785899	929	2	4.1961
NonTargetingControlGuideForHuman_0462	3	0.015919	0.02974	0.785899	930	1	6.7173
hsa-mir-4530	12	0.015925	0.049591	0.785899	931	4	0.026126
TSHZ3	9	0.015932	0.045575	0.785899	932	2	5.6226
SCAND1	9	0.015953	0.045615	0.785899	933	1	9.6752
NonTargetingControlGuideForHuman_0927	3	0.015997	0.029886	0.785899	934	1	6.9354
hsa-mir-938	12	0.016003	0.049797	0.785899	935	4	0.035067
KHDRBS3	9	0.016022	0.045763	0.785899	936	3	1.8272
RANBP3L	6	0.016045	0.040432	0.785899	937	2	3.4819
UGT2B15	9	0.016075	0.045862	0.785899	938	3	3.3103
AAK1	9	0.016089	0.045886	0.785899	939	3	3.3497
SSH2	9	0.016092	0.045893	0.785899	940	2	5.7448
LCE1D	9	0.016103	0.045912	0.785899	941	2	3.3259
FAM133B	9	0.016138	0.045979	0.785899	942	2	4.0367
hsa-mir-526a-1	6	0.016184	0.040769	0.785899	943	1	8.5213
NBPF9	9	0.016189	0.046088	0.785899	944	2	3.7171
TMEM167B	9	0.016225	0.046156	0.785899	945	2	4.9822
HIST1H2BC	9	0.016254	0.046214	0.785899	946	3	1.6986
P4HA1	9	0.016254	0.046214	0.785899	947	2	5.142
LOC100287399	9	0.016254	0.046214	0.785899	948	2	4.4994
SYNM	9	0.016376	0.046468	0.785899	949	3	3.3462
NLRP12	9	0.016415	0.046547	0.785899	950	1	9.3899
SOWAHB	9	0.016415	0.046547	0.785899	951	2	6.2719
ATAD3B	9	0.016415	0.046547	0.785899	952	3	3.0147
E2F2	9	0.016426	0.046567	0.785899	953	2	6.3387
SRL	9	0.016433	0.046585	0.785899	954	2	5.2961
PRH2	9	0.016484	0.046696	0.785899	955	2	4.9112
ATAD2B	9	0.016508	0.046751	0.785899	956	2	3.893
PTPMT1	9	0.016549	0.046838	0.785899	957	2	3.3328
HAX1	9	0.016623	0.04701	0.785899	958	1	9.3793
FLT3LG	9	0.016623	0.04701	0.785899	959	2	5.4648
NUCKS1	9	0.016693	0.04715	0.785899	960	3	-1.5766
NonTargetingControlGuideForHuman_0024	3	0.016708	0.031176	0.785899	961	1	6.8332
GBP1	9	0.016739	0.047253	0.785899	962	2	3.8907
MPV17L2	9	0.016785	0.047351	0.785899	963	1	9.5823
GNL3	9	0.016854	0.047476	0.785899	964	1	9.3472
STAT4	9	0.016868	0.04751	0.785899	965	2	3.4681
ZNF776	9	0.016924	0.04763	0.785899	966	1	9.5758
TMED5	9	0.016941	0.047666	0.785899	967	3	3.2963
CLDN23	9	0.016992	0.047784	0.785899	968	2	4.1075
hsa-mir-32	6	0.01709	0.04285	0.785899	969	3	1.0932
TBC1D20	9	0.017132	0.048076	0.785899	970	2	3.5233
HTR3B	9	0.017176	0.048157	0.785899	971	2	5.5674
KNSTRN	9	0.017183	0.04817	0.785899	972	3	3.3122
CSAD	9	0.017201	0.048206	0.785899	973	3	1.1657
POLR3B	9	0.017212	0.048228	0.785899	974	2	3.8095
NDST1	9	0.017249	0.048298	0.785899	975	2	3.2721
FANCM	9	0.017293	0.048397	0.785899	976	1	9.5411
hsa-mir-196a-1	12	0.017295	0.053167	0.789633	977	4	1.9775
PLA2G4D	9	0.017352	0.048511	0.785899	978	2	3.6081
NFU1	9	0.017382	0.048579	0.785899	979	3	3.2519
HIST1H3F	9	0.017386	0.048584	0.785899	980	1	9.3117
C14orf93	9	0.017386	0.048584	0.785899	981	1	9.3117
FSHR	9	0.017448	0.048715	0.785899	982	3	3.2573
HSD3B7	9	0.017478	0.048783	0.785899	983	1	9.2641
COL24A1	9	0.017524	0.048872	0.785899	984	2	5.4125
BNC2	9	0.01757	0.048966	0.785899	985	1	9.3107
ANXA5	9	0.017574	0.048976	0.785899	986	2	3.256
CD274	9	0.017589	0.049002	0.785899	987	2	3.9322
DOCK3	9	0.017604	0.04903	0.785899	988	3	3.2096
GPR124	9	0.01764	0.049099	0.785899	989	1	9.2806
EHHADH	9	0.017701	0.049229	0.785899	990	2	3.4514
EPB41L4B	9	0.017709	0.049243	0.785899	991	2	3.8463
ECHDC1	9	0.017753	0.04933	0.785899	992	2	3.538
hsa-mir-1915	12	0.017758	0.054391	0.79954	993	2	3.9552
hsa-mir-1302-4	12	0.017774	0.054424	0.79954	994	4	-0.20246
TAS2R7	9	0.017778	0.049372	0.785899	995	2	3.8406
SHMT1	9	0.017871	0.049574	0.785899	996	1	9.2462
PRDM7	9	0.017871	0.049574	0.785899	997	1	9.2462
TTYH1	9	0.01791	0.049652	0.785899	998	2	3.3022
FGD3	9	0.01794	0.049721	0.785899	999	3	-1.5766
FBXW11	9	0.01794	0.049721	0.785899	1000	3	3.1834
hsa-mir-215	12	0.017972	0.054956	0.801837	1001	4	1.9258
CXorf40A	9	0.017985	0.049805	0.785899	1002	2	4.0776
hsa-mir-5003	12	0.01802	0.055068	0.801857	1003	1	9.6137
LCT	9	0.01803	0.049896	0.785899	1004	2	4.2355
DKK3	9	0.018078	0.050005	0.785899	1005	2	5.6503
TMEM89	9	0.018124	0.050096	0.785899	1006	2	3.9323
ABHD17A	9	0.018171	0.050193	0.785899	1007	3	2.4099
ZNF613	9	0.01821	0.050274	0.785899	1008	2	3.3753
GTF3C1	9	0.018217	0.050288	0.785899	1009	2	5.0328
ANXA10	9	0.018263	0.050396	0.785899	1010	2	4.9636
SOX10	9	0.018301	0.050482	0.785899	1011	3	3.1803
PDPN	9	0.018309	0.050499	0.785899	1012	2	3.8051
IHH	9	0.018309	0.050499	0.785899	1013	1	9.1868
C10orf54	9	0.018309	0.050499	0.785899	1014	1	9.1868
HHLA2	9	0.018331	0.050544	0.785899	1015	2	3.61
KBTBD6	9	0.018424	0.050737	0.785899	1016	1	9.415
CFI	9	0.018494	0.050868	0.785899	1017	3	3.0888
SRMS	9	0.018498	0.050876	0.785899	1018	3	3.1717
NonTargetingControlGuideForHuman_0206	3	0.018509	0.034253	0.785899	1019	1	6.356
MMP15	9	0.01854	0.050961	0.785899	1020	1	9.2208
LUC7L	9	0.018581	0.051051	0.785899	1021	3	3.1719
SPAG6	9	0.018612	0.051114	0.785899	1022	2	3.9811
WNT4	9	0.018635	0.051163	0.785899	1023	2	4.5369
TXNDC15	9	0.01865	0.051189	0.785899	1024	2	3.4445
WSB2	9	0.018655	0.051201	0.785899	1025	1	9.1746
KRTAP6-2	9	0.018655	0.051201	0.785899	1026	2	5.4705
H2BFWT	9	0.018724	0.051344	0.785899	1027	1	9.1729
PDZD7	9	0.018734	0.05137	0.785899	1028	2	3.7008
ANKRD34A	9	0.018817	0.051539	0.785899	1029	2	5.6404
GIN1	9	0.018818	0.05154	0.785899	1030	2	3.265
NonTargetingControlGuideForHuman_0228	3	0.018841	0.03484	0.785899	1031	2	3.8504
SYS1	9	0.018856	0.051626	0.785899	1032	3	3.1475
SH2D7	9	0.018863	0.051639	0.785899	1033	2	5.354
H1F0	9	0.018894	0.051705	0.785899	1034	3	3.1602
HIST1H2BE	9	0.018909	0.051733	0.785899	1035	1	9.1583
GSTT2B	9	0.018933	0.05178	0.785899	1036	2	3.2545
SSX7	9	0.018955	0.051829	0.785899	1037	1	9.1375
NonTargetingControlGuideForHuman_0363	3	0.018964	0.035044	0.785899	1038	1	6.3829
CCL4L1	9	0.019048	0.052019	0.785899	1039	2	5.0071
hsa-mir-3685	12	0.019057	0.057673	0.815443	1040	4	-0.093446
LANCL1	9	0.01907	0.052061	0.785899	1041	1	9.1135
SLTM	6	0.019193	0.04772	0.785899	1042	2	2.4062
GPR151	9	0.019194	0.052312	0.785899	1043	2	3.6867
hsa-mir-934	12	0.019249	0.058168	0.819064	1044	1	9.5492
SHBG	9	0.019278	0.052486	0.785899	1045	3	1.6186
NonTargetingControlGuideForHuman_0710	3	0.019281	0.03559	0.785899	1046	1	6.2495
LCA5L	9	0.019302	0.052539	0.785899	1047	2	4.0836
ARHGAP6	9	0.01931	0.052552	0.785899	1048	2	3.5723
MCM4	9	0.019364	0.052673	0.785899	1049	2	3.3952
SETDB1	9	0.019419	0.052773	0.785899	1050	2	3.317
CHAC1	9	0.019442	0.052827	0.785899	1051	2	3.197
RAB11FIP4	9	0.019452	0.052843	0.785899	1052	3	-1.5766
SIAH2	9	0.019452	0.052843	0.785899	1053	3	-1.5766
ABCC9	9	0.019452	0.052843	0.785899	1054	3	-1.5766
AP5S1	9	0.019452	0.052843	0.785899	1055	3	3.0024
TTC39C	9	0.019452	0.052843	0.785899	1056	3	-1.5766
DCTPP1	9	0.019452	0.052843	0.785899	1057	3	-1.5766
KIR3DL1	9	0.019452	0.052843	0.785899	1058	3	-1.5766
PDE1C	9	0.019452	0.052843	0.785899	1059	3	-1.5766
SLC35E1	9	0.019452	0.052843	0.785899	1060	3	-1.5766
CACYBP	9	0.019452	0.052843	0.785899	1061	3	-1.5766
CDH20	9	0.019452	0.052843	0.785899	1062	3	-1.5766
DPP8	9	0.019452	0.052843	0.785899	1063	3	-1.5766
PEX3	9	0.019452	0.052843	0.785899	1064	3	-1.5766
RPS26	9	0.019452	0.052843	0.785899	1065	3	-1.5766
MECR	9	0.019452	0.052843	0.785899	1066	3	2.3867
PRRC2B	9	0.019452	0.052843	0.785899	1067	3	2.3084
MYPN	9	0.019452	0.052843	0.785899	1068	3	-1.5766
PGRMC2	9	0.019452	0.052843	0.785899	1069	3	-1.5766
ADAM2	9	0.019452	0.052843	0.785899	1070	3	-1.5766
ARL6IP1	9	0.019452	0.052843	0.785899	1071	3	2.3951
PDS5B	9	0.019452	0.052843	0.785899	1072	3	-1.5766
JPH4	9	0.019452	0.052843	0.785899	1073	3	-1.5766
RWDD2B	9	0.019452	0.052843	0.785899	1074	3	2.7113
CETN1	9	0.019452	0.052843	0.785899	1075	3	-1.5766
PBXIP1	9	0.019452	0.052843	0.785899	1076	3	1.902
ZNF581	9	0.019452	0.052843	0.785899	1077	3	2.0305
SEC13	9	0.019452	0.052843	0.785899	1078	3	2.3335
EML2	9	0.019452	0.052843	0.785899	1079	3	-1.5766
WIBG	9	0.019452	0.052843	0.785899	1080	3	2.7916
SLC6A18	9	0.019452	0.052843	0.785899	1081	3	-1.5766
MBOAT4	9	0.019452	0.052843	0.785899	1082	3	-1.5766
COL12A1	9	0.019452	0.052843	0.785899	1083	3	2.6197
MAGEA1	9	0.019452	0.052843	0.785899	1084	3	1.8075
SLCO6A1	9	0.019452	0.052843	0.785899	1085	3	2.3867
PSMD11	9	0.019452	0.052843	0.785899	1086	3	3.0235
CEP41	9	0.019452	0.052843	0.785899	1087	3	-1.5766
PTPN7	9	0.019452	0.052843	0.785899	1088	3	2.1172
OR7G2	9	0.019452	0.052843	0.785899	1089	3	2.3506
SNX12	9	0.019452	0.052843	0.785899	1090	3	2.4839
HAO1	9	0.019452	0.052843	0.785899	1091	3	2.3867
hsa-mir-4762	9	0.019452	0.052843	0.785899	1092	3	-1.5766
LRRC58	9	0.019452	0.052843	0.785899	1093	3	2.5429
CD160	9	0.019452	0.052843	0.785899	1094	3	-1.5766
ELAC2	9	0.019452	0.052843	0.785899	1095	3	2.3867
LAMTOR3	9	0.019452	0.052843	0.785899	1096	3	1.7703
MINPP1	9	0.019452	0.052843	0.785899	1097	3	2.0914
ZNF552	9	0.019452	0.052843	0.785899	1098	3	-1.5766
RABL2A	9	0.019452	0.052843	0.785899	1099	3	1.9297
CTU2	9	0.019452	0.052843	0.785899	1100	3	-1.5766
FLRT3	9	0.019452	0.052843	0.785899	1101	3	-1.5766
MAGEA6	9	0.019452	0.052843	0.785899	1102	3	-1.5766
BICD1	9	0.019452	0.052843	0.785899	1103	3	-1.5766
OR1J4	9	0.019452	0.052843	0.785899	1104	3	-1.5766
DUS1L	9	0.019452	0.052843	0.785899	1105	3	-1.5766
HSPB9	9	0.019452	0.052843	0.785899	1106	3	2.3867
TMEM161B	9	0.019452	0.052843	0.785899	1107	3	-1.5766
DNAJA3	9	0.019452	0.052843	0.785899	1108	3	-1.5766
SERPINB5	9	0.019452	0.052843	0.785899	1109	3	2.6821
DPM2	9	0.019452	0.052843	0.785899	1110	3	2.9817
GDE1	9	0.019452	0.052843	0.785899	1111	3	-1.5766
TTC8	9	0.019452	0.052843	0.785899	1112	3	2.2792
LTF	9	0.019452	0.052843	0.785899	1113	3	1.9479
PTP4A1	9	0.019452	0.052843	0.785899	1114	3	-1.5766
TRIO	9	0.019452	0.052843	0.785899	1115	3	-1.5766
GOLGA1	9	0.019452	0.052843	0.785899	1116	3	2.4595
KRTAP8-1	9	0.019452	0.052843	0.785899	1117	3	3.0687
AIM1	9	0.019452	0.052843	0.785899	1118	3	-1.5766
TRIM2	9	0.019452	0.052843	0.785899	1119	3	-1.5766
HAS3	9	0.019452	0.052843	0.785899	1120	3	2.4924
IPO7	9	0.019452	0.052843	0.785899	1121	3	-1.5766
GUK1	9	0.019452	0.052843	0.785899	1122	3	3.055
HPS3	9	0.019452	0.052843	0.785899	1123	3	-1.5766
GAR1	9	0.019452	0.052843	0.785899	1124	3	-1.5766
HIST1H2AH	9	0.019452	0.052843	0.785899	1125	3	-1.5766
ROBO4	9	0.019452	0.052843	0.785899	1126	3	-1.5766
COPG1	9	0.019452	0.052843	0.785899	1127	3	-1.5766
AIF1L	9	0.019452	0.052843	0.785899	1128	3	-1.5766
C17orf53	9	0.019452	0.052843	0.785899	1129	3	-1.5766
KRT14	9	0.019452	0.052843	0.785899	1130	3	-1.5766
HMP19	9	0.019452	0.052843	0.785899	1131	3	-1.5766
IKBKE	9	0.019452	0.052843	0.785899	1132	3	-1.5766
PNMA3	9	0.019452	0.052843	0.785899	1133	3	-1.5766
TMEM132D	9	0.019452	0.052843	0.785899	1134	3	-1.5766
PSMB11	9	0.019452	0.052843	0.785899	1135	3	2.3708
DDR2	9	0.019452	0.052843	0.785899	1136	3	2.0397
CAMK1	9	0.019452	0.052843	0.785899	1137	3	-1.5766
BHMT	9	0.019452	0.052843	0.785899	1138	3	2.6467
PREX1	9	0.019452	0.052843	0.785899	1139	3	1.7898
IGSF8	9	0.019452	0.052843	0.785899	1140	3	-1.5766
ZNF428	9	0.019452	0.052843	0.785899	1141	3	-1.5766
MTX2	9	0.019452	0.052843	0.785899	1142	3	2.9823
TCF7L1	9	0.019452	0.052843	0.785899	1143	3	-1.5766
RASL11A	9	0.019452	0.052843	0.785899	1144	3	-1.5766
RWDD4	9	0.019452	0.052843	0.785899	1145	3	-1.5766
IFI27L1	9	0.019452	0.052843	0.785899	1146	3	2.9091
KIAA1549L	9	0.019452	0.052843	0.785899	1147	3	-1.5766
ACAA2	9	0.019452	0.052843	0.785899	1148	3	2.4877
LATS2	9	0.019452	0.052843	0.785899	1149	3	-1.5766
WDR45B	9	0.019452	0.052843	0.785899	1150	3	2.3867
NCSTN	9	0.019452	0.052843	0.785899	1151	3	1.7223
KIFAP3	9	0.019452	0.052843	0.785899	1152	3	-1.5766
C10orf128	9	0.019452	0.052843	0.785899	1153	3	-1.5766
PPP2R1A	9	0.019452	0.052843	0.785899	1154	3	2.6474
CCDC73	9	0.019452	0.052843	0.785899	1155	3	2.2293
C17orf89	9	0.019452	0.052843	0.785899	1156	3	2.452
HSP90AA1	9	0.019452	0.052843	0.785899	1157	3	2.7316
NOP10	9	0.019452	0.052843	0.785899	1158	3	-1.5766
PARD6A	9	0.019452	0.052843	0.785899	1159	3	2.082
CNNM2	9	0.019452	0.052843	0.785899	1160	3	-1.5766
CDR2L	9	0.019452	0.052843	0.785899	1161	3	-1.5766
ISOC2	9	0.019452	0.052843	0.785899	1162	3	-1.5766
HIST1H1T	9	0.019452	0.052843	0.785899	1163	3	-1.5766
ZNF658	9	0.019452	0.052843	0.785899	1164	3	2.6143
ALDH3B1	9	0.019452	0.052843	0.785899	1165	3	-1.5766
RAB25	9	0.019452	0.052843	0.785899	1166	3	-1.5766
FECH	9	0.019452	0.052843	0.785899	1167	3	2.3867
C15orf60	9	0.019452	0.052843	0.785899	1168	3	-1.5766
HIF1A	9	0.019452	0.052843	0.785899	1169	3	3.1374
SYNGR3	9	0.019452	0.052843	0.785899	1170	3	-1.5766
PANK1	9	0.019452	0.052843	0.785899	1171	3	-1.5766
PCMTD2	9	0.019452	0.052843	0.785899	1172	3	-1.5766
CDCA4	9	0.019452	0.052843	0.785899	1173	3	-1.5766
WNT2B	9	0.019452	0.052843	0.785899	1174	3	-1.5766
SF1	9	0.019452	0.052843	0.785899	1175	3	2.6234
MAGEC3	9	0.019452	0.052843	0.785899	1176	3	-1.5766
STH	9	0.019452	0.052843	0.785899	1177	3	2.8049
HEPHL1	9	0.019452	0.052843	0.785899	1178	3	1.7135
HBM	9	0.019452	0.052843	0.785899	1179	3	-1.5766
PPM1E	9	0.019452	0.052843	0.785899	1180	3	2.2577
C8orf44	9	0.019452	0.052843	0.785899	1181	3	2.3867
OTUD7A	9	0.019452	0.052843	0.785899	1182	3	-1.5766
CLSTN3	9	0.019452	0.052843	0.785899	1183	3	-1.5766
EQTN	9	0.019452	0.052843	0.785899	1184	3	-1.5766
RASD2	9	0.019452	0.052843	0.785899	1185	3	2.1469
OR52E2	9	0.019452	0.052843	0.785899	1186	3	-1.5766
GRINA	9	0.019452	0.052843	0.785899	1187	3	-1.5766
PIK3R3	9	0.019452	0.052843	0.785899	1188	3	3.0435
COL4A3BP	9	0.019452	0.052843	0.785899	1189	3	-1.5766
SMOC2	9	0.019452	0.052843	0.785899	1190	3	-1.5766
EIF4EBP2	9	0.019452	0.052843	0.785899	1191	3	2.9361
ACTRT3	9	0.019452	0.052843	0.785899	1192	3	-1.5766
MOSPD3	9	0.019452	0.052843	0.785899	1193	3	-1.5766
PPAPDC1A	9	0.019452	0.052843	0.785899	1194	3	1.8689
ATP6AP1L	9	0.019452	0.052843	0.785899	1195	3	2.6993
DYNLL1	9	0.019452	0.052843	0.785899	1196	3	2.3867
ZNF709	9	0.019452	0.052843	0.785899	1197	3	2.4033
TDRD12	9	0.019452	0.052843	0.785899	1198	3	-1.5766
TMEM180	9	0.019452	0.052843	0.785899	1199	3	2.0681
OR13C9	9	0.019452	0.052843	0.785899	1200	3	-1.5766
NTNG1	9	0.019452	0.052843	0.785899	1201	3	-1.5766
OR2B11	9	0.019452	0.052843	0.785899	1202	3	-1.5766
RPS12	9	0.019452	0.052843	0.785899	1203	3	-1.5766
CATSPERD	9	0.019452	0.052843	0.785899	1204	3	2.5447
MYRIP	9	0.019452	0.052843	0.785899	1205	3	-1.5766
MUSTN1	9	0.019452	0.052843	0.785899	1206	3	-1.5766
NEURL2	9	0.019452	0.052843	0.785899	1207	3	-1.5766
ASZ1	9	0.019452	0.052843	0.785899	1208	3	1.768
NFYB	9	0.019452	0.052843	0.785899	1209	3	-1.5766
HSD11B1L	9	0.019452	0.052843	0.785899	1210	3	-1.5766
PHOX2B	9	0.019452	0.052843	0.785899	1211	3	-1.5766
AKIRIN1	9	0.019452	0.052843	0.785899	1212	3	-1.5766
PRKAB1	9	0.019452	0.052843	0.785899	1213	3	-1.5766
CYB5B	9	0.019452	0.052843	0.785899	1214	3	-1.5766
OTUD4	9	0.019452	0.052843	0.785899	1215	3	-1.5766
LMLN	9	0.019452	0.052843	0.785899	1216	3	1.7413
FEZF1	9	0.019452	0.052843	0.785899	1217	3	1.6848
NGB	9	0.019452	0.052843	0.785899	1218	3	-1.5766
PDCD4	9	0.019452	0.052843	0.785899	1219	3	-1.5766
RRP1B	9	0.019452	0.052843	0.785899	1220	3	-1.5766
KRTAP19-7	9	0.019452	0.052843	0.785899	1221	3	-1.5766
LHX1	9	0.019452	0.052843	0.785899	1222	3	-1.5766
LOC200726	9	0.019452	0.052843	0.785899	1223	3	-1.5766
ATP11A	9	0.019452	0.052843	0.785899	1224	3	1.832
ITGA1	9	0.019452	0.052843	0.785899	1225	3	-1.5766
DTWD1	9	0.019452	0.052843	0.785899	1226	3	-1.5766
ITGAL	9	0.019452	0.052843	0.785899	1227	3	-1.5766
RC3H1	9	0.019452	0.052843	0.785899	1228	3	-1.5766
KCNH2	9	0.019452	0.052843	0.785899	1229	3	-1.5766
STXBP3	9	0.019452	0.052843	0.785899	1230	3	-1.5766
MIPOL1	9	0.019452	0.052843	0.785899	1231	3	-1.5766
MT1G	9	0.019452	0.052843	0.785899	1232	3	-1.5766
MUM1	9	0.019452	0.052843	0.785899	1233	3	-1.5766
MTAP	9	0.019452	0.052843	0.785899	1234	3	-1.5766
SRA1	9	0.019452	0.052843	0.785899	1235	3	-1.5766
MAGEA10	9	0.019452	0.052843	0.785899	1236	3	-1.5766
MAP2	9	0.019452	0.052843	0.785899	1237	3	-1.5766
MAT1A	9	0.019452	0.052843	0.785899	1238	3	-1.5766
MAP2K2	9	0.019452	0.052843	0.785899	1239	3	-1.5766
RIN3	9	0.019452	0.052843	0.785899	1240	3	2.1389
PBK	9	0.019452	0.052843	0.785899	1241	3	-1.5766
SH2D6	9	0.019452	0.052843	0.785899	1242	3	-1.5766
TACR1	9	0.019452	0.052843	0.785899	1243	3	-1.5766
B4GALT3	9	0.019452	0.052843	0.785899	1244	3	-1.5766
PRKCDBP	9	0.019452	0.052843	0.785899	1245	3	1.8928
SP9	9	0.019452	0.052843	0.785899	1246	3	-1.5766
SPATA17	9	0.019452	0.052843	0.785899	1247	3	-1.5766
ASB2	9	0.019452	0.052843	0.785899	1248	3	-1.5766
FANCG	9	0.019452	0.052843	0.785899	1249	3	2.2608
TCEAL7	9	0.019452	0.052843	0.785899	1250	3	-1.5766
TBXAS1	9	0.019452	0.052843	0.785899	1251	3	-1.5766
TCF23	9	0.019452	0.052843	0.785899	1252	3	-1.5766
THRAP3	9	0.019452	0.052843	0.785899	1253	3	-1.5766
C1QB	9	0.019452	0.052843	0.785899	1254	3	2.3572
ENDOD1	9	0.019452	0.052843	0.785899	1255	3	-1.5766
ZNF16	9	0.019452	0.052843	0.785899	1256	3	-1.5766
EDDM3A	9	0.019452	0.052843	0.785899	1257	3	3.0756
TBL1Y	9	0.019452	0.052843	0.785899	1258	3	-1.5766
WDR19	9	0.019452	0.052843	0.785899	1259	3	2.3867
RBM15	9	0.019452	0.052843	0.785899	1260	3	-1.5766
RBM14	9	0.019452	0.052843	0.785899	1261	3	-1.5766
RBM18	9	0.019452	0.052843	0.785899	1262	3	-1.5766
RHEBL1	9	0.019452	0.052843	0.785899	1263	3	-1.5766
RCC2	9	0.019452	0.052843	0.785899	1264	3	-1.5766
PTGES	9	0.019452	0.052843	0.785899	1265	3	-1.5766
PSIP1	9	0.019452	0.052843	0.785899	1266	3	-1.5766
RAD52	9	0.019452	0.052843	0.785899	1267	3	-1.5766
LAMA4	9	0.019452	0.052843	0.785899	1268	3	1.6975
RAI2	9	0.019452	0.052843	0.785899	1269	3	-1.5766
SLC4A7	9	0.019452	0.052843	0.785899	1270	3	-1.5766
SLC36A1	9	0.019452	0.052843	0.785899	1271	3	-1.5766
RPSA	9	0.019452	0.052843	0.785899	1272	3	1.9697
SLC7A9	9	0.019452	0.052843	0.785899	1273	3	-1.5766
SLC7A11	9	0.019452	0.052843	0.785899	1274	3	-1.5766
SIGLEC12	9	0.019452	0.052843	0.785899	1275	3	-1.5766
RPL12	9	0.019452	0.052843	0.785899	1276	3	-1.5766
CUL9	9	0.019452	0.052843	0.785899	1277	3	1.9403
APC2	9	0.019452	0.052843	0.785899	1278	3	-1.5766
CPNE6	9	0.019452	0.052843	0.785899	1279	3	-1.5766
IFNA8	9	0.019452	0.052843	0.785899	1280	3	-1.5766
HLA-DRB5	9	0.019452	0.052843	0.785899	1281	3	-1.5766
ATG3	9	0.019452	0.052843	0.785899	1282	3	-1.5766
ZNF408	9	0.019452	0.052843	0.785899	1283	3	-1.5766
RBM25	9	0.019452	0.052843	0.785899	1284	3	-1.5766
TOP3A	9	0.019452	0.052843	0.785899	1285	3	1.7606
AR	9	0.019452	0.052843	0.785899	1286	3	-1.5766
ADCY4	9	0.019452	0.052843	0.785899	1287	3	-1.5766
AREG	9	0.019452	0.052843	0.785899	1288	3	-1.5766
ATF4	9	0.019452	0.052843	0.785899	1289	3	-1.5766
ARSD	9	0.019452	0.052843	0.785899	1290	3	-1.5766
CATSPER2	9	0.019452	0.052843	0.785899	1291	3	-1.5766
DCTN2	9	0.019452	0.052843	0.785899	1292	3	-1.5766
CBR3	9	0.019452	0.052843	0.785899	1293	3	-1.5766
SLAMF9	9	0.019452	0.052843	0.785899	1294	3	-1.5766
CCDC58	9	0.019452	0.052843	0.785899	1295	3	-1.5766
BARHL2	9	0.019452	0.052843	0.785899	1296	3	-1.5766
B3GAT1	9	0.019452	0.052843	0.785899	1297	3	-1.5766
RASA1	9	0.019452	0.052843	0.785899	1298	3	-1.5766
C11orf48	9	0.019452	0.052843	0.785899	1299	3	-1.5766
BTF3L4	9	0.019452	0.052843	0.785899	1300	3	-1.5766
SPANXN4	9	0.019452	0.052843	0.785899	1301	3	2.0262
FAM126A	9	0.019452	0.052843	0.785899	1302	3	-1.5766
SLC6A8	9	0.019452	0.052843	0.785899	1303	3	2.9155
BIRC3	9	0.019452	0.052843	0.785899	1304	3	2.8338
IAPP	9	0.019452	0.052843	0.785899	1305	3	-1.5766
KLK15	9	0.019452	0.052843	0.785899	1306	3	1.8266
PRSS33	9	0.019452	0.052843	0.785899	1307	3	-1.5766
TAS2R39	9	0.019452	0.052843	0.785899	1308	3	2.1583
RECQL5	9	0.019452	0.052843	0.785899	1309	3	-1.5766
DHX57	9	0.019452	0.052843	0.785899	1310	3	-1.5766
ALDH16A1	9	0.019452	0.052843	0.785899	1311	3	-1.5766
PRPF40B	9	0.019452	0.052843	0.785899	1312	3	-1.5766
PDE1B	9	0.019452	0.052843	0.785899	1313	3	-1.5766
ACTR2	9	0.019452	0.052843	0.785899	1314	3	-1.5766
CLEC10A	9	0.019452	0.052843	0.785899	1315	3	-1.5766
ZNF626	9	0.019452	0.052843	0.785899	1316	3	-1.5766
H1FOO	9	0.019452	0.052843	0.785899	1317	3	-1.5766
ZDHHC12	9	0.019452	0.052843	0.785899	1318	3	-1.5766
TNFRSF13C	9	0.019452	0.052843	0.785899	1319	3	-1.5766
ADAM19	9	0.019452	0.052843	0.785899	1320	3	2.442
GARS	9	0.019452	0.052843	0.785899	1321	3	-1.5766
FYB	9	0.019452	0.052843	0.785899	1322	3	-1.5766
NPM3	9	0.019452	0.052843	0.785899	1323	3	-1.5766
IFIT5	9	0.019452	0.052843	0.785899	1324	3	-1.5766
GFRAL	9	0.019452	0.052843	0.785899	1325	3	-1.5766
NECAB3	9	0.019452	0.052843	0.785899	1326	3	-1.5766
FBXL15	9	0.019452	0.052843	0.785899	1327	3	-1.5766
FGFRL1	9	0.019452	0.052843	0.785899	1328	3	-1.5766
TMEM178A	9	0.019452	0.052843	0.785899	1329	3	1.9024
CCDC125	9	0.019452	0.052843	0.785899	1330	3	-1.5766
YWHAZ	9	0.019452	0.052843	0.785899	1331	3	-1.5766
HIST1H3G	9	0.019452	0.052843	0.785899	1332	3	-1.5766
OR2T29	9	0.019452	0.052843	0.785899	1333	3	-1.5766
UBE3A	9	0.019452	0.052843	0.785899	1334	3	-1.5766
HSF1	9	0.019452	0.052843	0.785899	1335	3	-1.5766
ZNF70	9	0.019452	0.052843	0.785899	1336	3	-1.5766
GNPNAT1	9	0.019452	0.052843	0.785899	1337	3	-1.5766
GP5	9	0.019452	0.052843	0.785899	1338	3	-1.5766
GRK4	9	0.019452	0.052843	0.785899	1339	3	-1.5766
YPEL3	9	0.019452	0.052843	0.785899	1340	3	1.8124
MYL6	9	0.019452	0.052843	0.785899	1341	3	-1.5766
CLDN18	9	0.019452	0.052843	0.785899	1342	3	-1.5766
HOMEZ	9	0.019452	0.052843	0.785899	1343	3	-1.5766
USF2	9	0.019452	0.052843	0.785899	1344	3	-1.5766
KIAA1024L	9	0.019452	0.052843	0.785899	1345	3	-1.5766
GTPBP4	9	0.019452	0.052843	0.785899	1346	3	-1.5766
CD24	9	0.019452	0.052843	0.785899	1347	3	-1.5766
ARMC1	9	0.019452	0.052843	0.785899	1348	3	-1.5766
ACCSL	9	0.019452	0.052843	0.785899	1349	3	-1.5766
CENPJ	9	0.019452	0.052843	0.785899	1350	3	-1.5766
ERAL1	9	0.019452	0.052843	0.785899	1351	3	-1.5766
DZIP1	9	0.019452	0.052843	0.785899	1352	3	-1.5766
NDUFAF5	9	0.019452	0.052843	0.785899	1353	3	-1.5766
EIF4E1B	9	0.019452	0.052843	0.785899	1354	3	1.7933
DYNC1LI2	9	0.019452	0.052843	0.785899	1355	3	1.7781
CRKL	9	0.019452	0.052843	0.785899	1356	3	-1.5766
FOXD4L1	9	0.019452	0.052843	0.785899	1357	3	-1.5766
DHX15	9	0.019452	0.052843	0.785899	1358	3	-1.5766
DYNC2H1	9	0.019452	0.052843	0.785899	1359	3	-1.5766
KIAA0391	9	0.019452	0.052843	0.785899	1360	3	-1.5766
FKTN	9	0.019452	0.052843	0.785899	1361	3	2.2992
C14orf159	9	0.019452	0.052843	0.785899	1362	3	-1.5766
FAM120B	9	0.019452	0.052843	0.785899	1363	3	-1.5766
CSNK1G1	9	0.019452	0.052843	0.785899	1364	3	2.0244
CXorf58	9	0.019452	0.052843	0.785899	1365	3	2.4442
COL6A2	9	0.019452	0.052843	0.785899	1366	3	-1.5766
RPL21	9	0.019452	0.052843	0.785899	1367	3	2.0707
STK11IP	9	0.019452	0.052843	0.785899	1368	3	2.219
ETV1	9	0.019452	0.052843	0.785899	1369	3	-1.5766
PRB4	9	0.019452	0.052843	0.785899	1370	3	2.0977
MRPL44	9	0.019452	0.052843	0.785899	1371	3	1.8407
MFRP	9	0.019452	0.052843	0.785899	1372	3	2.3867
HEY2	9	0.019452	0.052843	0.785899	1373	3	-1.5766
PCDH11Y	9	0.019452	0.052843	0.785899	1374	3	-1.5766
RGR	9	0.019452	0.052843	0.785899	1375	3	2.3989
ELMSAN1	9	0.019452	0.052843	0.785899	1376	3	-1.5766
KAZN	9	0.019452	0.052843	0.785899	1377	3	1.7533
ST8SIA6	9	0.019452	0.052843	0.785899	1378	3	-1.5766
hsa-mir-519c	9	0.019452	0.052843	0.785899	1379	3	2.3867
SNRNP27	9	0.019452	0.052843	0.785899	1380	3	2.3867
CEACAM8	9	0.019452	0.052843	0.785899	1381	3	2.3312
HSPA14	9	0.019452	0.052843	0.785899	1382	3	-1.5766
ILF3	9	0.019452	0.052843	0.785899	1383	3	-1.5766
TCP1	9	0.019452	0.052843	0.785899	1384	3	-1.5766
PREX2	9	0.019452	0.052843	0.785899	1385	3	-1.5766
UPB1	9	0.019452	0.052843	0.785899	1386	3	1.8542
SLC2A5	9	0.019452	0.052843	0.785899	1387	3	-1.5766
ERO1L	9	0.019452	0.052843	0.785899	1388	3	2.1263
KCTD12	9	0.019452	0.052843	0.785899	1389	3	-1.5766
CACNA1F	9	0.019452	0.052843	0.785899	1390	3	2.2726
CXCL10	9	0.019452	0.052843	0.785899	1391	3	2.4362
ZNF575	9	0.019452	0.052843	0.785899	1392	3	-1.5766
FUT5	9	0.019452	0.052843	0.785899	1393	3	-1.5766
hsa-mir-3133	9	0.019452	0.052843	0.785899	1394	3	-1.5766
SERPINA4	9	0.019452	0.052843	0.785899	1395	3	-1.5766
ZNF639	9	0.019452	0.052843	0.785899	1396	3	-1.5766
PPP1CA	9	0.019452	0.052843	0.785899	1397	3	1.9183
ZADH2	9	0.019452	0.052843	0.785899	1398	3	1.9279
TMEM244	9	0.019452	0.052843	0.785899	1399	3	-1.5766
ZNF169	9	0.019452	0.052843	0.785899	1400	3	-1.5766
DGAT2L6	9	0.019452	0.052843	0.785899	1401	3	-1.5766
H2AFB1	9	0.019452	0.052843	0.785899	1402	3	2.1214
NRBP1	9	0.019452	0.052843	0.785899	1403	3	-1.5766
PPP2R5D	9	0.019452	0.052843	0.785899	1404	3	2.3867
EIF2AK2	9	0.019452	0.052843	0.785899	1405	3	1.8444
BIRC7	9	0.019452	0.052843	0.785899	1406	3	2.3615
ATP8A1	9	0.019452	0.052843	0.785899	1407	3	2.3867
ZNF471	9	0.019452	0.052843	0.785899	1408	3	-1.5766
HSD17B6	9	0.019452	0.052843	0.785899	1409	3	2.3867
CBY3	9	0.019452	0.052843	0.785899	1410	3	-1.5766
CXCL12	9	0.019452	0.052843	0.785899	1411	3	-1.5766
ZCCHC10	9	0.019452	0.052843	0.785899	1412	3	-1.5766
TMEM179B	9	0.019452	0.052843	0.785899	1413	3	-1.5766
TSGA10	9	0.019452	0.052843	0.785899	1414	3	-1.5766
SUN2	9	0.019452	0.052843	0.785899	1415	3	-1.5766
TSACC	9	0.019452	0.052843	0.785899	1416	3	-1.5766
SH3BP5L	9	0.019452	0.052843	0.785899	1417	3	-1.5766
UGT2B4	9	0.019452	0.052843	0.785899	1418	3	-1.5766
UVRAG	9	0.019452	0.052843	0.785899	1419	3	-1.5766
SERF2	9	0.019452	0.052843	0.785899	1420	3	-1.5766
RAN	9	0.019452	0.052843	0.785899	1421	3	2.2457
TMEM235	9	0.019452	0.052843	0.785899	1422	3	-1.5766
TMEM184A	9	0.019452	0.052843	0.785899	1423	3	-1.5766
ZNF506	9	0.019452	0.052843	0.785899	1424	3	-1.5766
TRAPPC4	9	0.019452	0.052843	0.785899	1425	3	-1.5766
C12orf4	9	0.019452	0.052843	0.785899	1426	3	-1.5766
TRIM7	9	0.019452	0.052843	0.785899	1427	3	-1.5766
SCGB1D2	9	0.019452	0.052843	0.785899	1428	3	2.2686
TMEM51	9	0.019452	0.052843	0.785899	1429	3	-1.5766
C10orf131	9	0.019452	0.052843	0.785899	1430	3	-1.5766
PTPN4	9	0.019452	0.052843	0.785899	1431	3	-1.5766
LRRK1	9	0.019452	0.052843	0.785899	1432	3	2.3867
LOC283403	9	0.019452	0.052843	0.785899	1433	3	-1.5766
KLRG2	9	0.019452	0.052843	0.785899	1434	3	-1.5766
DUSP14	9	0.019452	0.052843	0.785899	1435	3	2.0015
GJB7	9	0.019452	0.052843	0.785899	1436	3	2.3867
TMA7	9	0.019452	0.052843	0.785899	1437	3	-1.5766
NLRC4	9	0.019452	0.052843	0.785899	1438	3	2.3867
LOC100130880	9	0.019452	0.052843	0.785899	1439	3	2.0771
OLA1	9	0.019452	0.052843	0.785899	1440	3	2.8177
TMEM154	9	0.019452	0.052843	0.785899	1441	3	-1.5766
OTUD1	9	0.019452	0.052843	0.785899	1442	3	-1.5766
XPNPEP1	9	0.019452	0.052843	0.785899	1443	3	-1.5766
XPO4	9	0.019452	0.052843	0.785899	1444	3	-1.5766
LRRCC1	9	0.019452	0.052843	0.785899	1445	3	-1.5766
WDR63	9	0.019452	0.052843	0.785899	1446	3	2.087
DSCR4	9	0.0196	0.053163	0.789633	1447	1	9.0602
ZNF417	9	0.01967	0.053318	0.790788	1448	3	1.3421
PRR21	9	0.01967	0.053318	0.790788	1449	2	3.7374
AKAP7	9	0.019691	0.053368	0.790985	1450	2	3.4159
hsa-mir-224	12	0.019733	0.059425	0.829436	1451	4	-0.070231
hsa-mir-675	12	0.01974	0.059445	0.829436	1452	4	-0.10729
PAFAH1B3	9	0.019762	0.053526	0.792786	1453	2	3.7352
OAS1	9	0.019831	0.053671	0.794137	1454	2	3.8463
EYS	9	0.019839	0.05369	0.794137	1455	2	4.6046
LYPLA2	9	0.019879	0.053771	0.794798	1456	2	5.3584
OR5AC2	9	0.019923	0.05386	0.795023	1457	2	5.6883
HHATL	9	0.019923	0.05386	0.795023	1458	2	3.7295
EXOC3L4	9	0.020059	0.054151	0.798742	1459	2	4.7906
CAP1	9	0.020107	0.054259	0.798742	1460	1	9.225
hsa-mir-7848	12	0.020121	0.060439	0.831385	1461	2	4.3815
NUMBL	9	0.020176	0.054396	0.79954	1462	1	9.0063
NANOGNB	9	0.020217	0.054484	0.799654	1463	3	3.2856
MAGEB6	9	0.020245	0.054543	0.799654	1464	1	9.0031
GLYR1	9	0.020256	0.054564	0.799654	1465	2	3.5554
QSOX2	9	0.020264	0.05458	0.799654	1466	2	3.5187
C5orf28	9	0.020292	0.054636	0.799943	1467	1	9.0712
NonTargetingControlGuideForHuman_0563	3	0.020353	0.037463	0.785899	1468	1	6.143
GPR137B	9	0.020361	0.054776	0.800908	1469	2	4.9747
EPS15	9	0.020361	0.054776	0.800908	1470	1	8.9925
MIOS	9	0.02043	0.054914	0.801837	1471	1	8.9792
PPP1R37	9	0.02043	0.054914	0.801837	1472	3	3.1484
NonTargetingControlGuideForHuman_0013	3	0.020445	0.037626	0.785899	1473	2	3.6162
PGLYRP1	9	0.020462	0.054988	0.801837	1474	2	3.6108
FCGR2B	9	0.020486	0.055041	0.801857	1475	2	4.3039
KLHDC4	9	0.020518	0.0551	0.801857	1476	2	4.0296
DENND5A	9	0.020568	0.055195	0.802701	1477	1	8.9786
EFHD1	9	0.020597	0.055253	0.803	1478	2	4.3451
NonTargetingControlGuideForHuman_0699	3	0.02064	0.037964	0.785899	1479	2	1.7824
HHIP	9	0.02066	0.055384	0.803834	1480	1	8.9646
TET1	9	0.020677	0.055425	0.803879	1481	2	4.3776
RIPPLY3	6	0.020695	0.050462	0.785899	1482	1	7.715
MAX	9	0.020706	0.055484	0.8039	1483	1	8.9531
ADAM18	9	0.020741	0.055553	0.8039	1484	2	4.7298
SRC	9	0.020752	0.055574	0.8039	1485	2	6.0418
GPR161	9	0.020788	0.055643	0.804076	1486	3	3.0461
FOXD4	9	0.020798	0.055661	0.804076	1487	1	8.936
C7orf50	9	0.020828	0.055719	0.80433	1488	2	3.2741
TMEM64	9	0.020844	0.055753	0.80433	1489	2	3.7047
NonTargetingControlGuideForHuman_0184	3	0.020862	0.038344	0.785899	1490	1	6.0097
TSPO	9	0.02089	0.055838	0.80502	1491	1	8.9658
IRX4	9	0.020936	0.055934	0.805881	1492	1	9.1385
MYO7A	9	0.020973	0.056018	0.806303	1493	2	3.6787
DNAJC28	9	0.020982	0.056038	0.806303	1494	3	1.4047
NSF	9	0.021028	0.056112	0.806832	1495	1	9.121
hsa-mir-4307	12	0.021056	0.062876	0.8459	1496	4	-0.13318
FEZ1	9	0.021074	0.056207	0.807663	1497	1	9.1033
RFTN2	9	0.021109	0.056274	0.807845	1498	2	3.3617
KLHL22	9	0.02112	0.056295	0.807845	1499	2	3.7176
FSD1	9	0.021235	0.056535	0.810221	1500	1	8.8468
PKD2	9	0.021235	0.056535	0.810221	1501	2	3.6351
NonTargetingControlGuideForHuman_0135	3	0.021245	0.039012	0.785899	1502	2	3.7918
hsa-mir-7702	12	0.02128	0.063422	0.848738	1503	4	-0.10875
PTPN9	9	0.021305	0.056676	0.811345	1504	1	8.8494
ZNF675	9	0.021351	0.056769	0.811345	1505	1	8.8158
ABCB10	9	0.021359	0.056788	0.811345	1506	2	3.637
hsa-mir-6508	12	0.021375	0.063657	0.84885	1507	4	1.4306
HERC1	9	0.021391	0.056855	0.811345	1508	2	5.4034
FAM107A	9	0.021397	0.056863	0.811345	1509	2	5.2056
PTPN6	9	0.021408	0.056883	0.811345	1510	3	2.9992
C1orf111	9	0.02144	0.056946	0.811345	1511	2	3.1105
LRRC4C	9	0.021488	0.057045	0.811345	1512	2	3.6642
PRKAR1B	9	0.021489	0.057046	0.811345	1513	2	3.7298
RPS27A	9	0.021497	0.057063	0.811345	1514	2	3.3936
SH3RF3	9	0.021586	0.057248	0.812331	1515	2	5.8543
GDAP1L1	9	0.021604	0.057283	0.812331	1516	1	8.8
PTGES3	9	0.021604	0.057283	0.812331	1517	1	8.8
KIF2B	9	0.02161	0.057292	0.812331	1518	2	3.5831
DCAKD	9	0.021626	0.057324	0.812331	1519	2	3.5079
DAPP1	9	0.021643	0.057357	0.812331	1520	2	3.3669
NonTargetingControlGuideForHuman_0165	3	0.021694	0.039767	0.785899	1521	1	5.9766
hsa-mir-891a	12	0.021748	0.064583	0.851136	1522	3	3.6103
IDH1	9	0.021748	0.057568	0.814795	1523	2	5.3383
hsa-mir-3960	12	0.021797	0.064706	0.851136	1524	4	-1.5766
RPL39	9	0.021811	0.05769	0.815443	1525	3	0.9248
PSD	9	0.021838	0.057756	0.815854	1526	2	3.1522
VCAN	9	0.021903	0.05789	0.817206	1527	2	3.5957
TTPA	9	0.02201	0.058107	0.819064	1528	2	4.5376
PPFIA4	9	0.022041	0.058172	0.819064	1529	1	8.7533
DCTD	9	0.022041	0.058172	0.819064	1530	2	5.2288
hsa-mir-4638	12	0.022058	0.065376	0.851136	1531	4	1.7252
hsa-mir-6886	12	0.022078	0.065424	0.851136	1532	3	3.5766
GSKIP	9	0.022202	0.058481	0.822344	1533	1	8.7517
MYL4	9	0.022202	0.058481	0.822344	1534	1	8.7517
COA1	9	0.022363	0.058785	0.825732	1535	2	4.123
STEAP1	9	0.022371	0.058798	0.825732	1536	3	2.9835
hsa-mir-4314	12	0.022409	0.066278	0.851136	1537	1	9.3472
CAMK1D	9	0.022413	0.058881	0.826351	1538	2	4.6098
LTBP3	9	0.022454	0.058953	0.826835	1539	2	3.6111
SNAP91	9	0.022512	0.05906	0.827793	1540	2	4.4611
IL19	9	0.022586	0.059207	0.828994	1541	2	3.0903
GPC6	9	0.022592	0.059222	0.828994	1542	1	8.8117
MGA	9	0.022619	0.059273	0.829174	1543	2	4.7474
USP42	9	0.022644	0.05933	0.829431	1544	2	3.2605
RIMS1	9	0.022684	0.059413	0.829436	1545	2	5.0164
hsa-mir-4675	12	0.022685	0.066972	0.851136	1546	1	9.3363
NonTargetingControlGuideForHuman_0218	3	0.022696	0.041508	0.785899	1547	1	5.8183
TNP1	9	0.02273	0.059514	0.829858	1548	2	5.3745
NonTargetingControlGuideForHuman_0364	3	0.022773	0.041642	0.785899	1549	1	5.8653
OR2C1	9	0.022776	0.059599	0.830521	1550	1	8.9138
hsa-mir-95	12	0.022822	0.067317	0.851136	1551	2	4.2832
SCAMP2	9	0.022822	0.05969	0.831115	1552	2	5.5703
TFRC	9	0.022844	0.059734	0.831115	1553	2	3.8111
SST	9	0.022868	0.059795	0.831115	1554	1	8.6744
GORAB	9	0.022869	0.059795	0.831115	1555	2	3.2149
ATXN7L3B	9	0.022914	0.059884	0.831385	1556	2	3.5454
ZNF444	9	0.022927	0.059909	0.831385	1557	2	3.5562
AADAC	9	0.02296	0.059976	0.831385	1558	2	5.8398
SCUBE1	9	0.02296	0.059976	0.831385	1559	2	3.6025
hsa-mir-6085	12	0.022967	0.067695	0.851136	1560	2	3.697
hsa-mir-4435-1	12	0.022972	0.067705	0.851136	1561	4	1.2619
ZDHHC21	9	0.023006	0.060074	0.831385	1562	1	8.7947
FIBIN	9	0.023019	0.060099	0.831385	1563	2	4.1194
NonTargetingControlGuideForHuman_0529	3	0.023037	0.042111	0.785899	1564	2	1.8374
SLCO1A2	9	0.023052	0.060168	0.831385	1565	2	5.2734
SARDH	9	0.023094	0.060254	0.831385	1566	2	3.166
SPATS1	9	0.023098	0.060267	0.831385	1567	1	8.6296
hsa-mir-99b	12	0.023111	0.068053	0.851136	1568	4	1.8126
MYO1B	9	0.023119	0.060314	0.831385	1569	2	3.1441
QTRTD1	9	0.023127	0.060336	0.831385	1570	2	4.1831
C3orf18	9	0.023144	0.060371	0.831385	1571	2	5.2227
TAF9B	9	0.023161	0.060412	0.831385	1572	2	3.0082
SUGT1	6	0.023182	0.054228	0.798742	1573	1	7.4483
SETD8	9	0.02319	0.060467	0.831385	1574	2	5.3725
DERL3	9	0.023236	0.060561	0.832145	1575	1	8.6628
C9orf172	9	0.023312	0.06071	0.833669	1576	2	4.4637
CCDC80	9	0.023337	0.060754	0.833717	1577	2	4.3197
GRIA4	9	0.023354	0.060791	0.833717	1578	2	5.1107
PNPLA2	9	0.023374	0.060833	0.833772	1579	3	2.7424
NonTargetingControlGuideForHuman_0560	3	0.023435	0.042815	0.785899	1580	2	3.5557
A1CF	9	0.023488	0.061063	0.835864	1581	2	3.628
TRAPPC9	9	0.023488	0.061063	0.835864	1582	1	8.8325
CDX2	9	0.023557	0.061216	0.837046	1583	1	8.8272
TFG	9	0.023564	0.061227	0.837046	1584	3	2.9269
hsa-mir-3159	12	0.023634	0.069324	0.851136	1585	2	5.9753
ZNF225	9	0.023716	0.061543	0.84049	1586	2	3.2897
CEBPG	9	0.023741	0.061594	0.84049	1587	1	8.8035
DHX38	9	0.023741	0.061595	0.84049	1588	3	2.8615
FAM207A	9	0.023767	0.061646	0.840616	1589	2	3.0102
PLEKHA8	9	0.023787	0.061682	0.840616	1590	1	8.5001
hsa-mir-200c	12	0.023817	0.069789	0.851136	1591	4	1.8585
SMG6	9	0.023868	0.061834	0.841351	1592	3	2.9282
ZC3H7A	9	0.023877	0.06185	0.841351	1593	2	4.7946
SOX2	9	0.023879	0.061852	0.841351	1594	1	8.544
CA7	9	0.023925	0.061954	0.842208	1595	1	8.6697
hsa-mir-1301	12	0.02397	0.070173	0.851136	1596	2	5.3398
THYN1	9	0.023987	0.062076	0.842859	1597	2	3.232
hsa-mir-4327	12	0.023998	0.070245	0.851136	1598	2	4.8688
GPR108	9	0.024016	0.062125	0.842941	1599	2	5.6944
ABCF3	9	0.024062	0.062219	0.842941	1600	2	5.544
MSH4	9	0.024064	0.062223	0.842941	1601	2	3.5857
ZNF813	6	0.024071	0.055558	0.8039	1602	1	7.6081
ABHD12B	9	0.024108	0.062317	0.842941	1603	1	8.5586
S100A11	9	0.024177	0.06245	0.844181	1604	2	5.3161
RNF207	9	0.0242	0.062503	0.844377	1605	2	3.0488
NonTargetingControlGuideForHuman_0066	3	0.024239	0.044228	0.785899	1606	2	-0.084823
DRAXIN	9	0.024246	0.062597	0.845116	1607	2	3.4627
TEP1	9	0.024292	0.062692	0.845872	1608	1	8.4983
METTL15	9	0.024338	0.062791	0.8459	1609	1	8.7263
OR51T1	9	0.024345	0.062803	0.8459	1610	2	5.0428
KRTAP13-4	9	0.024397	0.062896	0.8459	1611	2	4.1266
LRRTM4	9	0.024407	0.062914	0.8459	1612	1	8.4823
VCAM1	9	0.024422	0.06295	0.8459	1613	2	3.9032
BIRC5	9	0.024431	0.062968	0.8459	1614	2	3.1621
KRT2	9	0.024448	0.063006	0.8459	1615	2	3.408
AVPR2	9	0.024475	0.063062	0.84613	1616	1	8.709
NTMT1	9	0.024544	0.063209	0.847567	1617	1	8.4748
NAPEPLD	9	0.024611	0.063356	0.848545	1618	2	3.4198
C4orf51	9	0.024613	0.06336	0.848545	1619	2	5.2522
hsa-mir-4716	12	0.024629	0.071912	0.851136	1620	3	3.5254
KATNAL2	9	0.024659	0.063453	0.848738	1621	2	3.5583
DCDC2B	9	0.024688	0.063508	0.84885	1622	2	3.086
hsa-mir-3666	12	0.024704	0.072106	0.851136	1623	1	9.4071
hsa-mir-4492	12	0.024713	0.072127	0.851136	1624	4	-0.20871
FAM228A	9	0.024751	0.06363	0.84885	1625	3	1.7008
OR5V1	9	0.024751	0.06363	0.84885	1626	2	4.918
JUNB	9	0.024757	0.063641	0.84885	1627	3	2.8384
GADD45B	9	0.024835	0.063801	0.849961	1628	2	3.4945
VTI1A	9	0.024843	0.063819	0.849961	1629	1	8.5845
RANGRF	9	0.024869	0.063868	0.850089	1630	2	3.1471
UTP20	9	0.024911	0.063947	0.850097	1631	2	3.4372
CCDC173	9	0.024911	0.063947	0.850097	1632	1	8.451
BAHCC1	9	0.024947	0.064026	0.850626	1633	2	2.9776
hsa-mir-6841	12	0.025014	0.072884	0.851136	1634	4	1.3818
C12orf66	9	0.025068	0.064282	0.851136	1635	2	3.0502
UTY	9	0.025072	0.064288	0.851136	1636	1	8.468
hsa-mir-4787	12	0.025093	0.073092	0.851136	1637	2	5.216
ZBTB24	9	0.025112	0.06436	0.851136	1638	2	2.8992
UGCG	9	0.025118	0.064376	0.851136	1639	2	3.5388
ANKRD33	9	0.025187	0.064529	0.851136	1640	2	5.3712
DFNB31	9	0.02525	0.064661	0.851136	1641	3	2.7889
TRDN	9	0.025255	0.064675	0.851136	1642	2	5.3335
IFNA10	9	0.025347	0.064845	0.851136	1643	2	4.9194
NonTargetingControlGuideForHuman_0189	3	0.025381	0.046162	0.785899	1644	2	1.6918
SHPK	9	0.025424	0.065015	0.851136	1645	2	3.4933
hsa-mir-770	12	0.025437	0.073963	0.851136	1646	3	-1.5766
ZNF322	9	0.025439	0.06504	0.851136	1647	2	3.4416
FMNL2	9	0.025459	0.065073	0.851136	1648	2	3.0048
CLEC9A	9	0.025485	0.065131	0.851136	1649	2	3.5093
hsa-mir-4471	12	0.025498	0.074109	0.851136	1650	2	6.2094
SLC6A12	9	0.02552	0.065194	0.851136	1651	2	2.8728
LIN7B	9	0.02553	0.065216	0.851136	1652	1	8.5846
HS6ST3	9	0.025546	0.065249	0.851136	1653	2	4.4467
PTGES3L	9	0.025576	0.065305	0.851136	1654	1	8.3516
CYLD	9	0.025622	0.065407	0.851136	1655	2	3.4984
OR2T12	9	0.025634	0.065428	0.851136	1656	2	2.8941
NonTargetingControlGuideForHuman_0428	3	0.025634	0.046597	0.785899	1657	1	5.4391
ZCCHC9	9	0.02576	0.065698	0.851136	1658	1	8.3585
TTC37	9	0.025765	0.065709	0.851136	1659	2	2.99
P2RY4	9	0.025809	0.065805	0.851136	1660	2	4.9533
SOCS1	9	0.025818	0.065822	0.851136	1661	2	5.5606
TRPC1	9	0.025897	0.066003	0.851136	1662	1	8.3879
hsa-mir-4704	9	0.025905	0.066016	0.851136	1663	3	2.8106
HORMAD2	9	0.025943	0.066085	0.851136	1664	1	8.3382
2021-03-08	9	0.025985	0.066175	0.851136	1665	3	2.7804
CCP110	9	0.025993	0.066188	0.851136	1666	2	3.4505
STAMBP	9	0.026035	0.066282	0.851136	1667	3	2.5228
hsa-mir-4677	12	0.026056	0.075534	0.851136	1668	3	3.3937
FCGRT	9	0.026143	0.066493	0.851136	1669	2	2.825
hsa-mir-4257	12	0.026199	0.075886	0.851136	1670	4	-1.5766
HMGN5	9	0.026218	0.06665	0.851136	1671	3	1.727
NonTargetingControlGuideForHuman_0629	3	0.026233	0.047621	0.785899	1672	1	5.415
GSTCD	9	0.026249	0.066719	0.851136	1673	3	2.7652
ZFAND5	9	0.026284	0.0668	0.851136	1674	2	3.9148
ZNF425	9	0.02631	0.066859	0.851136	1675	1	8.498
MEF2C	9	0.026355	0.066956	0.851136	1676	1	8.2722
LANCL2	9	0.026373	0.066991	0.851136	1677	3	2.7557
NRSN2	9	0.026408	0.06707	0.851136	1678	2	3.2057
KIAA0319L	9	0.026424	0.067104	0.851136	1679	1	8.27
SNAI3	9	0.026424	0.067104	0.851136	1680	2	4.7844
hsa-mir-5694	12	0.026488	0.076618	0.851136	1681	4	1.204
ATP4B	9	0.026493	0.067252	0.851136	1682	1	8.2823
RYR1	9	0.026514	0.067291	0.851136	1683	2	3.3156
PIGF	9	0.026532	0.067329	0.851136	1684	3	2.7782
VSTM2L	9	0.026539	0.067336	0.851136	1685	2	4.892
hsa-mir-4500	12	0.026556	0.076796	0.851136	1686	4	1.3254
LRSAM1	9	0.026584	0.067442	0.851136	1687	2	3.4475
KLHL4	9	0.02663	0.067526	0.851136	1688	2	4.0796
PVRL4	9	0.026674	0.067613	0.851136	1689	2	3.4244
OR11H1	9	0.026676	0.067615	0.851136	1690	2	3.3027
PDE10A	9	0.026683	0.067633	0.851136	1691	2	3.2784
FAM199X	9	0.026745	0.067759	0.851136	1692	2	5.3414
SLAMF1	9	0.026754	0.06778	0.851136	1693	2	5.0976
ELL	9	0.026768	0.067804	0.851136	1694	1	8.2168
PPIE	9	0.02679	0.067852	0.851136	1695	2	3.068
GJD4	9	0.026859	0.067997	0.851136	1696	1	8.2674
DICER1	9	0.026928	0.068128	0.851136	1697	2	5.3895
SPATA31D3	9	0.026959	0.068194	0.851136	1698	3	2.7449
MLL5	9	0.026977	0.068226	0.851136	1699	3	2.7208
CCNYL1	9	0.027022	0.068324	0.851136	1700	2	3.6795
RAP2A	9	0.027065	0.068414	0.851136	1701	2	5.3013
RARA	9	0.027138	0.068567	0.851136	1702	2	3.4181
CRCP	9	0.027225	0.068751	0.851136	1703	2	3.2913
LOC100507462	9	0.027271	0.068847	0.851136	1704	1	8.3517
hsa-mir-659	12	0.027329	0.078673	0.851136	1705	1	8.9786
NonTargetingControlGuideForHuman_0077	3	0.027354	0.04953	0.785899	1706	1	5.2722
CTXN3	9	0.027363	0.069029	0.851136	1707	2	3.0199
LAMB3	9	0.027363	0.069029	0.851136	1708	3	2.4452
hsa-mir-548a-2	12	0.027438	0.078944	0.851136	1709	4	2.0767
THRSP	9	0.027454	0.069219	0.851136	1710	1	8.157
hsa-mir-320a	12	0.02747	0.079029	0.851136	1711	4	-1.5766
CXXC11	9	0.027488	0.069286	0.851136	1712	2	2.8467
TBC1D16	9	0.0275	0.069315	0.851136	1713	2	4.9194
XKR9	9	0.027546	0.069431	0.851136	1714	1	8.3515
C17orf112	9	0.02757	0.069479	0.851136	1715	2	5.1376
A2M	9	0.027714	0.069775	0.851136	1716	2	2.9527
MYL3	9	0.027729	0.069802	0.851136	1717	2	3.2619
GPC5	9	0.02775	0.06985	0.851136	1718	2	3.5649
BPY2	9	0.027768	0.069892	0.851136	1719	2	3.7663
EBNA1BP2	9	0.02782	0.069988	0.851136	1720	1	8.0991
PACSIN1	9	0.02782	0.069988	0.851136	1721	1	8.0991
AMH	9	0.027832	0.070008	0.851136	1722	3	2.7487
hsa-mir-103b-1	3	0.027861	0.050397	0.785899	1723	1	5.217
NonTargetingControlGuideForHuman_0676	3	0.027891	0.050448	0.785899	1724	1	5.2157
TCEAL5	9	0.027895	0.070142	0.851136	1725	2	3.3021
RNF126	9	0.027912	0.070175	0.851136	1726	1	8.0677
CLK2	9	0.027958	0.070271	0.851136	1727	2	5.3524
C12orf44	9	0.028003	0.070357	0.851136	1728	1	8.1719
CREBBP	9	0.028049	0.070453	0.851136	1729	1	8.3005
RANBP3	9	0.028095	0.070552	0.851136	1730	1	8.2339
GNL1	9	0.028163	0.070704	0.851136	1731	1	8.0681
MRPL47	9	0.028232	0.07085	0.851136	1732	1	8.0476
TMEM189	9	0.02824	0.070868	0.851136	1733	2	5.2677
hsa-mir-6068	12	0.028295	0.081124	0.851136	1734	2	4.1632
CACNG1	9	0.028323	0.071034	0.851136	1735	1	8.2849
ENPEP	9	0.028415	0.071216	0.851136	1736	2	4.702
TEX29	9	0.028506	0.071401	0.851136	1737	2	4.767
SHANK1	9	0.028514	0.071417	0.851136	1738	3	2.7256
GAREM	9	0.028541	0.071473	0.851136	1739	3	2.6423
APTX	9	0.028578	0.071548	0.851136	1740	2	3.1472
hsa-mir-379	12	0.028609	0.081937	0.851136	1741	1	9.0262
BBS1	9	0.028615	0.071622	0.851136	1742	2	3.1718
GAS8	9	0.028679	0.071755	0.851136	1743	2	3.4091
NPPC	9	0.028715	0.071827	0.851136	1744	2	2.9372
STRA13	9	0.028781	0.071959	0.851136	1745	1	8.2314
C4BPA	9	0.028798	0.071993	0.851136	1746	2	3.2795
hsa-mir-4722	12	0.028836	0.082496	0.851136	1747	2	4.9172
SLFN12	9	0.028844	0.072089	0.851136	1748	2	3.0654
GNB3	9	0.028872	0.072146	0.851136	1749	2	3.3076
hsa-mir-6084	12	0.028914	0.082707	0.851136	1750	1	8.7841
PDZD2	9	0.028945	0.072285	0.851136	1751	2	2.8427
ANKMY1	9	0.028963	0.072324	0.851136	1752	1	7.9709
FMO4	9	0.029055	0.072505	0.851136	1753	3	2.5953
NTN4	9	0.029065	0.072527	0.851136	1754	2	3.307
ABCA2	9	0.029101	0.072586	0.851136	1755	2	4.7662
BMP7	9	0.029146	0.072671	0.851136	1756	1	7.937
hsa-mir-3938	12	0.029157	0.083318	0.851136	1757	2	3.7101
NSUN5	9	0.029192	0.072762	0.851136	1758	2	3.1802
GALE	9	0.029238	0.072851	0.851136	1759	1	8.0345
GALNT4	9	0.02924	0.072854	0.851136	1760	2	3.1321
ESX1	9	0.029268	0.0729	0.851136	1761	2	2.778
PHTF1	9	0.029283	0.072937	0.851136	1762	1	7.9079
ZNF554	9	0.029333	0.073038	0.851136	1763	2	3.6912
PGRMC1	9	0.02937	0.073118	0.851136	1764	2	2.786
C16orf74	9	0.02942	0.073227	0.851136	1765	2	3.1629
CYLC1	9	0.02942	0.073227	0.851136	1766	2	4.4136
HIGD1A	9	0.02942	0.073227	0.851136	1767	2	3.1629
ERCC1	9	0.029481	0.073334	0.851136	1768	3	2.6538
DDX43	9	0.0295	0.07337	0.851136	1769	2	3.731
EPHX3	9	0.029537	0.073448	0.851136	1770	2	2.7921
ALDH9A1	9	0.029603	0.073599	0.851136	1771	2	5.3489
NCOA6	9	0.029685	0.073755	0.851136	1772	3	2.7174
LOC441155	9	0.029695	0.073773	0.851136	1773	2	2.8959
STC2	9	0.029713	0.073817	0.851136	1774	2	3.7095
HMHA1	9	0.02974	0.073886	0.851136	1775	1	7.8667
hsa-mir-4743	12	0.029766	0.084776	0.851136	1776	3	-1.5766
hsa-mir-4658	12	0.02983	0.084955	0.851136	1777	2	3.3468
GALNTL6	9	0.029831	0.074067	0.851136	1778	1	8.0945
FAM83G	9	0.029834	0.074074	0.851136	1779	2	2.9621
MFN1	9	0.029872	0.074156	0.851136	1780	2	3.2905
PTMS	9	0.02996	0.074335	0.851136	1781	2	3.0024
USP29	9	0.029968	0.074348	0.851136	1782	3	2.3867
hsa-mir-3196	12	0.030039	0.085484	0.851136	1783	4	1.0232
NonTargetingControlGuideForHuman_0775	3	0.030047	0.054218	0.798742	1784	2	1.0364
PDSS1	9	0.03006	0.074516	0.851136	1785	2	3.2408
ZBTB9	9	0.030133	0.074656	0.851136	1786	2	3.3969
STRC	9	0.030199	0.074777	0.851136	1787	2	4.1345
HCFC2	9	0.030227	0.074831	0.851136	1788	2	2.8415
WDR44	9	0.030242	0.074858	0.851136	1789	2	4.542
MTRNR2L5	6	0.030245	0.064485	0.851136	1790	1	6.8554
KIAA1107	9	0.030311	0.075018	0.851136	1791	2	3.1081
DEFB1	9	0.030311	0.075018	0.851136	1792	2	5.1545
2021-03-03	9	0.030349	0.075096	0.851136	1793	2	3.1447
KLHDC8A	9	0.030396	0.075178	0.851136	1794	2	3.4876
RNF144A	9	0.030425	0.075229	0.851136	1795	1	7.9035
LAMA2	9	0.030443	0.07526	0.851136	1796	2	3.2508
GDF15	9	0.030461	0.075304	0.851136	1797	2	3.9893
FLJ27352	6	0.030489	0.064832	0.851136	1798	2	2.6092
P2RY10	9	0.030493	0.075363	0.851136	1799	1	7.7852
MAN1B1	9	0.030493	0.075363	0.851136	1800	1	7.7852
BZW2	9	0.030562	0.075503	0.851136	1801	1	7.8704
hsa-mir-4437	12	0.030587	0.086854	0.851136	1802	4	1.5422
GPR139	9	0.030607	0.075596	0.851136	1803	1	7.8345
MORC3	9	0.030653	0.075681	0.851136	1804	2	3.0889
NonTargetingControlGuideForHuman_0550	3	0.030681	0.055307	0.803244	1805	2	2.2892
SLC25A39	9	0.030848	0.076072	0.851136	1806	2	2.7181
DNAJC8	9	0.030881	0.076131	0.851136	1807	2	3.0692
ZBBX	9	0.030881	0.076131	0.851136	1808	2	3.0692
CYP27A1	9	0.030881	0.076131	0.851136	1809	2	5.0509
hsa-mir-155	12	0.030921	0.087705	0.851136	1810	1	8.8495
hsa-mir-2114	12	0.030928	0.087722	0.851136	1811	3	3.2228
DEFB127	9	0.030999	0.076358	0.851136	1812	2	3.1029
NCF1	9	0.031018	0.076401	0.851136	1813	1	7.6864
HOOK3	9	0.031064	0.076496	0.851136	1814	1	7.9286
LRRC39	9	0.031066	0.0765	0.851136	1815	2	3.5623
EVI2B	9	0.031178	0.076723	0.851136	1816	3	1.2495
PHF20L1	9	0.031178	0.076723	0.851136	1817	1	7.9096
CIR1	9	0.031218	0.076812	0.851136	1818	3	2.5748
RNF112	9	0.031246	0.076876	0.851136	1819	2	2.6636
APPL1	9	0.031292	0.07696	0.851136	1820	2	3.0489
GPR128	9	0.031332	0.077042	0.851136	1821	2	2.9881
MGP	9	0.03152	0.077412	0.851136	1822	2	3.0534
MRC2	9	0.031565	0.077506	0.851136	1823	1	7.6574
hsa-mir-4306	12	0.031585	0.089334	0.851136	1824	4	1.2236
NonTargetingControlGuideForHuman_0868	3	0.031615	0.056947	0.811345	1825	1	4.9457
NonTargetingControlGuideForHuman_0434	3	0.031669	0.057035	0.811345	1826	2	1.0035
hsa-mir-5195	12	0.031672	0.089543	0.851136	1827	4	1.5759
SLC4A10	9	0.03178	0.077956	0.851136	1828	2	2.9898
EOGT	9	0.031793	0.077979	0.851136	1829	2	5.0644
ANGPTL3	9	0.031793	0.077979	0.851136	1830	1	7.6326
FBF1	9	0.031793	0.077979	0.851136	1831	1	7.6326
GCNT2	9	0.031809	0.078009	0.851136	1832	2	2.7813
TPPP3	9	0.031976	0.078355	0.851136	1833	2	3.0218
MDH1	9	0.032021	0.078441	0.851136	1834	2	3.057
FAM81A	9	0.032202	0.078807	0.851136	1835	2	2.9619
TTC9C	9	0.032249	0.078913	0.851136	1836	1	7.5915
UBTD2	9	0.032295	0.079011	0.851136	1837	1	7.649
CHRNA7	9	0.032363	0.079137	0.851136	1838	3	1.9906
CLPX	9	0.032405	0.079226	0.851136	1839	2	3.758
hsa-mir-587	12	0.032408	0.091344	0.851136	1840	4	-1.5766
TMED7	9	0.032443	0.079308	0.851136	1841	2	2.6856
PLEKHF2	9	0.032477	0.079372	0.851136	1842	1	7.6201
MTRNR2L6	9	0.03253	0.079475	0.851136	1843	2	2.8191
LSM14A	9	0.032568	0.079553	0.851136	1844	1	7.5457
HOXC12	9	0.032617	0.079642	0.851136	1845	2	2.7724
ANAPC16	9	0.032636	0.079682	0.851136	1846	2	4.1009
NPHS1	9	0.032656	0.079724	0.851136	1847	2	4.0491
MYH6	9	0.032665	0.079741	0.851136	1848	2	2.8418
CACNA1G	9	0.032743	0.079895	0.851136	1849	2	3.0614
EMD	9	0.03275	0.079913	0.851136	1850	1	7.5787
CABLES2	9	0.032796	0.080004	0.851136	1851	3	2.0806
NIPSNAP1	9	0.032811	0.080034	0.851136	1852	2	3.2492
hsa-mir-329-1	12	0.032832	0.092399	0.851136	1853	4	1.3301
TMEM47	9	0.032898	0.080205	0.851136	1854	2	2.6558
MED16	9	0.032917	0.080251	0.851136	1855	2	2.8597
R3HCC1L	9	0.032927	0.080265	0.851136	1856	2	4.4904
OR52A1	9	0.032937	0.080285	0.851136	1857	2	4.6431
SYT2	9	0.032955	0.080318	0.851136	1858	1	7.5453
ZNF22	9	0.032955	0.080318	0.851136	1859	3	1.578
hsa-mir-4510	9	0.032976	0.080366	0.851136	1860	3	2.5338
hsa-mir-4724	12	0.032988	0.092788	0.851136	1861	3	3.1618
METTL10	9	0.033005	0.080429	0.851136	1862	2	2.6017
C21orf59	9	0.033024	0.080472	0.851136	1863	2	3.9218
hsa-mir-593	12	0.03304	0.092916	0.851136	1864	4	0.96515
RWDD2A	9	0.033069	0.080571	0.851136	1865	3	1.6846
APOBR	9	0.033114	0.080665	0.851136	1866	1	7.5696
WFDC8	9	0.033122	0.080684	0.851136	1867	2	3.4047
AKAP11	9	0.03316	0.080756	0.851136	1868	1	7.5485
CRHBP	9	0.033161	0.080757	0.851136	1869	3	2.5798
CALCOCO2	9	0.033205	0.080848	0.851136	1870	1	7.6354
OR1D5	9	0.033219	0.080881	0.851136	1871	2	3.0307
VWA9	9	0.033251	0.080934	0.851136	1872	2	4.4822
INADL	9	0.033278	0.080984	0.851136	1873	2	2.9267
MLLT11	9	0.033346	0.081132	0.851136	1874	2	3.2822
C4orf48	9	0.033388	0.081231	0.851136	1875	3	2.0177
hsa-mir-580	12	0.033393	0.093793	0.851136	1876	3	3.1651
ATAD5	9	0.033433	0.081325	0.851136	1877	2	4.8153
LOC100862671	9	0.03357	0.081579	0.851136	1878	2	2.9615
ANGEL2	9	0.03357	0.081579	0.851136	1879	2	4.3928
SRP68	9	0.03357	0.081579	0.851136	1880	1	7.4996
ZC3H12B	9	0.03357	0.081579	0.851136	1881	1	7.4996
hsa-mir-7706	12	0.033577	0.094126	0.851136	1882	3	3.1925
FAM26D	9	0.03358	0.081605	0.851136	1883	2	3.6902
FNDC8	9	0.03361	0.081657	0.851136	1884	2	2.6948
FBXO47	9	0.033737	0.081903	0.851136	1885	2	2.8868
CUL7	9	0.033752	0.08194	0.851136	1886	3	1.4904
C7orf55	9	0.033777	0.081986	0.851136	1887	3	2.4379
NFIB	9	0.033786	0.082006	0.851136	1888	2	4.103
C8orf33	9	0.033797	0.082027	0.851136	1889	1	7.4735
DGKD	9	0.033843	0.082121	0.851136	1890	2	4.883
DCAF12L2	9	0.033924	0.082292	0.851136	1891	2	2.554
LY6G6D	9	0.033934	0.082312	0.851136	1892	2	3.0008
NUP37	9	0.034002	0.082439	0.851136	1893	2	4.7623
PEX26	9	0.034052	0.082538	0.851136	1894	2	2.7583
EHD1	9	0.034062	0.08256	0.851136	1895	2	2.512
CACNA1H	9	0.03407	0.082575	0.851136	1896	2	3.0112
FAM105A	9	0.034081	0.082602	0.851136	1897	3	2.5292
FCRL3	9	0.034111	0.082667	0.851136	1898	3	2.4595
FERMT2	9	0.034116	0.082677	0.851136	1899	2	2.9257
KHSRP	9	0.034131	0.082701	0.851136	1900	3	2.4708
hsa-mir-1292	12	0.034137	0.095123	0.851136	1901	3	0.98978
RAC1	9	0.034161	0.082754	0.851136	1902	2	4.7088
TRIM47	9	0.03419	0.082814	0.851136	1903	2	3.8028
PCDHGB7	6	0.034216	0.070276	0.851136	1904	1	6.7546
ABCG5	9	0.034252	0.082935	0.851136	1905	1	7.4638
APOL4	9	0.034298	0.083031	0.851136	1906	2	4.6919
LOC728392	9	0.034348	0.083123	0.851136	1907	2	4.4054
DRD5	9	0.034377	0.083184	0.851136	1908	3	2.5108
SLFN11	9	0.034427	0.083276	0.851136	1909	2	2.736
SIGMAR1	9	0.034434	0.083288	0.851136	1910	2	2.9379
CCDC74A	9	0.034434	0.083288	0.851136	1911	2	2.9379
NonTargetingControlGuideForHuman_0387	3	0.03446	0.06019	0.831385	1912	1	4.6844
IAH1	9	0.034476	0.083379	0.851136	1913	2	3.5207
FOXO4	9	0.034486	0.083394	0.851136	1914	2	2.934
RAP1A	9	0.034615	0.083654	0.851136	1915	2	2.8577
ARL8A	9	0.034661	0.083747	0.851136	1916	2	4.6439
hsa-mir-6510	12	0.034682	0.096032	0.851136	1917	3	-1.5766
PRRG3	9	0.034707	0.083835	0.851136	1918	2	4.9129
VMP1	9	0.034752	0.083916	0.851136	1919	3	1.6442
PPA2	9	0.034754	0.083919	0.851136	1920	3	2.5435
PRY2	3	0.03478	0.060453	0.831385	1921	1	4.7408
OR52K1	9	0.034798	0.084002	0.851136	1922	1	7.4233
TGFB1	9	0.034823	0.08406	0.851136	1923	2	4.7894
SYNPR	9	0.034833	0.084079	0.851136	1924	2	2.7636
NUTF2	9	0.034883	0.084167	0.851136	1925	3	2.4635
EGR1	9	0.034893	0.084187	0.851136	1926	2	2.6689
C7orf60	9	0.034933	0.084269	0.851136	1927	2	2.9428
PES1	9	0.034934	0.084271	0.851136	1928	1	7.4313
C1orf229	9	0.034979	0.084366	0.851136	1929	1	7.6412
SPTSSB	9	0.03507	0.084535	0.851136	1930	1	7.633
ARVCF	9	0.035116	0.084624	0.851136	1931	1	7.6274
PSMA7	9	0.035142	0.084673	0.851136	1932	2	4.3646
IGFL4	9	0.035242	0.08487	0.851136	1933	2	3.7004
KIF5B	9	0.035262	0.084913	0.851136	1934	2	3.4159
KLHDC1	9	0.03529	0.084977	0.851136	1935	3	1.9772
LOC147646	9	0.03533	0.085063	0.851136	1936	3	1.7711
CXCR1	9	0.035366	0.085139	0.851136	1937	2	2.9135
ZNF677	9	0.035366	0.085139	0.851136	1938	1	7.4036
FAM150B	9	0.035366	0.085139	0.851136	1939	1	7.4036
S1PR4	9	0.035366	0.085139	0.851136	1940	1	7.4036
EIF1AY	9	0.035366	0.085139	0.851136	1941	1	7.4036
TMEM132A	9	0.035366	0.085139	0.851136	1942	2	2.9135
B3GNT8	9	0.035452	0.085298	0.851136	1943	3	2.447
ENAM	9	0.03547	0.085337	0.851136	1944	3	-1.5766
TRAF1	9	0.035506	0.085402	0.851136	1945	3	-1.5766
TIPIN	9	0.035537	0.08546	0.851136	1946	3	1.836
PRAMEF15	9	0.035562	0.085499	0.851136	1947	2	2.5265
GSDMD	9	0.035582	0.085545	0.851136	1948	3	-1.5766
ZSCAN32	9	0.035616	0.085603	0.851136	1949	1	7.458
NANOS2	9	0.035627	0.085626	0.851136	1950	3	1.8521
PRPS2	9	0.035661	0.085694	0.851136	1951	2	2.9492
CNEP1R1	9	0.035803	0.085961	0.851136	1952	2	3.365
ZNF394	9	0.035833	0.086029	0.851136	1953	2	3.4631
TCTN2	9	0.035843	0.086046	0.851136	1954	2	4.7121
KLHL32	9	0.035847	0.086056	0.851136	1955	3	1.8264
ZNF432	9	0.035881	0.086123	0.851136	1956	3	1.6994
GDF11	9	0.035888	0.086143	0.851136	1957	2	3.0157
SIDT2	9	0.035893	0.086156	0.851136	1958	2	3.0268
TSSK6	9	0.035903	0.08617	0.851136	1959	2	3.9396
GPR6	9	0.035913	0.086192	0.851136	1960	2	2.46
AHSG	9	0.035944	0.08625	0.851136	1961	2	4.8464
GMPR2	9	0.035955	0.086273	0.851136	1962	3	2.3867
ZNF561	9	0.035969	0.086302	0.851136	1963	3	1.669
RNF144B	9	0.035979	0.08632	0.851136	1964	1	7.595
SNN	9	0.036017	0.086402	0.851136	1965	3	2.3867
NSD1	9	0.036024	0.086418	0.851136	1966	3	2.429
SNX14	9	0.036034	0.086437	0.851136	1967	3	-1.5766
SPR	9	0.036065	0.086491	0.851136	1968	2	3.1785
ZNF385D	9	0.036068	0.086498	0.851136	1969	3	1.7034
NPTX1	9	0.036176	0.086714	0.851136	1970	3	-1.5766
GID4	9	0.036193	0.086751	0.851136	1971	3	1.6577
AARSD1	9	0.036196	0.086757	0.851136	1972	2	2.6381
RAB27A	9	0.036216	0.086794	0.851136	1973	2	2.5659
ATF1	9	0.036226	0.086812	0.851136	1974	2	2.6002
MEIS3	9	0.036239	0.086839	0.851136	1975	3	1.6742
KCNJ15	9	0.036273	0.086905	0.851136	1976	3	1.6741
DNAJB8	9	0.036297	0.086951	0.851136	1977	2	2.8882
RPL35A	9	0.036297	0.086951	0.851136	1978	1	7.3531
NEXN	9	0.036297	0.086951	0.851136	1979	1	7.3531
GLT8D2	9	0.036297	0.086951	0.851136	1980	1	7.3531
ZNF491	9	0.036318	0.086999	0.851136	1981	3	1.6377
FAM206A	9	0.036347	0.087054	0.851136	1982	3	2.4867
C15orf62	9	0.036368	0.087097	0.851136	1983	2	3.1358
MRPL27	9	0.036388	0.087133	0.851136	1984	2	3.4791
FOXB1	9	0.036418	0.087196	0.851136	1985	2	3.1852
hsa-mir-5196	12	0.036478	0.099153	0.851136	1986	3	3.0645
DLG1	9	0.036524	0.08739	0.851136	1987	1	7.5741
SLC9A3	9	0.036569	0.087481	0.851136	1988	1	7.3187
TSGA13	9	0.036586	0.087515	0.851136	1989	3	-1.5766
KRAS	9	0.036614	0.08758	0.851136	1990	2	2.881
GJD2	9	0.036651	0.087661	0.851136	1991	2	2.4503
NR1D1	9	0.03666	0.087679	0.851136	1992	2	2.9945
FBXO34	9	0.036678	0.08772	0.851136	1993	3	-1.5766
OR56A4	9	0.036705	0.087772	0.851136	1994	2	4.4297
METTL22	9	0.036753	0.087867	0.851136	1995	2	3.1203
COMMD6	9	0.036763	0.087889	0.851136	1996	2	4.313
NonTargetingControlGuideForHuman_0596	3	0.03681	0.06208	0.842859	1997	1	4.5001
STK4	9	0.036873	0.088098	0.851136	1998	3	1.6063
TNNI3	9	0.036895	0.088139	0.851136	1999	2	2.844
[truncated: 19,670 more rows]

## Sheet: MERS_CoV_Test_SecondBest
id	num	pos|score	pos|p-value	pos|fdr	pos|rank	pos|goodsgrna	pos|lfc
DPP4	9	2.8771e-19	2.2846e-07	0.00495	1	9	10.112
hsa-mir-1908	12	1.7911e-07	2.0561e-06	0.022277	2	8	-1.5766
HNF1A	9	2.3201e-06	1.7591e-05	0.127063	3	7	4.8512
hsa-mir-4463	12	4.5271e-06	3.3127e-05	0.179455	4	3	9.415
PCTP	9	7.0172e-06	4.5007e-05	0.19505	5	6	4.1146
PTBP1	9	1.4152e-05	8.3845e-05	0.279349	6	3	7.0241
OR9K2	9	1.5399e-05	9.0242e-05	0.279349	7	5	3.0024
CLCN5	9	2.062e-05	0.00011583	0.313738	8	5	7.9023
TP53INP2	9	2.3456e-05	0.00013091	0.315182	9	2	3.4721
NLGN4Y	9	4.8286e-05	0.00026478	0.569307	10	3	6.0097
hsa-mir-4651	12	6.4503e-05	0.00037719	0.569307	11	6	-1.5766
NEDD9	9	7.0365e-05	0.00037582	0.569307	12	3	4.1457
ENOX1	9	0.00010582	0.00054762	0.569307	13	3	5.3255
ZBTB43	9	0.00011727	0.00059377	0.569307	14	1	-2.5223
EHBP1L1	9	0.00014474	0.00069977	0.569307	15	3	9.2345
CDK13	9	0.00014653	0.00070937	0.569307	16	5	4.5621
POU2F1	9	0.00014653	0.00070937	0.569307	17	5	-1.5766
EMCN	9	0.00014653	0.00070937	0.569307	18	5	3.4885
BCO2	9	0.00014653	0.00070937	0.569307	19	5	3.2048
LRRFIP2	9	0.00014653	0.00070937	0.569307	20	5	-1.5766
COX19	9	0.00014653	0.00070937	0.569307	21	5	2.8367
RP2	9	0.00014653	0.00070937	0.569307	22	5	4.7211
PSMD6	9	0.00014653	0.00070937	0.569307	23	5	-1.5766
RTN2	9	0.00014653	0.00070937	0.569307	24	5	6.3573
BCL6	9	0.00014653	0.00070937	0.569307	25	5	4.1396
FRG2C	9	0.00014653	0.00070937	0.569307	26	5	3.4186
TSPAN5	9	0.00014653	0.00070937	0.569307	27	5	-1.5766
CSRP1	9	0.00016418	0.0007811	0.59184	28	1	-2.0007
TIGD1	9	0.00016796	0.00079207	0.59184	29	3	9.1896
TNFRSF13B	9	0.00018109	0.00084553	0.610726	30	4	2.6186
EXO1	9	0.00021108	0.00097164	0.657952	31	1	-0.31006
CNTNAP5	9	0.00023029	0.0010534	0.691719	32	4	2.846
hsa-mir-4780	12	0.00023781	0.0012444	0.716436	33	3	9.3363
CHRM2	9	0.00025798	0.0011773	0.716436	34	1	-0.9781
TMEM203	9	0.00026849	0.0012255	0.716436	35	4	3.6337
EPYC	9	0.00029883	0.0013559	0.716436	36	3	8.4005
MEOX1	9	0.00030488	0.0013778	0.716436	37	2	1.1104
NonTargetingControlGuideForHuman_0768	3	0.00031629	0.00093691	0.654903	38	3	-1.5766
SYNCRIP	9	0.00032165	0.0014382	0.716436	39	2	8.2168
hsa-mir-6722	12	0.0003403	0.0017397	0.716436	40	4	4.5161
hsa-mir-1199	12	0.00034966	0.0017836	0.716436	41	6	1.4427
MT3	9	0.00035178	0.0015547	0.716436	42	1	-7.7654
EIF2B2	9	0.00039868	0.0017543	0.716436	43	2	1.5255
SPRR2B	3	0.0003987	0.0011713	0.716436	44	3	3.5956
hsa-mir-376c	9	0.00044375	0.0019613	0.716436	45	5	1.7988
AP4E1	9	0.0004455	0.0019705	0.716436	46	3	7.7612
PAPD4	9	0.00044557	0.0019725	0.716436	47	2	1.0946
LSMEM1	9	0.00044624	0.0019759	0.716436	48	4	2.3142
SCRT2	9	0.00045226	0.0020034	0.716436	49	5	1.7053
SHISA4	9	0.00046518	0.0020577	0.716436	50	2	7.6156
KLF6	9	0.00048868	0.0021711	0.716436	51	3	7.5453
RSPO4	9	0.00049246	0.0021852	0.716436	52	2	-1.5766
ELF2	9	0.00050842	0.0022574	0.716436	53	3	3.7477
UBOX5	9	0.00051693	0.0022999	0.716436	54	4	7.7144
XPOT	9	0.00052392	0.0023296	0.716436	55	5	1.9448
KRT20	9	0.0005633	0.0024936	0.716436	56	2	7.4036
ZNF480	9	0.00058462	0.0025978	0.716436	57	4	7.3504
FAM189A1	9	0.00058624	0.0026033	0.716436	58	3	1.6568
QSOX1	9	0.0006269	0.0027769	0.716436	59	4	7.2485
KPNA1	9	0.00063313	0.002808	0.716436	60	1	-1.8326
ATP9B	9	0.00066597	0.0029387	0.716436	61	5	2.7619
GFOD2	9	0.00068001	0.0029949	0.716436	62	3	1.2863
LOC440563	9	0.00070353	0.0030899	0.716436	63	2	7.1312
hsa-mir-320b-1	12	0.00070902	0.0034404	0.716436	64	6	2.5332
hsa-mir-1305	12	0.00071284	0.003458	0.716436	65	6	-1.5766
HAPLN1	9	0.00071467	0.0031402	0.716436	66	5	0.33385
hsa-mir-1205	12	0.00071907	0.0034852	0.716436	67	3	2.3493
HIST1H4H	9	0.0007269	0.0031923	0.716436	68	2	1.4857
hsa-mir-378e	12	0.00073682	0.0035793	0.716436	69	3	4.5829
ECI2	9	0.0007589	0.003328	0.716436	70	4	6.2327
XCL1	9	0.00077378	0.0033883	0.716436	71	1	-6.3406
hsa-mir-6827	12	0.00077411	0.0037698	0.716436	72	5	2.3867
hsa-mir-4459	12	0.00077411	0.0037698	0.716436	73	5	-0.41081
hsa-mir-1225	12	0.00077411	0.0037698	0.716436	74	5	-0.70966
hsa-mir-548al	12	0.00077411	0.0037698	0.716436	75	5	0.40691
hsa-mir-5096	12	0.00077411	0.0037698	0.716436	76	5	-1.5766
hsa-mir-3925	12	0.00077411	0.0037698	0.716436	77	5	-1.5766
hsa-mir-130b	12	0.00077411	0.0037698	0.716436	78	5	2.7418
hsa-mir-1273a	12	0.00077411	0.0037698	0.716436	79	5	-1.5766
hsa-mir-6783	12	0.00077411	0.0037698	0.716436	80	5	-1.5766
hsa-mir-3658	12	0.00077411	0.0037698	0.716436	81	5	0.62515
GPR174	9	0.00079912	0.0034897	0.716436	82	2	7.0059
TSPYL5	9	0.00082065	0.0035765	0.716436	83	1	-3.7205
CDH7	9	0.00083286	0.0036305	0.716436	84	5	2.8638
TGFB1I1	9	0.00085143	0.0037026	0.716436	85	5	-1.5766
CALCR	9	0.0008545	0.0037141	0.716436	86	2	6.9194
ABHD14A	9	0.00086753	0.0037639	0.716436	87	1	0.16546
BRI3	9	0.00087498	0.0037945	0.716436	88	5	2.3867
SHF	9	0.0008815	0.0038182	0.716436	89	2	6.8688
MAST1	9	0.00090414	0.0039041	0.716436	90	3	3.7481
NDUFAF2	9	0.00091441	0.0039425	0.716436	91	1	-0.6978
DHRS4L2	9	0.00092092	0.0039695	0.716436	92	5	1.689
TM4SF18	9	0.00094053	0.0040609	0.716436	93	5	1.3876
DCTN1	9	0.00096128	0.0041527	0.716436	94	1	0.44976
DMKN	9	0.00096182	0.0041564	0.716436	95	5	1.9159
SLC5A7	9	0.0009703	0.0041838	0.716436	96	5	3.7794
HOGA1	9	0.00097325	0.0041929	0.716436	97	4	4.184
C8orf4	9	0.0010081	0.0043359	0.716436	98	3	-1.5766
CDK20	9	0.0010305	0.0044287	0.716436	99	2	6.714
SGCD	9	0.0010306	0.0044291	0.716436	100	5	1.8738
FAM110B	9	0.0010434	0.0044785	0.716436	101	5	2.6182
OR1E2	9	0.0010483	0.0044945	0.716436	102	5	1.2585
BARHL1	9	0.001055	0.0045242	0.716436	103	2	-1.5766
TRIM3	9	0.0011019	0.0047102	0.716436	104	2	-0.37328
ART1	9	0.0011051	0.0047257	0.716436	105	3	3.8618
RAB34	6	0.0011358	0.0040737	0.716436	106	3	2.7614
CORO2A	9	0.0011419	0.0048783	0.716436	107	3	6.5479
VPS26A	9	0.0011487	0.0049057	0.716436	108	3	-1.1541
SYBU	9	0.0011636	0.0049729	0.716436	109	2	6.5551
TMX3	9	0.0011638	0.0049733	0.716436	110	3	3.3128
BCAS4	9	0.001175	0.0050231	0.716436	111	3	4.7698
KIAA1045	9	0.0012055	0.0051447	0.716436	112	3	6.637
F5	9	0.001221	0.0052132	0.716436	113	5	2.3794
hsa-mir-4679-1	3	0.001227	0.0035071	0.716436	114	1	-7.814
SLC17A4	9	0.0012295	0.0052434	0.716436	115	3	3.3478
hsa-mir-1277	12	0.0012347	0.005528	0.716436	116	4	2.8512
LZTR1	9	0.0012425	0.0052996	0.716436	117	1	-0.27519
ZNF799	6	0.0012608	0.0045032	0.716436	118	3	2.2702
PPP2R5E	9	0.0012671	0.0054001	0.716436	119	5	1.71
KLHL28	9	0.0012893	0.0054935	0.716436	120	1	0.36758
RALB	9	0.0013134	0.0055632	0.716436	121	3	6.5787
ZEB2	9	0.0013362	0.0056368	0.716436	122	3	3.2544
IL20RA	9	0.001383	0.0057807	0.716436	123	1	-0.4566
hsa-mir-4291	12	0.0014059	0.0061993	0.716436	124	3	6.1817
ZNF667	9	0.0014511	0.0059936	0.716436	125	3	6.2831
UBL4B	9	0.0014767	0.0060763	0.716436	126	1	-7.8883
DIO1	9	0.0015078	0.0061737	0.716436	127	3	5.5773
GLCCI1	9	0.0015236	0.0062244	0.716436	128	3	6.1775
DENND2D	9	0.0015411	0.0062829	0.716436	129	3	3.1268
TRIML2	9	0.0015631	0.0063478	0.716436	130	3	3.1954
RPS7	9	0.0016067	0.0064812	0.716436	131	3	3.4667
AKAP8L	9	0.0016173	0.0065177	0.716436	132	3	1.8147
NonTargetingControlGuideForHuman_0886	3	0.0016176	0.0042377	0.716436	133	1	-1.5687
ZNF185	9	0.0016275	0.0065465	0.716436	134	3	3.7223
ARHGEF35	9	0.0016442	0.0066009	0.716436	135	3	6.244
FBXO11	9	0.0016641	0.0066685	0.716436	136	2	3.1715
WNT7B	9	0.0016862	0.0067402	0.716436	137	2	6.1461
TMSB4Y	6	0.0016993	0.0060096	0.716436	138	3	3.1167
hsa-mir-4509-2	6	0.0017083	0.006043	0.716436	139	4	0.88753
PACS1	9	0.001711	0.0068147	0.716436	140	2	5.8729
C7	9	0.0017187	0.0068348	0.716436	141	3	6.1454
KIF3A	9	0.0017388	0.0068993	0.716436	142	3	6.0288
CCDC85B	9	0.0017578	0.0069641	0.716436	143	1	-0.02009
STRA8	9	0.0018046	0.0071122	0.716436	144	3	5.553
TYROBP	9	0.001841	0.0072228	0.716436	145	3	3.5681
ANO9	9	0.0018466	0.0072429	0.716436	146	3	3.6068
ADRB2	9	0.0018627	0.007305	0.716436	147	4	3.692
hsa-mir-4766	12	0.0018689	0.0079479	0.716436	148	4	3.5304
hsa-mir-4455	12	0.00189	0.0080292	0.716436	149	4	3.0622
hsa-mir-6850	12	0.0018915	0.0080342	0.716436	150	4	3.2202
PAK1IP1	9	0.0018983	0.0074307	0.716436	151	3	3.0392
hsa-mir-7515	12	0.0019366	0.0082207	0.721189	152	4	6.6351
ABCG8	9	0.0019451	0.0075709	0.716436	153	1	-1.3223
NonTargetingControlGuideForHuman_0190	3	0.0019456	0.0048285	0.716436	154	1	-1.3569
SPCS1	9	0.001992	0.007719	0.716436	155	2	-1.5766
hsa-mir-8089	12	0.0020309	0.0085474	0.7379	156	2	2.174
NEUROG1	9	0.0020382	0.0078583	0.716436	157	3	3.7464
BRD8	9	0.0020388	0.0078606	0.716436	158	2	-1.5766
CCDC60	9	0.0020546	0.00791	0.716436	159	4	-0.85568
NIT2	9	0.0020546	0.00791	0.716436	160	4	-1.5766
APOBEC4	9	0.0020546	0.00791	0.716436	161	4	2.3867
CALD1	9	0.0020546	0.00791	0.716436	162	4	3.9032
SYCP3	9	0.0020546	0.00791	0.716436	163	4	4.1941
RAPGEF2	9	0.0020546	0.00791	0.716436	164	4	-1.5766
ACBD6	9	0.0020546	0.00791	0.716436	165	4	-1.5766
PUF60	9	0.0020546	0.00791	0.716436	166	4	-1.5766
RAD21	9	0.0020546	0.00791	0.716436	167	4	-1.5766
DRGX	9	0.0020546	0.00791	0.716436	168	4	-1.3021
CYTH1	9	0.0020546	0.00791	0.716436	169	4	-1.5766
GOLGA8B	9	0.0020546	0.00791	0.716436	170	4	-1.5766
PER1	9	0.0020546	0.00791	0.716436	171	4	4.2961
KLRC3	9	0.0020546	0.00791	0.716436	172	4	-1.5766
PRDM9	9	0.0020546	0.00791	0.716436	173	4	3.7906
CRX	9	0.0020546	0.00791	0.716436	174	4	-1.5766
COX20	9	0.0020546	0.00791	0.716436	175	4	-1.4893
HHLA3	9	0.0020546	0.00791	0.716436	176	4	-0.65925
SP140	9	0.0020546	0.00791	0.716436	177	4	3.8726
C9orf173	9	0.0020546	0.00791	0.716436	178	4	-1.5766
PLEKHG2	9	0.0020546	0.00791	0.716436	179	4	-1.5766
ZNF764	9	0.0020546	0.00791	0.716436	180	4	-1.5766
TAL1	9	0.0020546	0.00791	0.716436	181	4	2.6234
SRSF10	9	0.0020546	0.00791	0.716436	182	4	1.7623
GPR153	9	0.0020546	0.00791	0.716436	183	4	2.3297
C15orf52	9	0.0020546	0.00791	0.716436	184	4	-1.5766
TUBA3E	9	0.0020546	0.00791	0.716436	185	4	-1.5766
SYF2	9	0.0020546	0.00791	0.716436	186	4	2.9469
CKMT1A	9	0.0020546	0.00791	0.716436	187	4	3.4389
FLJ25363	9	0.0020546	0.00791	0.716436	188	4	2.018
GATC	9	0.0020546	0.00791	0.716436	189	4	3.6992
CHRNB4	9	0.0020546	0.00791	0.716436	190	4	4.371
AK4	9	0.0020546	0.00791	0.716436	191	4	2.625
PTCD2	9	0.0020546	0.00791	0.716436	192	4	2.2353
KDM5D	9	0.0020546	0.00791	0.716436	193	4	2.0517
OSBPL8	9	0.0020546	0.00791	0.716436	194	4	-1.5766
MRRF	9	0.0020546	0.00791	0.716436	195	4	2.6555
IFNW1	9	0.0020546	0.00791	0.716436	196	4	3.2297
ATP5H	9	0.0020546	0.00791	0.716436	197	4	3.3397
SLMO2	9	0.0020546	0.00791	0.716436	198	4	-1.5766
PACSIN2	9	0.0020546	0.00791	0.716436	199	4	-1.5766
CNIH2	9	0.0020546	0.00791	0.716436	200	4	-1.5766
CHST13	9	0.0020546	0.00791	0.716436	201	4	-0.19722
NAB2	9	0.0020546	0.00791	0.716436	202	4	3.6524
AKNAD1	9	0.0020546	0.00791	0.716436	203	4	2.8754
MESP2	9	0.0020546	0.00791	0.716436	204	4	1.8653
BATF2	9	0.0020546	0.00791	0.716436	205	4	1.7459
ITFG1	9	0.0020546	0.00791	0.716436	206	4	2.6963
SGCB	9	0.0020546	0.00791	0.716436	207	4	-1.5766
NCAPD2	9	0.0020546	0.00791	0.716436	208	4	1.8997
C17orf47	9	0.0020546	0.00791	0.716436	209	4	0.29671
MYF6	9	0.0020546	0.00791	0.716436	210	4	-1.5766
MTRNR2L4	9	0.0020546	0.00791	0.716436	211	4	-1.5766
WDR74	9	0.0020546	0.00791	0.716436	212	4	-1.5766
NDUFA4L2	9	0.0020546	0.00791	0.716436	213	4	-1.5766
STEAP4	9	0.0020546	0.00791	0.716436	214	4	2.1593
ZNF358	9	0.0020546	0.00791	0.716436	215	4	-1.5766
TNFRSF14	9	0.0020546	0.00791	0.716436	216	4	-0.81883
CDKN1A	9	0.0020546	0.00791	0.716436	217	4	3.4491
CAPSL	9	0.0020546	0.00791	0.716436	218	4	-1.5766
IFT74	9	0.0020546	0.00791	0.716436	219	4	1.8644
KIAA1958	9	0.0020546	0.00791	0.716436	220	4	3.3397
C18orf8	9	0.0020546	0.00791	0.716436	221	4	3.4509
STXBP5L	9	0.0020546	0.00791	0.716436	222	4	2.4359
ZSCAN18	9	0.0020546	0.00791	0.716436	223	4	0.5565
WDR70	9	0.0020546	0.00791	0.716436	224	4	-1.5766
TNFSF9	9	0.0020546	0.00791	0.716436	225	4	-1.499
PACRG	9	0.0020546	0.00791	0.716436	226	4	-0.9278
CARHSP1	9	0.0020546	0.00791	0.716436	227	4	2.0891
APOM	9	0.0020546	0.00791	0.716436	228	4	3.6587
BGLAP	9	0.0020546	0.00791	0.716436	229	4	2.6084
ELK1	9	0.0020546	0.00791	0.716436	230	4	3.3397
CTDSP2	9	0.0020546	0.00791	0.716436	231	4	4.5741
RPL6	9	0.0020546	0.00791	0.716436	232	4	-1.5766
RPS27	9	0.0020546	0.00791	0.716436	233	4	1.765
DNAH5	9	0.0020546	0.00791	0.716436	234	4	-1.4617
TPD52L2	9	0.0020546	0.00791	0.716436	235	4	1.851
DCHS2	9	0.0020604	0.0079301	0.716436	236	3	2.972
FKBP8	9	0.0020685	0.0079461	0.716436	237	3	3.9184
GCSAML	9	0.0020856	0.0079968	0.716436	238	2	-1.5766
hsa-mir-6775	12	0.0021229	0.0089143	0.739457	239	4	3.3632
ANXA3	9	0.0021236	0.0081192	0.718003	240	3	4.5726
WASH1	9	0.0021325	0.0081512	0.718003	241	1	-1.1594
hsa-mir-181d	12	0.0021511	0.0090125	0.740434	242	4	2.8305
ARID1B	9	0.0021651	0.0082572	0.721475	243	3	5.8073
hsa-mir-3180-3	12	0.0021697	0.0090893	0.740434	244	5	2.8539
TAF5L	9	0.0021793	0.0083057	0.722792	245	1	-3.5915
SGK196	6	0.0022028	0.0073237	0.716436	246	1	-7.2408
MRPS11	9	0.0022261	0.008472	0.734317	247	2	1.6356
NonTargetingControlGuideForHuman_0523	3	0.0022345	0.0053512	0.716436	248	1	-11.631
FOXN2	9	0.0022633	0.008594	0.738771	249	3	2.597
PTPDC1	9	0.0022729	0.008626	0.738771	250	2	0.032038
MICAL3	9	0.0022935	0.0086872	0.738771	251	3	2.8687
CEPT1	9	0.0023017	0.0087128	0.738771	252	3	5.6294
ARNT2	9	0.0023197	0.0087731	0.738771	253	2	1.4588
TPPP	9	0.0023249	0.0087877	0.738771	254	3	3.4775
IKZF2	9	0.0023336	0.0088128	0.738771	255	2	5.589
FAM110C	9	0.0023394	0.0088302	0.738771	256	2	5.6371
NDST3	9	0.002351	0.0088713	0.739356	257	3	5.5531
PYCARD	9	0.0024032	0.0090303	0.740434	258	4	3.0982
HLA-DMA	9	0.0024134	0.00906	0.740434	259	1	-0.034413
ZNF747	9	0.0024453	0.0091578	0.743223	260	3	5.5267
CHL1	9	0.0024602	0.0092003	0.743886	261	2	3.6724
PRR5	9	0.0024841	0.0092848	0.745808	262	2	5.4897
hsa-mir-515-1	9	0.0024944	0.0093122	0.745808	263	3	3.2454
ERG	9	0.0024991	0.0093273	0.745808	264	2	5.525
OR11H4	9	0.0025232	0.0094146	0.750018	265	2	5.4748
UPP2	9	0.0025538	0.009511	0.754372	266	2	2.1937
PTK2	9	0.0025657	0.0095389	0.754372	267	3	3.4483
RIT2	9	0.0026465	0.009787	0.768493	268	4	2.818
CANT1	9	0.0026474	0.0097884	0.768493	269	1	-1.037
UNC5D	9	0.002741	0.010069	0.785899	270	2	-1.5766
USP48	9	0.0027878	0.010206	0.785899	271	1	-5.4852
FAM122C	9	0.0028056	0.010264	0.785899	272	3	2.4544
hsa-mir-4478	12	0.0028173	0.011553	0.785899	273	3	3.6606
NonTargetingControlGuideForHuman_0900	3	0.0028268	0.0064286	0.716436	274	2	2.6234
CASP4	9	0.0028346	0.010364	0.785899	275	2	0.7324
NonTargetingControlGuideForHuman_0972	3	0.0028452	0.0064606	0.716436	276	2	2.6397
C10orf67	9	0.002856	0.010442	0.785899	277	2	5.2826
FAM161B	9	0.0028689	0.010479	0.785899	278	2	5.3012
ARFGAP3	9	0.0028785	0.010509	0.785899	279	3	5.2879
PAFAH1B2	9	0.0028814	0.010518	0.785899	280	1	-1.5534
NonTargetingControlGuideForHuman_0257	3	0.0028823	0.0065264	0.716436	281	1	-3.3067
GATA1	9	0.0029282	0.010667	0.785899	282	2	2.8515
KMT2D	9	0.0029288	0.010668	0.785899	283	3	2.6926
GALNT9	9	0.0029367	0.010692	0.785899	284	3	5.2548
SFMBT2	9	0.0029725	0.010808	0.785899	285	2	5.2518
SCAF4	9	0.0029749	0.010813	0.785899	286	2	-0.071482
SLC14A1	9	0.0029823	0.010833	0.785899	287	2	5.2664
hsa-mir-4706	12	0.0030078	0.012266	0.785899	288	5	1.4404
HMG20B	9	0.0030217	0.010948	0.785899	289	3	1.6717
ADAM9	9	0.0031621	0.011361	0.785899	290	3	-1.4905
CC2D2B	9	0.0031917	0.011454	0.785899	291	2	5.187
NUDCD2	9	0.003195	0.011467	0.785899	292	3	5.169
NonTargetingControlGuideForHuman_0114	3	0.0031956	0.0070861	0.716436	293	2	2.5428
GYS2	9	0.0032086	0.011512	0.785899	294	2	5.2105
PENK	9	0.0032089	0.011515	0.785899	295	1	-0.14745
MICALCL	9	0.0032221	0.011558	0.785899	296	2	5.1631
PIGB	9	0.0032556	0.011658	0.785899	297	2	-1.3989
EEF1A2	9	0.0032664	0.011694	0.785899	298	2	5.1274
hsa-mir-153-1	12	0.0032692	0.013215	0.785899	299	5	1.3212
UFC1	9	0.0033035	0.011806	0.785899	300	3	2.5929
ZNF263	9	0.0033035	0.011806	0.785899	301	3	4.5096
ATP5G1	9	0.0033035	0.011806	0.785899	302	3	2.5891
TNFRSF10D	9	0.0033035	0.011806	0.785899	303	3	3.2222
DCLK3	9	0.0033035	0.011806	0.785899	304	3	2.6184
TOMM5	9	0.0033035	0.011806	0.785899	305	3	2.417
DNASE1L1	9	0.0033035	0.011806	0.785899	306	3	3.5328
IKZF1	9	0.0033035	0.011806	0.785899	307	3	3.8532
SPATA22	9	0.0033035	0.011806	0.785899	308	3	3.2103
IFLTD1	9	0.0033492	0.011958	0.785899	309	2	2.6963
SORD	9	0.003396	0.012109	0.785899	310	3	-1.5766
SERPINB13	9	0.0034252	0.012202	0.785899	311	2	5.0869
NonTargetingControlGuideForHuman_0249	3	0.0034284	0.0075065	0.716436	312	1	-10.033
EDC3	9	0.0034427	0.012257	0.785899	313	1	-0.38075
hsa-mir-5586	12	0.0034584	0.013894	0.785899	314	5	1.3147
CCDC127	9	0.003583	0.012667	0.785899	315	1	-5.1835
PIGR	9	0.003602	0.012728	0.785899	316	3	4.9422
CMC1	9	0.0036298	0.012837	0.785899	317	3	-0.66604
OR5M10	9	0.0036307	0.012839	0.785899	318	2	5.0165
TXNDC2	9	0.0036343	0.012849	0.785899	319	2	4.9802
STARD5	9	0.0037233	0.013124	0.785899	320	3	2.2538
ETNK2	9	0.0037246	0.01313	0.785899	321	3	4.9665
MYO9B	9	0.0037574	0.01323	0.785899	322	2	5.0301
NonTargetingControlGuideForHuman_0237	3	0.0037751	0.0081229	0.718003	323	2	2.3867
PNPLA3	9	0.0037866	0.013324	0.785899	324	2	4.9512
MLN	9	0.0038234	0.013442	0.785899	325	3	4.8919
PLEKHO1	9	0.0038402	0.013509	0.785899	326	1	-0.34239
APOC1	9	0.0038402	0.013509	0.785899	327	2	0.93512
TMEM206	9	0.0038455	0.013524	0.785899	328	2	4.9166
IFI27L2	9	0.0038603	0.013567	0.785899	329	2	4.8812
ASRGL1	9	0.0039103	0.013724	0.785899	330	2	2.4218
ANKS4B	9	0.0039347	0.0138	0.785899	331	3	3.2035
SET	9	0.003959	0.013882	0.785899	332	3	4.154
PCDH15	9	0.0039666	0.01391	0.785899	333	4	3.0593
SLC52A1	9	0.0039804	0.013954	0.785899	334	1	-1.6654
DSEL	9	0.0039804	0.013954	0.785899	335	1	-5.9396
GJC1	9	0.0039869	0.013969	0.785899	336	2	4.9417
HOXB6	9	0.0040587	0.014206	0.785899	337	3	2.5851
ZNF529	9	0.0040739	0.014256	0.785899	338	2	-0.93772
ATF7IP	9	0.0041384	0.014466	0.785899	339	2	4.8468
C1orf50	9	0.004144	0.014485	0.785899	340	2	2.956
hsa-mir-378d-2	12	0.0041516	0.016433	0.785899	341	3	-1.3419
KCNJ2	9	0.0041569	0.014518	0.785899	342	3	2.4583
PSMB1	9	0.004171	0.014557	0.785899	343	3	4.2293
CASP8AP2	9	0.0041729	0.014565	0.785899	344	2	4.8905
TYW5	9	0.0041908	0.014625	0.785899	345	2	-1.5766
NonTargetingControlGuideForHuman_0913	3	0.0042339	0.0089408	0.739457	346	2	2.2919
PSMD12	9	0.0042375	0.014762	0.785899	347	2	-1.5766
OCM	9	0.0042613	0.014825	0.785899	348	3	2.3517
SPRED1	9	0.0042842	0.014888	0.785899	349	1	-0.6506
hsa-mir-3935	12	0.0043145	0.017006	0.785899	350	3	3.1833
ARMC2	9	0.004331	0.015024	0.785899	351	1	-0.23661
ZNF706	9	0.0043777	0.015172	0.785899	352	1	-2.3843
SYCE3	9	0.0044218	0.015323	0.785899	353	3	4.7493
C11orf96	9	0.0044244	0.01533	0.785899	354	3	3.8324
hsa-mir-7106	12	0.0044338	0.017437	0.785899	355	3	3.2087
SIRT3	9	0.0044376	0.015366	0.785899	356	2	4.8781
POFUT1	9	0.0044573	0.015425	0.785899	357	2	4.6852
SHISA8	9	0.0044712	0.015466	0.785899	358	2	-1.5766
CRISP3	9	0.0045179	0.015619	0.785899	359	3	-0.97639
NOM1	9	0.0045608	0.015752	0.785899	360	4	4.6276
CD3D	9	0.0045646	0.015767	0.785899	361	1	-2.9949
OR2F2	9	0.0045928	0.015862	0.785899	362	3	4.6874
BHMT2	9	0.0046009	0.015892	0.785899	363	3	4.7575
KIFC3	9	0.0046113	0.015928	0.785899	364	1	-1.6191
LYRM2	9	0.0046362	0.016006	0.785899	365	3	2.2236
PITX3	9	0.004653	0.016054	0.785899	366	3	2.2916
C3orf79	9	0.004658	0.016066	0.785899	367	2	2.3463
MYLK4	9	0.0046694	0.016099	0.785899	368	2	4.6893
LENEP	9	0.0046775	0.016128	0.785899	369	2	4.7271
TMEM229B	9	0.0046937	0.016172	0.785899	370	2	4.6828
hsa-mir-548a-1	12	0.0047122	0.018435	0.785899	371	1	-0.045214
MIB2	9	0.004724	0.016256	0.785899	372	3	2.3867
SALL3	9	0.0047515	0.016336	0.785899	373	1	0.095622
CYLC2	9	0.004757	0.016352	0.785899	374	4	-1.5766
PSMA8	9	0.004767	0.016387	0.785899	375	2	4.6767
PARPBP	9	0.0047792	0.016423	0.785899	376	2	4.5685
KIAA1024	9	0.0047872	0.016451	0.785899	377	4	3.1577
C9orf9	9	0.0048079	0.016511	0.785899	378	4	4.7579
C6orf195	9	0.0048354	0.016586	0.785899	379	4	2.7226
MACC1	9	0.0048366	0.016591	0.785899	380	2	4.6053
CD1C	9	0.0048388	0.016593	0.785899	381	3	4.0328
RFT1	9	0.0048408	0.016599	0.785899	382	2	4.6467
C19orf54	9	0.0048681	0.016674	0.785899	383	3	2.2386
LPCAT3	9	0.0049383	0.016892	0.785899	384	2	3.2138
APCDD1	9	0.0049447	0.016915	0.785899	385	3	2.3236
MMEL1	9	0.0049633	0.016976	0.785899	386	4	1.8966
MYO1F	9	0.0049816	0.017032	0.785899	387	2	4.6503
NREP	9	0.004985	0.017043	0.785899	388	1	-7.0611
hsa-mir-615	12	0.0049975	0.019424	0.785899	389	5	0.98867
TWSG1	9	0.0050066	0.017109	0.785899	390	3	4.6033
NonTargetingControlGuideForHuman_0740	3	0.0050073	0.010333	0.785899	391	2	2.1624
RHEB	9	0.0050211	0.017153	0.785899	392	4	1.6373
hsa-mir-6857	12	0.0050236	0.019516	0.785899	393	1	0.18556
PARN	9	0.0050611	0.017273	0.785899	394	2	4.6609
ALB	9	0.0050784	0.017327	0.785899	395	1	-1.2834
SMARCD1	9	0.0050826	0.017338	0.785899	396	4	1.6973
CETN3	9	0.0050929	0.017376	0.785899	397	3	2.3867
RAD9B	9	0.0051047	0.01741	0.785899	398	4	1.8325
C9orf50	9	0.0051485	0.017548	0.785899	399	1	-0.064665
ISCA1	9	0.0051485	0.017548	0.785899	400	3	3.1554
TBX15	9	0.005154	0.017563	0.785899	401	3	4.5205
ZNF614	9	0.0051837	0.017657	0.785899	402	2	4.551
SYNPO	9	0.0052185	0.017758	0.785899	403	1	-0.44193
hsa-mir-203a	12	0.0052228	0.020204	0.785899	404	5	0.94648
NonTargetingControlGuideForHuman_0526	3	0.0052244	0.010719	0.785899	405	2	2.1244
RGP1	9	0.0052652	0.017906	0.785899	406	1	0.82185
KIAA0922	9	0.0052793	0.017948	0.785899	407	4	2.3867
WBP4	9	0.0053119	0.018046	0.785899	408	1	-7.2582
PPP1R14D	9	0.0053277	0.018086	0.785899	409	3	2.2369
THUMPD2	9	0.0053545	0.018161	0.785899	410	4	1.6148
IFNA21	9	0.0053586	0.018171	0.785899	411	2	3.3939
STAM2	9	0.0053679	0.018197	0.785899	412	3	4.4428
GPX3	9	0.0053975	0.018285	0.785899	413	3	2.7433
hsa-mir-543	6	0.005408	0.01514	0.785899	414	3	-1.5766
RBAK-RBAKDN	6	0.005408	0.01514	0.785899	415	3	-1.5766
hsa-mir-553	6	0.005408	0.01514	0.785899	416	3	2.3867
hsa-mir-4489	12	0.0054282	0.02094	0.785899	417	1	-5.6111
SLC24A1	9	0.0054332	0.01839	0.785899	418	4	1.5991
RGS6	9	0.005452	0.018436	0.785899	419	3	-1.5766
RGMB	9	0.005481	0.01852	0.785899	420	3	2.5053
NUDT21	9	0.0054938	0.018558	0.785899	421	3	4.507
VCL	9	0.0054999	0.018585	0.785899	422	4	1.5356
HBG1	9	0.0055052	0.018601	0.785899	423	3	2.4936
C10orf55	9	0.0055113	0.018626	0.785899	424	2	4.4564
GPR116	9	0.0055326	0.018696	0.785899	425	4	1.5755
MAPK8IP3	9	0.0055479	0.018744	0.785899	426	4	-1.0442
TEX37	9	0.005592	0.018878	0.785899	427	3	2.6092
CCSER2	9	0.0056197	0.018963	0.785899	428	4	1.7934
HIRIP3	9	0.0056387	0.019021	0.785899	429	1	-0.92695
TMEM59L	9	0.0056853	0.019153	0.785899	430	2	1.7577
NonTargetingControlGuideForHuman_0445	3	0.0056889	0.011572	0.785899	431	1	-9.2424
ZNF416	9	0.0057008	0.0192	0.785899	432	2	4.4184
GTF2H5	9	0.0057112	0.019233	0.785899	433	3	2.7171
SRSF11	9	0.0057131	0.01924	0.785899	434	3	2.9524
MFAP3	9	0.0057186	0.019261	0.785899	435	4	4.397
ELFN2	9	0.0057265	0.019284	0.785899	436	3	2.1232
UBE2C	9	0.005732	0.019299	0.785899	437	2	4.5169
CCDC126	9	0.0057472	0.019344	0.785899	438	4	1.5102
TENC1	9	0.0057689	0.019406	0.785899	439	4	1.4641
SYNGR2	9	0.0057701	0.019412	0.785899	440	4	-1.5766
PPP2R2C	9	0.0057707	0.019413	0.785899	441	3	3.4985
RAF1	9	0.0057787	0.019438	0.785899	442	1	0.15035
NonTargetingControlGuideForHuman_0380	3	0.0057824	0.011741	0.785899	443	2	1.2607
MEDAG	9	0.0057861	0.019457	0.785899	444	4	2.6656
MAMDC4	9	0.005799	0.019501	0.785899	445	2	4.4312
SLC5A4	9	0.0058184	0.019568	0.785899	446	4	3.1944
C3orf55	9	0.0058257	0.019593	0.785899	447	4	2.1769
CDKL5	9	0.0058266	0.019594	0.785899	448	3	2.8412
DIRC2	9	0.0058483	0.019662	0.785899	449	3	4.4297
TAS2R19	9	0.0058537	0.019677	0.785899	450	3	2.7681
GATA4	9	0.005872	0.01974	0.785899	451	1	-3.5101
GEMIN2	9	0.0058809	0.019764	0.785899	452	3	2.6683
hsa-mir-1265	12	0.005903	0.022596	0.785899	453	3	2.963
STT3B	9	0.0059069	0.019844	0.785899	454	3	4.4209
SLC45A1	9	0.0059205	0.01989	0.785899	455	2	4.4004
IYD	9	0.0059886	0.020082	0.785899	456	3	2.3867
CYP3A5	9	0.006012	0.020158	0.785899	457	2	0.52792
APOE	9	0.0060597	0.020301	0.785899	458	3	2.1098
LPO	9	0.0060637	0.020315	0.785899	459	3	2.106
TTC3	9	0.0060706	0.020334	0.785899	460	3	4.3067
GIMAP7	9	0.0061053	0.020434	0.785899	461	2	2.8612
LEKR1	9	0.006152	0.020576	0.785899	462	1	-4.3458
RNF145	9	0.0061658	0.020618	0.785899	463	4	1.4639
SAA1	9	0.0061713	0.020636	0.785899	464	3	2.2235
LTK	9	0.0061848	0.020669	0.785899	465	4	1.4289
DHX8	9	0.0061986	0.020715	0.785899	466	1	0.68112
CBR4	9	0.0062236	0.020785	0.785899	467	3	3.7546
KRT1	9	0.0062453	0.020851	0.785899	468	1	-6.2516
MAP3K11	9	0.0062539	0.020872	0.785899	469	4	2.9672
RIPPLY1	9	0.0063107	0.021061	0.785899	470	2	4.3425
PLEKHD1	9	0.0063371	0.021132	0.785899	471	3	2.3727
TCOF1	9	0.0063815	0.021261	0.785899	472	4	3.4964
FZR1	9	0.0064136	0.021342	0.785899	473	2	4.288
QRICH2	9	0.0064319	0.021399	0.785899	474	2	-1.5766
RTEL1	9	0.0064323	0.021401	0.785899	475	2	4.2544
SP6	9	0.006437	0.021416	0.785899	476	2	4.2534
FAM188B	9	0.0064606	0.021489	0.785899	477	2	4.304
KDM6B	9	0.0064785	0.021546	0.785899	478	2	-1.5766
TMPO	9	0.0064802	0.021549	0.785899	479	4	3.4301
GOLGA6L9	3	0.0064832	0.013049	0.785899	480	1	-7.5496
RNASE10	9	0.0064841	0.021559	0.785899	481	4	2.0364
MASP2	9	0.0064889	0.021572	0.785899	482	3	3.6504
ATXN10	9	0.0065172	0.021658	0.785899	483	3	4.2443
SLC34A1	9	0.0065179	0.021661	0.785899	484	3	2.6791
PLCL1	9	0.0065252	0.021683	0.785899	485	3	1.0259
WDR5B	9	0.0065788	0.02185	0.785899	486	2	4.2325
PHC2	9	0.0065866	0.021873	0.785899	487	3	2.3802
FAM47A	9	0.0065951	0.021901	0.785899	488	3	-1.5766
IL18	9	0.0065951	0.021901	0.785899	489	1	-0.090939
GCSAM	9	0.0066885	0.02219	0.785899	490	3	4.1873
PNMA6A	9	0.0066981	0.02222	0.785899	491	4	2.8478
KDSR	9	0.006722	0.022282	0.785899	492	2	4.1732
ATP2A1	9	0.0067509	0.022377	0.785899	493	2	4.2172
TMEM53	9	0.0067583	0.022403	0.785899	494	3	0.90254
NonTargetingControlGuideForHuman_0889	3	0.0067712	0.013547	0.785899	495	1	-8.0802
hsa-mir-5688	12	0.0068399	0.025366	0.785899	496	4	3.4965
hsa-mir-519d	12	0.0068399	0.025366	0.785899	497	4	3.1771
hsa-mir-200b	12	0.0068399	0.025366	0.785899	498	4	3.4972
hsa-mir-8060	12	0.0068399	0.025366	0.785899	499	4	-1.5766
hsa-mir-30d	12	0.0068399	0.025366	0.785899	500	4	3.7731
hsa-mir-548s	12	0.0068399	0.025366	0.785899	501	4	2.8523
hsa-mir-4712	12	0.0068399	0.025366	0.785899	502	4	2.2312
hsa-mir-4484	12	0.0068399	0.025366	0.785899	503	4	2.4718
hsa-mir-1207	12	0.0068399	0.025366	0.785899	504	4	-1.5766
hsa-mir-8057	12	0.0068399	0.025366	0.785899	505	4	-1.5766
hsa-mir-6761	12	0.0068399	0.025366	0.785899	506	4	-1.5766
hsa-mir-3663	12	0.0068399	0.025366	0.785899	507	4	2.8341
hsa-mir-150	12	0.0068399	0.025366	0.785899	508	4	-1.5766
hsa-mir-653	12	0.0068399	0.025366	0.785899	509	4	-1.5766
hsa-mir-485	12	0.0068399	0.025366	0.785899	510	4	1.8883
hsa-mir-6769b	12	0.0068399	0.025366	0.785899	511	4	2.2649
hsa-mir-5579	12	0.0068399	0.025366	0.785899	512	4	2.039
hsa-let-7e	12	0.0068399	0.025366	0.785899	513	4	2.4276
hsa-mir-1281	12	0.0068399	0.025366	0.785899	514	4	0.01839
hsa-mir-4741	12	0.0068399	0.025366	0.785899	515	4	0.20699
hsa-mir-6719	12	0.0068399	0.025366	0.785899	516	4	-1.5766
hsa-mir-566	12	0.0068399	0.025366	0.785899	517	4	-1.5766
hsa-mir-6855	12	0.0068399	0.025366	0.785899	518	4	-1.5766
hsa-mir-484	12	0.0068399	0.025366	0.785899	519	4	-1.1558
hsa-mir-6873	12	0.0068399	0.025366	0.785899	520	4	2.3328
hsa-mir-626	12	0.0068399	0.025366	0.785899	521	4	-1.5766
hsa-mir-4634	12	0.0068399	0.025366	0.785899	522	4	0.57458
hsa-mir-93	12	0.0068399	0.025366	0.785899	523	4	2.0868
hsa-mir-4419a	12	0.0068399	0.025366	0.785899	524	4	-1.5766
hsa-mir-6125	12	0.0068399	0.025366	0.785899	525	4	0.20551
hsa-mir-5004	12	0.0068399	0.025366	0.785899	526	4	0.37492
hsa-mir-3916	12	0.0068399	0.025366	0.785899	527	4	0.65451
hsa-mir-302b	12	0.0068399	0.025366	0.785899	528	4	2.3867
hsa-mir-3929	12	0.0068399	0.025366	0.785899	529	4	-1.5766
OR4N5	9	0.0068516	0.022693	0.785899	530	1	-0.89747
NonTargetingControlGuideForHuman_0173	3	0.0068724	0.013714	0.785899	531	1	-10.632
C11orf65	9	0.0068912	0.022822	0.785899	532	3	3.598
CAPN8	9	0.0068982	0.022843	0.785899	533	2	-1.5766
CYB5R2	9	0.006902	0.022857	0.785899	534	3	2.8886
NIF3L1	9	0.0069106	0.022882	0.785899	535	3	1.9452
MTFR1	9	0.0069347	0.022963	0.785899	536	3	4.1359
LRIG2	9	0.0069364	0.022969	0.785899	537	3	2.996
LMAN1	9	0.0069448	0.023006	0.785899	538	2	2.7528
NonTargetingControlGuideForHuman_0413	3	0.0069558	0.013866	0.785899	539	2	1.7481
OCRL	9	0.0069578	0.023044	0.785899	540	4	1.3197
C14orf105	9	0.0069737	0.023089	0.785899	541	2	4.1638
CRNKL1	9	0.0069915	0.023141	0.785899	542	2	-1.5766
GJC2	9	0.0070079	0.023192	0.785899	543	2	4.1824
IQCD	9	0.0070275	0.02325	0.785899	544	2	4.178
HFM1	9	0.0070381	0.023283	0.785899	545	2	1.5082
ZKSCAN4	9	0.007052	0.023331	0.785899	546	2	4.1164
PAPOLA	9	0.0070834	0.023426	0.785899	547	4	-1.3837
CRB3	9	0.0070969	0.023463	0.785899	548	4	3.7327
CCL23	9	0.0071265	0.023556	0.785899	549	4	2.3867
EHD4	9	0.0071385	0.023591	0.785899	550	3	1.9107
ARHGAP33	9	0.0071455	0.023609	0.785899	551	2	4.1599
ECEL1	9	0.0071474	0.023614	0.785899	552	4	1.4215
RHOB	9	0.0071603	0.023659	0.785899	553	2	4.207
LOC643669	9	0.0071779	0.023716	0.785899	554	1	-0.41563
S1PR3	9	0.007185	0.023734	0.785899	555	2	4.1285
CKM	9	0.0071852	0.023734	0.785899	556	4	2.1916
GSTZ1	9	0.0071956	0.023767	0.785899	557	3	2.3867
HELT	9	0.0072146	0.023825	0.785899	558	4	3.1165
CACNG5	9	0.0072197	0.02384	0.785899	559	2	4.1063
STK32A	9	0.0072245	0.023851	0.785899	560	1	-3.2454
TMEM41B	9	0.0072685	0.023986	0.785899	561	3	2.1623
INSL6	9	0.0072712	0.023993	0.785899	562	1	-4.2613
hsa-mir-584	12	0.0072787	0.026536	0.785899	563	3	3.2782
FTL	9	0.0072793	0.024012	0.785899	564	2	4.3137
VDR	9	0.0072796	0.024014	0.785899	565	3	2.3867
PPIF	9	0.007305	0.024089	0.785899	566	4	2.6598
DUS2L	6	0.0073115	0.019754	0.785899	567	3	0.99762
RNF183	9	0.0073149	0.024122	0.785899	568	4	-1.5766
hsa-mir-6793	12	0.0073248	0.026664	0.785899	569	2	3.0662
RPE65	9	0.0073411	0.024203	0.785899	570	1	0.078358
PVRL1	9	0.0073419	0.024208	0.785899	571	4	1.2323
LDLRAD3	9	0.0073542	0.024243	0.785899	572	2	4.1946
FAM3C	6	0.0073736	0.019889	0.785899	573	1	-2.5605
C15orf32	9	0.0073798	0.024321	0.785899	574	3	1.8991
hsa-mir-8062	12	0.0073869	0.026829	0.785899	575	3	2.802
PRR15L	9	0.0074343	0.024476	0.785899	576	1	-0.58608
SIRT6	9	0.0074651	0.024567	0.785899	577	3	2.5512
KAT7	9	0.0074851	0.024625	0.785899	578	4	1.8528
ERBB3	9	0.0075042	0.024683	0.785899	579	1	-3.664
POF1B	9	0.007508	0.024693	0.785899	580	3	4.1565
GOLGA6L6	3	0.0075104	0.014895	0.785899	581	1	-2.5441
STK17A	9	0.0075148	0.024715	0.785899	582	3	2.1552
MUC6	9	0.0075201	0.024731	0.785899	583	2	4.1612
CPSF7	9	0.0075255	0.024747	0.785899	584	4	2.2407
C12orf43	9	0.0075353	0.024779	0.785899	585	2	4.1759
OR5B2	9	0.0075397	0.024794	0.785899	586	3	1.8204
C1orf27	9	0.0075508	0.024828	0.785899	587	2	1.2396
ERO1LB	9	0.0076012	0.024979	0.785899	588	3	4.1606
YPEL2	9	0.007644	0.025108	0.785899	589	1	-1.4947
CCDC105	9	0.0076668	0.025189	0.785899	590	4	0.36896
HS3ST4	9	0.0076906	0.025251	0.785899	591	1	0.19368
CLN5	9	0.0076917	0.025256	0.785899	592	4	-0.63672
HLA-DOA	9	0.0077005	0.025292	0.785899	593	3	2.3066
WNT5A	9	0.0077167	0.025336	0.785899	594	4	2.6302
SPRR2A	9	0.0077236	0.025358	0.785899	595	3	4.0798
DLK2	9	0.0077492	0.025431	0.785899	596	2	4.1664
NOL10	9	0.0077543	0.025446	0.785899	597	2	4.0673
LAPTM4B	9	0.0077604	0.025467	0.785899	598	3	3.9402
ACTR10	9	0.0077604	0.025467	0.785899	599	1	-6.823
H2AFZ	9	0.0077624	0.025472	0.785899	600	4	1.194
PGK2	9	0.0078303	0.025681	0.785899	601	2	3.9534
RDH5	9	0.0078769	0.025821	0.785899	602	2	0.048798
KLHL8	9	0.0078783	0.025828	0.785899	603	4	1.1476
TLR8	9	0.00791	0.025924	0.785899	604	3	2.1526
MN1	9	0.0079235	0.025967	0.785899	605	3	2.5225
hsa-mir-3926-2	3	0.0079616	0.015711	0.785899	606	1	-5.3187
MPPED1	9	0.0079662	0.026088	0.785899	607	3	2.3867
SCNM1	9	0.0079701	0.026102	0.785899	608	1	-7.6297
IL18RAP	9	0.0080166	0.026259	0.785899	609	2	0.7656
SLC22A25	9	0.0080438	0.026351	0.785899	610	2	4.0464
ATP11B	9	0.0080725	0.026435	0.785899	611	4	1.1498
ZNF587B	9	0.0080752	0.02644	0.785899	612	2	4.0696
ZNF740	9	0.0080755	0.026441	0.785899	613	4	0.27681
ANKRD36	9	0.0080856	0.026465	0.785899	614	2	4.0533
TSPAN16	9	0.0080968	0.026499	0.785899	615	4	1.2203
F8	9	0.0081098	0.026544	0.785899	616	2	2.8646
GNRH1	9	0.0081227	0.026588	0.785899	617	4	1.1684
PPEF2	9	0.0081564	0.026696	0.785899	618	1	-1.7366
SLC25A17	9	0.0081589	0.026702	0.785899	619	3	3.9625
RASSF3	9	0.0081747	0.026751	0.785899	620	2	3.985
RPUSD3	9	0.0082029	0.026839	0.785899	621	2	-1.5766
PDE4B	9	0.0082495	0.026984	0.785899	622	2	2.8317
LOC554223	9	0.0082607	0.027018	0.785899	623	4	1.1773
TESC	9	0.0082642	0.027027	0.785899	624	3	3.9964
PPP3R1	9	0.0082936	0.027124	0.785899	625	3	3.3397
RBM22	9	0.0082961	0.027131	0.785899	626	3	-1.5766
PCBP3	9	0.0083133	0.02719	0.785899	627	4	2.6845
NonTargetingControlGuideForHuman_0856	3	0.0083193	0.016338	0.785899	628	2	-1.5766
SNX20	9	0.0083224	0.027214	0.785899	629	2	4.0045
SAMD15	9	0.0083426	0.027277	0.785899	630	3	3.2222
ISCA2	9	0.0083436	0.027283	0.785899	631	2	4.0198
PGM2L1	9	0.0083861	0.027412	0.785899	632	2	3.9812
JRK	9	0.0083892	0.027422	0.785899	633	2	0.83326
FGL2	9	0.0084118	0.027496	0.785899	634	3	3.4682
NUB1	9	0.0084191	0.027517	0.785899	635	4	1.2298
TMC2	9	0.0084191	0.027517	0.785899	636	4	3.6415
ALOX12B	9	0.0084358	0.027571	0.785899	637	1	-0.17352
MMP9	9	0.0084446	0.027604	0.785899	638	2	3.9566
CEP72	9	0.0084823	0.027716	0.785899	639	1	-1.6168
hsa-mir-3653	12	0.008489	0.029795	0.785899	640	2	4.6327
hsa-mir-582	12	0.0085046	0.029843	0.785899	641	1	0.093494
NonTargetingControlGuideForHuman_0530	3	0.0085059	0.016686	0.785899	642	1	0.66072
CD177	9	0.0085355	0.027861	0.785899	643	2	3.9736
NonTargetingControlGuideForHuman_0779	3	0.008537	0.016743	0.785899	644	1	-6.2884
TYW1B	9	0.0085462	0.027887	0.785899	645	2	3.9582
CLCN7	9	0.0085521	0.027906	0.785899	646	1	0.578
UNC79	9	0.0086095	0.028086	0.785899	647	4	1.73
MRPS34	9	0.0086573	0.02822	0.785899	648	4	1.1702
OR4K5	9	0.0086685	0.028255	0.785899	649	1	-3.52
SNX9	9	0.0087151	0.028391	0.785899	650	2	2.2421
ZNF486	9	0.0087179	0.0284	0.785899	651	4	1.5701
ORAOV1	9	0.0087195	0.028404	0.785899	652	4	1.0927
KRTAP4-9	9	0.0087708	0.028542	0.785899	653	4	-0.17435
KCNJ13	9	0.0087726	0.028547	0.785899	654	3	3.2682
PPM1H	9	0.0087887	0.028597	0.785899	655	3	2.9742
OSTN	9	0.0087925	0.028612	0.785899	656	3	1.8453
NCAPH2	9	0.0088082	0.028661	0.785899	657	3	-1.5766
TTC26	9	0.0088159	0.028685	0.785899	658	4	1.0488
KANK2	9	0.0088407	0.028755	0.785899	659	2	3.9087
SOLH	9	0.0088407	0.028755	0.785899	660	2	3.9087
GPR4	9	0.0088547	0.028801	0.785899	661	1	-1.1179
SHOX2	9	0.0088887	0.028908	0.785899	662	4	1.062
CCDC68	9	0.0088935	0.028919	0.785899	663	4	2.5853
hsa-mir-10b	12	0.0089007	0.030923	0.785899	664	3	4.6054
GLG1	9	0.0089013	0.028948	0.785899	665	2	3.2527
SYK	9	0.0089049	0.028957	0.785899	666	4	0.62585
UGP2	9	0.0089098	0.028966	0.785899	667	4	1.3827
RBKS	9	0.0089478	0.029089	0.785899	668	1	0.072413
CYP26C1	9	0.0089943	0.029222	0.785899	669	3	3.3347
SLC25A22	9	0.0090021	0.029247	0.785899	670	2	3.9006
KLHL7	9	0.0090641	0.029451	0.785899	671	2	0.49775
CCNI	9	0.0091339	0.029655	0.785899	672	1	-7.5858
TPO	9	0.0091408	0.029672	0.785899	673	4	3.3493
DDX31	9	0.0091509	0.029698	0.785899	674	2	3.8863
C10orf90	9	0.0091805	0.029792	0.785899	675	1	-0.69713
CDK3	9	0.009227	0.029929	0.785899	676	3	1.9047
DIP2B	9	0.0092341	0.029947	0.785899	677	2	3.9073
VDAC3	9	0.0092735	0.030059	0.785899	678	3	2.3867
TMEM198	9	0.009277	0.030071	0.785899	679	4	2.3867
DHX37	9	0.009282	0.030084	0.785899	680	4	3.6689
TUBB4B	9	0.00932	0.030198	0.785899	681	1	-1.0481
LPPR1	9	0.0093343	0.030238	0.785899	682	3	3.8913
STOM	9	0.0094239	0.030495	0.785899	683	3	3.9259
EXT1	9	0.0094281	0.030511	0.785899	684	4	2.1968
TNFAIP3	9	0.0094351	0.030541	0.785899	685	2	3.9628
RRAGC	9	0.0094596	0.03062	0.785899	686	1	-2.3798
hsa-mir-378d-1	12	0.0094971	0.03253	0.785899	687	2	2.5645
ALDH1B1	9	0.0095025	0.030748	0.785899	688	2	3.8858
MRPL9	9	0.0095061	0.030758	0.785899	689	3	1.6094
TTC18	9	0.0095161	0.030782	0.785899	690	4	1.2269
NRK	9	0.0095526	0.030888	0.785899	691	1	-0.14102
PRKCQ	9	0.0095758	0.030962	0.785899	692	3	3.84
TXNDC9	9	0.0095791	0.030969	0.785899	693	4	-1.5766
HERC2	9	0.0095911	0.031006	0.785899	694	4	-0.32024
NonTargetingControlGuideForHuman_0166	3	0.0096094	0.018655	0.785899	695	2	-1.5766
FAM47E-STBD1	6	0.0096203	0.025298	0.785899	696	2	2.9927
UBE2E2	9	0.0096267	0.031118	0.785899	697	2	3.8104
MYADM	9	0.0096891	0.03131	0.785899	698	2	3.8153
FAM222A	9	0.0096922	0.031317	0.785899	699	1	-6.9382
NonTargetingControlGuideForHuman_0959	3	0.0097337	0.018896	0.785899	700	1	-7.5569
HECW1	9	0.0097387	0.031437	0.785899	701	1	-0.316
PVRIG	9	0.0097439	0.031455	0.785899	702	4	2.3867
C19orf80	9	0.009749	0.031464	0.785899	703	4	1.2298
NonTargetingControlGuideForHuman_0582	3	0.0097648	0.018945	0.785899	704	1	0.49239
NFATC2IP	9	0.0097745	0.031536	0.785899	705	2	3.7899
VBP1	9	0.0097852	0.031564	0.785899	706	2	-1.5766
CBX4	9	0.0097859	0.031566	0.785899	707	2	3.8086
PIAS1	9	0.0098316	0.031698	0.785899	708	2	3.7912
USP35	9	0.0098317	0.031698	0.785899	709	3	0.74228
TBCCD1	9	0.0098782	0.031836	0.785899	710	2	-1.5766
HMGCLL1	9	0.0098831	0.031848	0.785899	711	3	3.7958
hsa-mir-3162	12	0.0099001	0.033608	0.785899	712	3	1.8969
NEBL	9	0.0099247	0.031972	0.785899	713	1	0.28403
CNTN3	9	0.009935	0.032001	0.785899	714	4	1.9407
PRKCSH	9	0.0099712	0.032111	0.785899	715	2	1.2005
PCDHGA12	6	0.010059	0.026371	0.785899	716	1	-4.293
B3GNT5	9	0.010064	0.032384	0.785899	717	1	-7.0479
hsa-mir-3179-3	9	0.010108	0.032518	0.785899	718	2	3.8223
PBLD	9	0.010111	0.032525	0.785899	719	1	0.15749
hsa-mir-4645	12	0.010117	0.03418	0.785899	720	2	1.4979
GRIP1	9	0.010157	0.032657	0.785899	721	1	0.38986
TMEM209	9	0.010204	0.032796	0.785899	722	1	-1.5891
BRD2	9	0.010224	0.032855	0.785899	723	2	3.7664
MFN2	9	0.010225	0.03286	0.785899	724	4	0.13945
ANKRD55	9	0.010236	0.032892	0.785899	725	2	3.744
hsa-mir-6772	12	0.010256	0.034539	0.785899	726	2	4.4448
RAB1A	9	0.010259	0.032964	0.785899	727	2	3.7272
PPP1R16A	9	0.010294	0.033066	0.785899	728	4	1.6333
HRASLS5	9	0.010297	0.033073	0.785899	729	2	2.2965
ARL13B	9	0.010327	0.033164	0.785899	730	4	0.88558
MKL1	9	0.010343	0.033214	0.785899	731	1	-0.36025
SSUH2	9	0.010399	0.033389	0.785899	732	4	0.88999
HPR	9	0.010409	0.033417	0.785899	733	4	2.0209
HSDL2	9	0.010413	0.033429	0.785899	734	1	-3.9762
CLMP	9	0.010413	0.033429	0.785899	735	1	-7.2689
GPR141	9	0.01047	0.03359	0.785899	736	2	3.8337
hsa-mir-519e	9	0.010483	0.03363	0.785899	737	2	-1.5766
LY6D	9	0.010505	0.033697	0.785899	738	2	3.7433
NonTargetingControlGuideForHuman_0258	3	0.010541	0.02029	0.785899	739	1	-5.117
CELF3	9	0.010552	0.03384	0.785899	740	1	-1.1883
ANP32E	9	0.010552	0.03384	0.785899	741	2	-1.3211
OR1N2	9	0.010622	0.034051	0.785899	742	3	-1.1959
TBXA2R	9	0.010623	0.034057	0.785899	743	2	3.8603
MEMO1	9	0.010655	0.034143	0.785899	744	4	0.87737
ATP5SL	9	0.010668	0.034188	0.785899	745	2	-0.23054
EVA1B	9	0.010694	0.034257	0.785899	746	2	3.797
CRYBA2	9	0.01071	0.034306	0.785899	747	4	2.3949
hsa-mir-602	12	0.010736	0.035894	0.785899	748	1	0.039106
JSRP1	9	0.010748	0.034408	0.785899	749	2	3.7976
UBXN2B	9	0.010761	0.034448	0.785899	750	1	-0.24672
GALNT8	9	0.010826	0.034631	0.785899	751	2	3.7059
CHCHD7	9	0.010831	0.034643	0.785899	752	2	-1.5766
ZDHHC9	9	0.010831	0.034643	0.785899	753	1	0.10188
C20orf202	9	0.010831	0.034648	0.785899	754	2	3.795
hsa-mir-8075	6	0.010862	0.028308	0.785899	755	3	1.6887
MDM1	9	0.010915	0.034899	0.785899	756	2	3.6916
OR1S2	9	0.010935	0.03495	0.785899	757	4	0.90048
RFXANK	9	0.010987	0.035094	0.785899	758	4	2.7684
ASXL3	9	0.010994	0.035114	0.785899	759	1	-3.6223
hsa-mir-5693	9	0.011011	0.035167	0.785899	760	3	3.7238
HDX	9	0.011066	0.03533	0.785899	761	3	3.6987
TLCD2	9	0.011087	0.0354	0.785899	762	2	1.3111
BCL2L12	9	0.011249	0.035746	0.785899	763	1	-0.66604
ZNF668	9	0.011319	0.035901	0.785899	764	3	-1.4037
hsa-mir-1246	12	0.011325	0.037454	0.785899	765	3	4.2693
HDGFRP2	9	0.011339	0.03594	0.785899	766	3	3.7098
EBI3	9	0.011388	0.036044	0.785899	767	1	0.14914
UPF3B	9	0.011388	0.036044	0.785899	768	1	-0.23608
hsa-mir-544b	12	0.011494	0.037919	0.785899	769	4	3.6278
MASP1	9	0.011528	0.036357	0.785899	770	2	3.4413
TAB3	9	0.011528	0.036357	0.785899	771	1	-0.73397
SMG8	9	0.011553	0.036406	0.785899	772	2	3.6047
BCL2L15	9	0.011578	0.036459	0.785899	773	3	3.6859
KIAA1199	9	0.011597	0.036498	0.785899	774	1	-4.7992
PPP1R12A	9	0.011609	0.03652	0.785899	775	3	3.6431
NonTargetingControlGuideForHuman_0269	3	0.011612	0.022174	0.785899	776	2	-1.5766
RPA4	9	0.011633	0.036583	0.785899	777	2	3.7086
LLPH	9	0.011644	0.036607	0.785899	778	2	-0.1024
TDO2	9	0.011646	0.036614	0.785899	779	3	3.6459
PATL1	9	0.011737	0.036814	0.785899	780	2	0.95332
PSTK	9	0.011737	0.036814	0.785899	781	3	1.3024
C2orf91	9	0.011737	0.036814	0.785899	782	2	-1.3692
ASAH2B	9	0.011769	0.03688	0.785899	783	2	3.6342
SENP1	9	0.011776	0.036897	0.785899	784	3	3.6326
SMARCA5	9	0.011782	0.036911	0.785899	785	2	3.6467
CXXC4	9	0.011807	0.036956	0.785899	786	2	3.5725
ROCK2	9	0.011829	0.037005	0.785899	787	1	0.6466
KRTAP21-1	9	0.011876	0.0371	0.785899	788	2	3.3969
hsa-mir-3974	12	0.011891	0.038987	0.785899	789	3	2.3867
EIF4A3	9	0.011969	0.037288	0.785899	790	3	1.2095
C3orf52	9	0.011988	0.037328	0.785899	791	2	3.5957
OMG	9	0.012015	0.037382	0.785899	792	1	-1.3405
DPY19L2	9	0.012062	0.037466	0.785899	793	1	0.010453
ZDHHC23	9	0.012108	0.037555	0.785899	794	1	-7.0762
hsa-mir-10a	12	0.012144	0.039676	0.785899	795	4	3.1056
DNASE2B	9	0.012144	0.037634	0.785899	796	3	3.5938
OR4F29	3	0.012171	0.023123	0.785899	797	1	-2.598
SEMA3C	9	0.012178	0.037702	0.785899	798	1	-0.67079
NonTargetingControlGuideForHuman_0195	3	0.012248	0.02326	0.785899	799	1	-5.9119
hsa-mir-6512	12	0.012279	0.040015	0.785899	800	2	4.2254
COX7B	9	0.012294	0.037941	0.785899	801	2	-1.5766
TCEAL2	9	0.01234	0.038037	0.785899	802	1	0.71608
MOS	9	0.012404	0.038181	0.785899	803	3	3.5428
SSX1	9	0.012474	0.03832	0.785899	804	2	3.5371
hsa-mir-6806	12	0.012483	0.040565	0.785899	805	3	2.9567
hsa-mir-892b	12	0.012487	0.040575	0.785899	806	3	3.2277
C10orf68	9	0.012502	0.038378	0.785899	807	2	-1.5766
TRIOBP	9	0.012502	0.038378	0.785899	808	2	2.0024
AKAP9	9	0.012502	0.038378	0.785899	809	2	0.70512
ASF1B	9	0.012502	0.038378	0.785899	810	2	2.0372
hsa-mir-4725	12	0.012512	0.040651	0.785899	811	4	4.156
ZNF93	9	0.012589	0.038561	0.785899	812	2	3.5512
PAQR7	9	0.012595	0.038577	0.785899	813	2	3.5414
PGGT1B	9	0.012665	0.038724	0.785899	814	3	1.7023
PANK2	9	0.012665	0.038724	0.785899	815	1	-6.8146
OR51D1	9	0.012762	0.038914	0.785899	816	3	3.5016
CPO	9	0.012804	0.039005	0.785899	817	1	-1.6308
hsa-mir-5698	12	0.01284	0.041508	0.785899	818	1	0.21084
AMY1C	6	0.012862	0.033053	0.785899	819	1	-2.0788
GPR180	9	0.012943	0.039289	0.785899	820	3	3.5217
hsa-mir-3137	12	0.012943	0.041773	0.785899	821	2	4.1179
TGIF1	9	0.012989	0.039367	0.785899	822	1	0.67888
hsa-mir-1266	12	0.013006	0.041957	0.785899	823	3	3.108
MAP1LC3A	9	0.013014	0.03942	0.785899	824	2	3.5438
GNG11	9	0.013059	0.03952	0.785899	825	1	0.59627
LOC152586	9	0.013198	0.039809	0.785899	826	1	-1.0866
BSX	9	0.013198	0.039809	0.785899	827	3	-0.63572
MSTN	9	0.01321	0.039833	0.785899	828	2	3.4748
OR7G3	9	0.013223	0.039865	0.785899	829	2	3.4618
RAB22A	9	0.013242	0.039904	0.785899	830	2	3.5143
CCDC137	9	0.013291	0.040002	0.785899	831	1	-0.35172
PRDM1	9	0.013291	0.040002	0.785899	832	1	-0.92825
NonTargetingControlGuideForHuman_0977	3	0.013294	0.025128	0.785899	833	2	-1.5766
NonTargetingControlGuideForHuman_0829	3	0.013294	0.025128	0.785899	834	2	-1.5766
NonTargetingControlGuideForHuman_0556	3	0.013294	0.025128	0.785899	835	2	-1.5766
NonTargetingControlGuideForHuman_0967	3	0.013294	0.025128	0.785899	836	2	-1.5766
NonTargetingControlGuideForHuman_0210	3	0.013294	0.025128	0.785899	837	2	-1.5766
NonTargetingControlGuideForHuman_0324	3	0.013294	0.025128	0.785899	838	2	-1.5766
NonTargetingControlGuideForHuman_0087	3	0.013294	0.025128	0.785899	839	2	-1.5766
TBC1D3H	3	0.013294	0.025128	0.785899	840	2	-1.5766
NonTargetingControlGuideForHuman_0888	3	0.013294	0.025128	0.785899	841	2	-1.5766
NonTargetingControlGuideForHuman_0671	3	0.013294	0.025128	0.785899	842	2	-1.5766
NonTargetingControlGuideForHuman_0895	3	0.013294	0.025128	0.785899	843	2	-1.5766
NonTargetingControlGuideForHuman_0517	3	0.013294	0.025128	0.785899	844	2	-1.5766
NonTargetingControlGuideForHuman_0328	3	0.013294	0.025128	0.785899	845	2	-1.5766
NonTargetingControlGuideForHuman_0460	3	0.013294	0.025128	0.785899	846	2	-1.5766
NonTargetingControlGuideForHuman_0729	3	0.013294	0.025128	0.785899	847	2	-1.5766
NonTargetingControlGuideForHuman_0123	3	0.013294	0.025128	0.785899	848	2	-1.5766
MGAT1	9	0.013327	0.040086	0.785899	849	3	3.5054
NonTargetingControlGuideForHuman_0668	3	0.013341	0.025214	0.785899	850	1	-3.6865
CEBPE	9	0.0134	0.040234	0.785899	851	2	3.4993
GAGE12H	6	0.013419	0.034367	0.785899	852	1	-2.5678
VASN	9	0.01343	0.04029	0.785899	853	1	0.34819
UBAC2	9	0.01343	0.04029	0.785899	854	1	-0.66925
NDUFS8	9	0.013592	0.040623	0.785899	855	1	-1.209
SERHL2	9	0.013624	0.040686	0.785899	856	2	3.4426
LYN	9	0.013661	0.040763	0.785899	857	1	-0.0011633
OR5M1	9	0.013661	0.040763	0.785899	858	3	-1.5766
CCDC22	9	0.013847	0.041175	0.785899	859	3	1.4696
NRCAM	9	0.013847	0.041175	0.785899	860	3	0.94653
NPC1	9	0.013884	0.041248	0.785899	861	2	3.5653
COPS8	9	0.013917	0.041308	0.785899	862	3	3.4609
SLC30A1	9	0.013924	0.041321	0.785899	863	2	3.5055
ARPC3	9	0.013986	0.041449	0.785899	864	1	0.41245
CAB39	9	0.013986	0.041449	0.785899	865	1	-6.7884
MMACHC	9	0.013986	0.041449	0.785899	866	3	0.91503
TBL1X	9	0.013986	0.041449	0.785899	867	1	0.31647
hsa-mir-6868	12	0.014	0.044523	0.785899	868	3	4.1301
NonTargetingControlGuideForHuman_0609	3	0.014077	0.026509	0.785899	869	1	0.082667
OR3A1	9	0.014194	0.041889	0.785899	870	1	-0.14261
PSMC2	9	0.014194	0.041889	0.785899	871	1	-1.2891
EIF2AK1	9	0.014194	0.041889	0.785899	872	1	-3.7809
ATF7IP2	9	0.014194	0.041889	0.785899	873	1	0.33917
hsa-mir-1262	12	0.014261	0.045222	0.785899	874	1	0.25986
hsa-mir-1282	12	0.014285	0.045292	0.785899	875	3	2.4104
RGS13	9	0.01438	0.04229	0.785899	876	1	-1.4742
ABHD15	9	0.01438	0.04229	0.785899	877	3	1.0741
PEG10	9	0.01438	0.04229	0.785899	878	2	-1.5766
HSPB2	9	0.014382	0.042295	0.785899	879	2	3.385
ATG4B	9	0.014389	0.042311	0.785899	880	3	3.3922
NUPL1	9	0.01445	0.042444	0.785899	881	3	3.4514
MTHFD1L	9	0.014588	0.042756	0.785899	882	2	-0.86352
VN1R4	9	0.014588	0.042756	0.785899	883	1	0.78382
PTGER1	9	0.014588	0.042756	0.785899	884	2	-1.5766
C18orf54	9	0.014601	0.042787	0.785899	885	3	3.3999
NonTargetingControlGuideForHuman_0495	3	0.014643	0.027508	0.785899	886	1	-5.4161
TMEM239	9	0.014703	0.042998	0.785899	887	2	3.4017
MAP3K14	9	0.014724	0.043044	0.785899	888	2	3.432
RNASE2	9	0.01475	0.043103	0.785899	889	3	-1.5766
C19orf25	9	0.01475	0.043103	0.785899	890	2	-0.37281
IFNG	9	0.01475	0.043103	0.785899	891	2	-1.5766
MTHFS	9	0.014751	0.043105	0.785899	892	2	3.3479
ACRBP	9	0.014779	0.04317	0.785899	893	2	3.4431
NFATC3	9	0.014843	0.043293	0.785899	894	3	-1.5766
hsa-mir-219a-2	12	0.014847	0.046789	0.785899	895	1	-0.61453
HAVCR2	9	0.014889	0.043387	0.785899	896	2	1.2039
RBBP7	9	0.014896	0.0434	0.785899	897	2	3.3565
ITIH3	9	0.014935	0.043502	0.785899	898	2	2.3387
GAS1	9	0.015051	0.043741	0.785899	899	2	-0.64648
C22orf28	9	0.015051	0.043741	0.785899	900	1	-3.8699
DLEC1	9	0.015062	0.043766	0.785899	901	2	3.3639
KRTAP19-8	9	0.015083	0.043812	0.785899	902	2	3.4279
NonTargetingControlGuideForHuman_0695	3	0.015084	0.028283	0.785899	903	1	-2.5631
TRIM48	9	0.015167	0.043987	0.785899	904	3	-1.5766
EXOG	9	0.015213	0.044074	0.785899	905	2	2.7138
PAK6	9	0.015229	0.044111	0.785899	906	3	3.3224
hsa-mir-567	12	0.015248	0.047828	0.785899	907	1	-0.21837
UMODL1	9	0.015352	0.044368	0.785899	908	1	-3.945
FNDC7	9	0.015352	0.044368	0.785899	909	2	-1.5766
RPTN	9	0.015352	0.044368	0.785899	910	3	2.4391
SLC16A10	9	0.015352	0.044368	0.785899	911	1	-1.325
hsa-mir-657	12	0.015488	0.048472	0.785899	912	4	3.1257
SLCO3A1	9	0.01549	0.044653	0.785899	913	1	-0.40149
GTF2F2	9	0.01556	0.044793	0.785899	914	3	-1.5766
PCDHGA1	9	0.01556	0.044793	0.785899	915	1	-0.31017
DPM1	9	0.015607	0.044895	0.785899	916	2	3.3397
RMND5B	9	0.015607	0.044895	0.785899	917	2	3.3397
DEFB107A	9	0.015607	0.044895	0.785899	918	2	3.3397
GABRP	9	0.015607	0.044895	0.785899	919	2	3.3397
SLC36A4	9	0.015607	0.044895	0.785899	920	2	3.3397
EPRS	9	0.015607	0.044895	0.785899	921	2	3.3397
hsa-mir-670	12	0.015692	0.048987	0.785899	922	3	3.9087
TCP10	9	0.015699	0.045086	0.785899	923	1	-7.4178
PRPF4	9	0.015699	0.045086	0.785899	924	2	1.578
FAN1	9	0.015699	0.045086	0.785899	925	2	2.9293
GOLGA6L10	6	0.015829	0.039901	0.785899	926	1	-1.5728
OR2L2	9	0.01586	0.04542	0.785899	927	3	-1.5766
TNPO2	9	0.01586	0.04542	0.785899	928	2	2.1249
BEND6	9	0.015911	0.045535	0.785899	929	2	3.3617
NonTargetingControlGuideForHuman_0462	3	0.015919	0.02974	0.785899	930	1	-1.8912
hsa-mir-4530	12	0.015925	0.049591	0.785899	931	4	1.6288
TSHZ3	9	0.015932	0.045575	0.785899	932	2	3.4134
SCAND1	9	0.015953	0.045615	0.785899	933	1	-5.5077
NonTargetingControlGuideForHuman_0927	3	0.015997	0.029886	0.785899	934	1	-3.0087
hsa-mir-938	12	0.016003	0.049797	0.785899	935	4	1.6467
KHDRBS3	9	0.016022	0.045763	0.785899	936	3	1.8272
RANBP3L	6	0.016045	0.040432	0.785899	937	2	-1.5766
UGT2B15	9	0.016075	0.045862	0.785899	938	3	3.3103
AAK1	9	0.016089	0.045886	0.785899	939	3	3.3497
SSH2	9	0.016092	0.045893	0.785899	940	2	2.0684
LCE1D	9	0.016103	0.045912	0.785899	941	2	3.3121
FAM133B	9	0.016138	0.045979	0.785899	942	2	-1.5766
hsa-mir-526a-1	6	0.016184	0.040769	0.785899	943	1	-6.6851
NBPF9	9	0.016189	0.046088	0.785899	944	2	3.4215
TMEM167B	9	0.016225	0.046156	0.785899	945	2	3.4472
HIST1H2BC	9	0.016254	0.046214	0.785899	946	3	1.6986
P4HA1	9	0.016254	0.046214	0.785899	947	2	0.8731
LOC100287399	9	0.016254	0.046214	0.785899	948	2	3.2316
SYNM	9	0.016376	0.046468	0.785899	949	3	3.3462
NLRP12	9	0.016415	0.046547	0.785899	950	1	-1.3916
SOWAHB	9	0.016415	0.046547	0.785899	951	2	3.1539
ATAD3B	9	0.016415	0.046547	0.785899	952	3	3.0147
E2F2	9	0.016426	0.046567	0.785899	953	2	3.3559
SRL	9	0.016433	0.046585	0.785899	954	2	3.3125
PRH2	9	0.016484	0.046696	0.785899	955	2	3.3667
ATAD2B	9	0.016508	0.046751	0.785899	956	2	0.50535
PTPMT1	9	0.016549	0.046838	0.785899	957	2	3.3108
HAX1	9	0.016623	0.04701	0.785899	958	1	0.044947
FLT3LG	9	0.016623	0.04701	0.785899	959	2	1.5503
NUCKS1	9	0.016693	0.04715	0.785899	960	3	-1.5766
NonTargetingControlGuideForHuman_0024	3	0.016708	0.031176	0.785899	961	1	-7.4926
GBP1	9	0.016739	0.047253	0.785899	962	2	-1.5766
MPV17L2	9	0.016785	0.047351	0.785899	963	1	-2.1095
GNL3	9	0.016854	0.047476	0.785899	964	1	-2.8544
STAT4	9	0.016868	0.04751	0.785899	965	2	3.2851
ZNF776	9	0.016924	0.04763	0.785899	966	1	0.32694
TMED5	9	0.016941	0.047666	0.785899	967	3	3.2963
CLDN23	9	0.016992	0.047784	0.785899	968	2	3.3043
hsa-mir-32	6	0.01709	0.04285	0.785899	969	3	1.0932
TBC1D20	9	0.017132	0.048076	0.785899	970	2	3.2663
HTR3B	9	0.017176	0.048157	0.785899	971	2	3.315
KNSTRN	9	0.017183	0.04817	0.785899	972	3	3.3122
CSAD	9	0.017201	0.048206	0.785899	973	3	1.1657
POLR3B	9	0.017212	0.048228	0.785899	974	2	3.2492
NDST1	9	0.017249	0.048298	0.785899	975	2	3.2524
FANCM	9	0.017293	0.048397	0.785899	976	1	-1.6465
hsa-mir-196a-1	12	0.017295	0.053167	0.789633	977	4	2.4363
PLA2G4D	9	0.017352	0.048511	0.785899	978	2	3.3114
NFU1	9	0.017382	0.048579	0.785899	979	3	3.2519
HIST1H3F	9	0.017386	0.048584	0.785899	980	1	-2.0793
C14orf93	9	0.017386	0.048584	0.785899	981	1	-2.8193
FSHR	9	0.017448	0.048715	0.785899	982	3	3.2573
HSD3B7	9	0.017478	0.048783	0.785899	983	1	-2.9722
COL24A1	9	0.017524	0.048872	0.785899	984	2	1.3366
BNC2	9	0.01757	0.048966	0.785899	985	1	0.55516
ANXA5	9	0.017574	0.048976	0.785899	986	2	3.2534
CD274	9	0.017589	0.049002	0.785899	987	2	3.2634
DOCK3	9	0.017604	0.04903	0.785899	988	3	3.2096
GPR124	9	0.01764	0.049099	0.785899	989	1	-0.058198
EHHADH	9	0.017701	0.049229	0.785899	990	2	3.2192
EPB41L4B	9	0.017709	0.049243	0.785899	991	2	0.45144
ECHDC1	9	0.017753	0.04933	0.785899	992	2	3.2583
hsa-mir-1915	12	0.017758	0.054391	0.79954	993	2	3.8247
hsa-mir-1302-4	12	0.017774	0.054424	0.79954	994	4	1.1717
TAS2R7	9	0.017778	0.049372	0.785899	995	2	0.69412
SHMT1	9	0.017871	0.049574	0.785899	996	1	-7.8231
PRDM7	9	0.017871	0.049574	0.785899	997	1	-1.4172
TTYH1	9	0.01791	0.049652	0.785899	998	2	3.2464
FGD3	9	0.01794	0.049721	0.785899	999	3	0.60799
FBXW11	9	0.01794	0.049721	0.785899	1000	3	3.1834
hsa-mir-215	12	0.017972	0.054956	0.801837	1001	4	2.3867
CXorf40A	9	0.017985	0.049805	0.785899	1002	2	3.2045
hsa-mir-5003	12	0.01802	0.055068	0.801857	1003	1	-2.3849
LCT	9	0.01803	0.049896	0.785899	1004	2	3.2303
DKK3	9	0.018078	0.050005	0.785899	1005	2	2.078
TMEM89	9	0.018124	0.050096	0.785899	1006	2	-0.84147
ABHD17A	9	0.018171	0.050193	0.785899	1007	3	2.4099
ZNF613	9	0.01821	0.050274	0.785899	1008	2	3.171
GTF3C1	9	0.018217	0.050288	0.785899	1009	2	0.8639
ANXA10	9	0.018263	0.050396	0.785899	1010	2	3.2018
SOX10	9	0.018301	0.050482	0.785899	1011	3	3.1803
PDPN	9	0.018309	0.050499	0.785899	1012	2	-0.086126
IHH	9	0.018309	0.050499	0.785899	1013	1	-3.2086
C10orf54	9	0.018309	0.050499	0.785899	1014	1	-1.0637
HHLA2	9	0.018331	0.050544	0.785899	1015	2	3.2057
KBTBD6	9	0.018424	0.050737	0.785899	1016	1	0.30508
CFI	9	0.018494	0.050868	0.785899	1017	3	3.0888
SRMS	9	0.018498	0.050876	0.785899	1018	3	3.1717
NonTargetingControlGuideForHuman_0206	3	0.018509	0.034253	0.785899	1019	1	-2.4229
MMP15	9	0.01854	0.050961	0.785899	1020	1	-2.1606
LUC7L	9	0.018581	0.051051	0.785899	1021	3	3.1719
SPAG6	9	0.018612	0.051114	0.785899	1022	2	3.1834
WNT4	9	0.018635	0.051163	0.785899	1023	2	3.1999
TXNDC15	9	0.01865	0.051189	0.785899	1024	2	3.1826
WSB2	9	0.018655	0.051201	0.785899	1025	1	-0.8654
KRTAP6-2	9	0.018655	0.051201	0.785899	1026	2	1.7664
H2BFWT	9	0.018724	0.051344	0.785899	1027	1	0.27681
PDZD7	9	0.018734	0.05137	0.785899	1028	2	3.1517
ANKRD34A	9	0.018817	0.051539	0.785899	1029	2	2.1185
GIN1	9	0.018818	0.05154	0.785899	1030	2	3.1152
NonTargetingControlGuideForHuman_0228	3	0.018841	0.03484	0.785899	1031	2	1.4226
SYS1	9	0.018856	0.051626	0.785899	1032	3	3.1475
SH2D7	9	0.018863	0.051639	0.785899	1033	2	1.3195
H1F0	9	0.018894	0.051705	0.785899	1034	3	3.1602
HIST1H2BE	9	0.018909	0.051733	0.785899	1035	1	-2.4659
GSTT2B	9	0.018933	0.05178	0.785899	1036	2	3.2307
SSX7	9	0.018955	0.051829	0.785899	1037	1	-2.7634
NonTargetingControlGuideForHuman_0363	3	0.018964	0.035044	0.785899	1038	1	-0.98742
CCL4L1	9	0.019048	0.052019	0.785899	1039	2	3.1454
hsa-mir-3685	12	0.019057	0.057673	0.815443	1040	4	1.3897
LANCL1	9	0.01907	0.052061	0.785899	1041	1	-2.1075
SLTM	6	0.019193	0.04772	0.785899	1042	2	2.3867
GPR151	9	0.019194	0.052312	0.785899	1043	2	3.1428
hsa-mir-934	12	0.019249	0.058168	0.819064	1044	1	0.43397
SHBG	9	0.019278	0.052486	0.785899	1045	3	1.6186
NonTargetingControlGuideForHuman_0710	3	0.019281	0.03559	0.785899	1046	1	-9.7506
LCA5L	9	0.019302	0.052539	0.785899	1047	2	3.1792
ARHGAP6	9	0.01931	0.052552	0.785899	1048	2	3.1032
MCM4	9	0.019364	0.052673	0.785899	1049	2	3.0895
SETDB1	9	0.019419	0.052773	0.785899	1050	2	3.1407
CHAC1	9	0.019442	0.052827	0.785899	1051	2	3.1365
RAB11FIP4	9	0.019452	0.052843	0.785899	1052	3	-1.5766
SIAH2	9	0.019452	0.052843	0.785899	1053	3	-1.5766
ABCC9	9	0.019452	0.052843	0.785899	1054	3	-1.5766
AP5S1	9	0.019452	0.052843	0.785899	1055	3	3.0024
TTC39C	9	0.019452	0.052843	0.785899	1056	3	-1.5766
DCTPP1	9	0.019452	0.052843	0.785899	1057	3	-0.47394
KIR3DL1	9	0.019452	0.052843	0.785899	1058	3	-1.5766
PDE1C	9	0.019452	0.052843	0.785899	1059	3	-1.5766
SLC35E1	9	0.019452	0.052843	0.785899	1060	3	-1.5766
CACYBP	9	0.019452	0.052843	0.785899	1061	3	-0.38179
CDH20	9	0.019452	0.052843	0.785899	1062	3	-0.86103
DPP8	9	0.019452	0.052843	0.785899	1063	3	0.80825
PEX3	9	0.019452	0.052843	0.785899	1064	3	-1.4029
RPS26	9	0.019452	0.052843	0.785899	1065	3	-1.5766
MECR	9	0.019452	0.052843	0.785899	1066	3	2.3867
PRRC2B	9	0.019452	0.052843	0.785899	1067	3	2.3084
MYPN	9	0.019452	0.052843	0.785899	1068	3	-1.5766
PGRMC2	9	0.019452	0.052843	0.785899	1069	3	-1.5766
ADAM2	9	0.019452	0.052843	0.785899	1070	3	-1.5766
ARL6IP1	9	0.019452	0.052843	0.785899	1071	3	2.3951
PDS5B	9	0.019452	0.052843	0.785899	1072	3	-1.5766
JPH4	9	0.019452	0.052843	0.785899	1073	3	0.25751
RWDD2B	9	0.019452	0.052843	0.785899	1074	3	2.7113
CETN1	9	0.019452	0.052843	0.785899	1075	3	-1.5766
PBXIP1	9	0.019452	0.052843	0.785899	1076	3	1.902
ZNF581	9	0.019452	0.052843	0.785899	1077	3	2.0305
SEC13	9	0.019452	0.052843	0.785899	1078	3	2.3335
EML2	9	0.019452	0.052843	0.785899	1079	3	-0.23574
WIBG	9	0.019452	0.052843	0.785899	1080	3	2.7916
SLC6A18	9	0.019452	0.052843	0.785899	1081	3	-1.5766
MBOAT4	9	0.019452	0.052843	0.785899	1082	3	-1.5766
COL12A1	9	0.019452	0.052843	0.785899	1083	3	2.6197
MAGEA1	9	0.019452	0.052843	0.785899	1084	3	1.8075
SLCO6A1	9	0.019452	0.052843	0.785899	1085	3	2.3867
PSMD11	9	0.019452	0.052843	0.785899	1086	3	3.0235
CEP41	9	0.019452	0.052843	0.785899	1087	3	-1.5766
PTPN7	9	0.019452	0.052843	0.785899	1088	3	2.1172
OR7G2	9	0.019452	0.052843	0.785899	1089	3	2.3506
SNX12	9	0.019452	0.052843	0.785899	1090	3	2.4839
HAO1	9	0.019452	0.052843	0.785899	1091	3	2.3867
hsa-mir-4762	9	0.019452	0.052843	0.785899	1092	3	-1.5766
LRRC58	9	0.019452	0.052843	0.785899	1093	3	2.5429
CD160	9	0.019452	0.052843	0.785899	1094	3	-1.5766
ELAC2	9	0.019452	0.052843	0.785899	1095	3	2.3867
LAMTOR3	9	0.019452	0.052843	0.785899	1096	3	1.7703
MINPP1	9	0.019452	0.052843	0.785899	1097	3	2.0914
ZNF552	9	0.019452	0.052843	0.785899	1098	3	-0.48993
RABL2A	9	0.019452	0.052843	0.785899	1099	3	1.9297
CTU2	9	0.019452	0.052843	0.785899	1100	3	0.072498
FLRT3	9	0.019452	0.052843	0.785899	1101	3	-1.3661
MAGEA6	9	0.019452	0.052843	0.785899	1102	3	-0.4993
BICD1	9	0.019452	0.052843	0.785899	1103	3	-0.7232
OR1J4	9	0.019452	0.052843	0.785899	1104	3	-1.5766
DUS1L	9	0.019452	0.052843	0.785899	1105	3	0.49087
HSPB9	9	0.019452	0.052843	0.785899	1106	3	2.3867
TMEM161B	9	0.019452	0.052843	0.785899	1107	3	-0.63556
DNAJA3	9	0.019452	0.052843	0.785899	1108	3	-1.5766
SERPINB5	9	0.019452	0.052843	0.785899	1109	3	2.6821
DPM2	9	0.019452	0.052843	0.785899	1110	3	2.9817
GDE1	9	0.019452	0.052843	0.785899	1111	3	-1.5766
TTC8	9	0.019452	0.052843	0.785899	1112	3	2.2792
LTF	9	0.019452	0.052843	0.785899	1113	3	1.9479
PTP4A1	9	0.019452	0.052843	0.785899	1114	3	-1.5766
TRIO	9	0.019452	0.052843	0.785899	1115	3	-1.5766
GOLGA1	9	0.019452	0.052843	0.785899	1116	3	2.4595
KRTAP8-1	9	0.019452	0.052843	0.785899	1117	3	3.0687
AIM1	9	0.019452	0.052843	0.785899	1118	3	-1.5766
TRIM2	9	0.019452	0.052843	0.785899	1119	3	0.52468
HAS3	9	0.019452	0.052843	0.785899	1120	3	2.4924
IPO7	9	0.019452	0.052843	0.785899	1121	3	-0.063628
GUK1	9	0.019452	0.052843	0.785899	1122	3	3.055
HPS3	9	0.019452	0.052843	0.785899	1123	3	-1.5766
GAR1	9	0.019452	0.052843	0.785899	1124	3	-0.65617
HIST1H2AH	9	0.019452	0.052843	0.785899	1125	3	0.79145
ROBO4	9	0.019452	0.052843	0.785899	1126	3	-0.93803
COPG1	9	0.019452	0.052843	0.785899	1127	3	-1.0641
AIF1L	9	0.019452	0.052843	0.785899	1128	3	-1.5766
C17orf53	9	0.019452	0.052843	0.785899	1129	3	-0.93092
KRT14	9	0.019452	0.052843	0.785899	1130	3	-1.5766
HMP19	9	0.019452	0.052843	0.785899	1131	3	-1.5766
IKBKE	9	0.019452	0.052843	0.785899	1132	3	-1.5766
PNMA3	9	0.019452	0.052843	0.785899	1133	3	-1.5766
TMEM132D	9	0.019452	0.052843	0.785899	1134	3	-1.5766
PSMB11	9	0.019452	0.052843	0.785899	1135	3	2.3708
DDR2	9	0.019452	0.052843	0.785899	1136	3	2.0397
CAMK1	9	0.019452	0.052843	0.785899	1137	3	0.72028
BHMT	9	0.019452	0.052843	0.785899	1138	3	2.6467
PREX1	9	0.019452	0.052843	0.785899	1139	3	1.7898
IGSF8	9	0.019452	0.052843	0.785899	1140	3	-1.5766
ZNF428	9	0.019452	0.052843	0.785899	1141	3	-1.5766
MTX2	9	0.019452	0.052843	0.785899	1142	3	2.9823
TCF7L1	9	0.019452	0.052843	0.785899	1143	3	-1.5766
RASL11A	9	0.019452	0.052843	0.785899	1144	3	-1.5766
RWDD4	9	0.019452	0.052843	0.785899	1145	3	-1.5766
IFI27L1	9	0.019452	0.052843	0.785899	1146	3	2.9091
KIAA1549L	9	0.019452	0.052843	0.785899	1147	3	-1.5766
ACAA2	9	0.019452	0.052843	0.785899	1148	3	2.4877
LATS2	9	0.019452	0.052843	0.785899	1149	3	-1.5766
WDR45B	9	0.019452	0.052843	0.785899	1150	3	2.3867
NCSTN	9	0.019452	0.052843	0.785899	1151	3	1.7223
KIFAP3	9	0.019452	0.052843	0.785899	1152	3	-0.42292
C10orf128	9	0.019452	0.052843	0.785899	1153	3	-1.5766
PPP2R1A	9	0.019452	0.052843	0.785899	1154	3	2.6474
CCDC73	9	0.019452	0.052843	0.785899	1155	3	2.2293
C17orf89	9	0.019452	0.052843	0.785899	1156	3	2.452
HSP90AA1	9	0.019452	0.052843	0.785899	1157	3	2.7316
NOP10	9	0.019452	0.052843	0.785899	1158	3	-1.5766
PARD6A	9	0.019452	0.052843	0.785899	1159	3	2.082
CNNM2	9	0.019452	0.052843	0.785899	1160	3	-1.5766
CDR2L	9	0.019452	0.052843	0.785899	1161	3	-1.5766
ISOC2	9	0.019452	0.052843	0.785899	1162	3	-1.5766
HIST1H1T	9	0.019452	0.052843	0.785899	1163	3	0.079465
ZNF658	9	0.019452	0.052843	0.785899	1164	3	2.6143
ALDH3B1	9	0.019452	0.052843	0.785899	1165	3	-1.5766
RAB25	9	0.019452	0.052843	0.785899	1166	3	-1.5766
FECH	9	0.019452	0.052843	0.785899	1167	3	2.3867
C15orf60	9	0.019452	0.052843	0.785899	1168	3	-1.1076
HIF1A	9	0.019452	0.052843	0.785899	1169	3	3.1374
SYNGR3	9	0.019452	0.052843	0.785899	1170	3	-1.5766
PANK1	9	0.019452	0.052843	0.785899	1171	3	-1.5766
PCMTD2	9	0.019452	0.052843	0.785899	1172	3	0.46553
CDCA4	9	0.019452	0.052843	0.785899	1173	3	-1.5766
WNT2B	9	0.019452	0.052843	0.785899	1174	3	0.64893
SF1	9	0.019452	0.052843	0.785899	1175	3	2.6234
MAGEC3	9	0.019452	0.052843	0.785899	1176	3	-1.5766
STH	9	0.019452	0.052843	0.785899	1177	3	2.8049
HEPHL1	9	0.019452	0.052843	0.785899	1178	3	1.7135
HBM	9	0.019452	0.052843	0.785899	1179	3	-1.5766
PPM1E	9	0.019452	0.052843	0.785899	1180	3	2.2577
C8orf44	9	0.019452	0.052843	0.785899	1181	3	2.3867
OTUD7A	9	0.019452	0.052843	0.785899	1182	3	-1.5766
CLSTN3	9	0.019452	0.052843	0.785899	1183	3	-1.5766
EQTN	9	0.019452	0.052843	0.785899	1184	3	0.16868
RASD2	9	0.019452	0.052843	0.785899	1185	3	2.1469
OR52E2	9	0.019452	0.052843	0.785899	1186	3	-1.5766
GRINA	9	0.019452	0.052843	0.785899	1187	3	0.27681
PIK3R3	9	0.019452	0.052843	0.785899	1188	3	3.0435
COL4A3BP	9	0.019452	0.052843	0.785899	1189	3	-1.5766
SMOC2	9	0.019452	0.052843	0.785899	1190	3	-1.5766
EIF4EBP2	9	0.019452	0.052843	0.785899	1191	3	2.9361
ACTRT3	9	0.019452	0.052843	0.785899	1192	3	-1.5766
MOSPD3	9	0.019452	0.052843	0.785899	1193	3	-1.5766
PPAPDC1A	9	0.019452	0.052843	0.785899	1194	3	1.8689
ATP6AP1L	9	0.019452	0.052843	0.785899	1195	3	2.6993
DYNLL1	9	0.019452	0.052843	0.785899	1196	3	2.3867
ZNF709	9	0.019452	0.052843	0.785899	1197	3	2.4033
TDRD12	9	0.019452	0.052843	0.785899	1198	3	-1.5766
TMEM180	9	0.019452	0.052843	0.785899	1199	3	2.0681
OR13C9	9	0.019452	0.052843	0.785899	1200	3	-1.5766
NTNG1	9	0.019452	0.052843	0.785899	1201	3	-1.5766
OR2B11	9	0.019452	0.052843	0.785899	1202	3	-1.5766
RPS12	9	0.019452	0.052843	0.785899	1203	3	-1.5766
CATSPERD	9	0.019452	0.052843	0.785899	1204	3	2.5447
MYRIP	9	0.019452	0.052843	0.785899	1205	3	-1.5766
MUSTN1	9	0.019452	0.052843	0.785899	1206	3	-1.5766
NEURL2	9	0.019452	0.052843	0.785899	1207	3	-1.5766
ASZ1	9	0.019452	0.052843	0.785899	1208	3	1.768
NFYB	9	0.019452	0.052843	0.785899	1209	3	-1.5766
HSD11B1L	9	0.019452	0.052843	0.785899	1210	3	-0.51932
PHOX2B	9	0.019452	0.052843	0.785899	1211	3	-1.5766
AKIRIN1	9	0.019452	0.052843	0.785899	1212	3	-1.5547
PRKAB1	9	0.019452	0.052843	0.785899	1213	3	-1.5766
CYB5B	9	0.019452	0.052843	0.785899	1214	3	-1.5766
OTUD4	9	0.019452	0.052843	0.785899	1215	3	-1.5766
LMLN	9	0.019452	0.052843	0.785899	1216	3	1.7413
FEZF1	9	0.019452	0.052843	0.785899	1217	3	1.6848
NGB	9	0.019452	0.052843	0.785899	1218	3	-1.5766
PDCD4	9	0.019452	0.052843	0.785899	1219	3	-1.5766
RRP1B	9	0.019452	0.052843	0.785899	1220	3	-1.5766
KRTAP19-7	9	0.019452	0.052843	0.785899	1221	3	-1.5766
LHX1	9	0.019452	0.052843	0.785899	1222	3	-1.5766
LOC200726	9	0.019452	0.052843	0.785899	1223	3	-1.5766
ATP11A	9	0.019452	0.052843	0.785899	1224	3	1.832
ITGA1	9	0.019452	0.052843	0.785899	1225	3	-1.5766
DTWD1	9	0.019452	0.052843	0.785899	1226	3	-1.5766
ITGAL	9	0.019452	0.052843	0.785899	1227	3	-1.5766
RC3H1	9	0.019452	0.052843	0.785899	1228	3	-1.5766
KCNH2	9	0.019452	0.052843	0.785899	1229	3	-1.5766
STXBP3	9	0.019452	0.052843	0.785899	1230	3	-1.5766
MIPOL1	9	0.019452	0.052843	0.785899	1231	3	-1.5766
MT1G	9	0.019452	0.052843	0.785899	1232	3	-1.5766
MUM1	9	0.019452	0.052843	0.785899	1233	3	-1.5766
MTAP	9	0.019452	0.052843	0.785899	1234	3	-1.2956
SRA1	9	0.019452	0.052843	0.785899	1235	3	-1.5766
MAGEA10	9	0.019452	0.052843	0.785899	1236	3	-1.5766
MAP2	9	0.019452	0.052843	0.785899	1237	3	-1.5766
MAT1A	9	0.019452	0.052843	0.785899	1238	3	-1.5766
MAP2K2	9	0.019452	0.052843	0.785899	1239	3	-1.5766
RIN3	9	0.019452	0.052843	0.785899	1240	3	2.1389
PBK	9	0.019452	0.052843	0.785899	1241	3	0.5632
SH2D6	9	0.019452	0.052843	0.785899	1242	3	-1.5766
TACR1	9	0.019452	0.052843	0.785899	1243	3	-1.5766
B4GALT3	9	0.019452	0.052843	0.785899	1244	3	-1.3219
PRKCDBP	9	0.019452	0.052843	0.785899	1245	3	1.8928
SP9	9	0.019452	0.052843	0.785899	1246	3	-1.5766
SPATA17	9	0.019452	0.052843	0.785899	1247	3	-1.5766
ASB2	9	0.019452	0.052843	0.785899	1248	3	0.34111
FANCG	9	0.019452	0.052843	0.785899	1249	3	2.2608
TCEAL7	9	0.019452	0.052843	0.785899	1250	3	-1.5766
TBXAS1	9	0.019452	0.052843	0.785899	1251	3	-1.5766
TCF23	9	0.019452	0.052843	0.785899	1252	3	-1.5766
THRAP3	9	0.019452	0.052843	0.785899	1253	3	-1.5766
C1QB	9	0.019452	0.052843	0.785899	1254	3	2.3572
ENDOD1	9	0.019452	0.052843	0.785899	1255	3	-0.34225
ZNF16	9	0.019452	0.052843	0.785899	1256	3	-1.5766
EDDM3A	9	0.019452	0.052843	0.785899	1257	3	3.0756
TBL1Y	9	0.019452	0.052843	0.785899	1258	3	-1.5766
WDR19	9	0.019452	0.052843	0.785899	1259	3	2.3867
RBM15	9	0.019452	0.052843	0.785899	1260	3	-1.5766
RBM14	9	0.019452	0.052843	0.785899	1261	3	-1.5766
RBM18	9	0.019452	0.052843	0.785899	1262	3	-1.5766
RHEBL1	9	0.019452	0.052843	0.785899	1263	3	-1.5766
RCC2	9	0.019452	0.052843	0.785899	1264	3	-1.5766
PTGES	9	0.019452	0.052843	0.785899	1265	3	-1.5766
PSIP1	9	0.019452	0.052843	0.785899	1266	3	-1.5766
RAD52	9	0.019452	0.052843	0.785899	1267	3	-1.5766
LAMA4	9	0.019452	0.052843	0.785899	1268	3	1.6975
RAI2	9	0.019452	0.052843	0.785899	1269	3	-1.5766
SLC4A7	9	0.019452	0.052843	0.785899	1270	3	-1.5766
SLC36A1	9	0.019452	0.052843	0.785899	1271	3	-1.5766
RPSA	9	0.019452	0.052843	0.785899	1272	3	1.9697
SLC7A9	9	0.019452	0.052843	0.785899	1273	3	-1.5766
SLC7A11	9	0.019452	0.052843	0.785899	1274	3	-1.5766
SIGLEC12	9	0.019452	0.052843	0.785899	1275	3	-1.5766
RPL12	9	0.019452	0.052843	0.785899	1276	3	-1.5766
CUL9	9	0.019452	0.052843	0.785899	1277	3	1.9403
APC2	9	0.019452	0.052843	0.785899	1278	3	-1.5766
CPNE6	9	0.019452	0.052843	0.785899	1279	3	0.11147
IFNA8	9	0.019452	0.052843	0.785899	1280	3	-1.5766
HLA-DRB5	9	0.019452	0.052843	0.785899	1281	3	-1.5766
ATG3	9	0.019452	0.052843	0.785899	1282	3	-1.5766
ZNF408	9	0.019452	0.052843	0.785899	1283	3	-1.5766
RBM25	9	0.019452	0.052843	0.785899	1284	3	0.50294
TOP3A	9	0.019452	0.052843	0.785899	1285	3	1.7606
AR	9	0.019452	0.052843	0.785899	1286	3	-1.5766
ADCY4	9	0.019452	0.052843	0.785899	1287	3	-1.5766
AREG	9	0.019452	0.052843	0.785899	1288	3	-1.5766
ATF4	9	0.019452	0.052843	0.785899	1289	3	-1.5766
ARSD	9	0.019452	0.052843	0.785899	1290	3	-1.5766
CATSPER2	9	0.019452	0.052843	0.785899	1291	3	-1.5766
DCTN2	9	0.019452	0.052843	0.785899	1292	3	-1.5766
CBR3	9	0.019452	0.052843	0.785899	1293	3	-1.5766
SLAMF9	9	0.019452	0.052843	0.785899	1294	3	-1.5766
CCDC58	9	0.019452	0.052843	0.785899	1295	3	-1.5766
BARHL2	9	0.019452	0.052843	0.785899	1296	3	-1.5766
B3GAT1	9	0.019452	0.052843	0.785899	1297	3	-1.5766
RASA1	9	0.019452	0.052843	0.785899	1298	3	0.12622
C11orf48	9	0.019452	0.052843	0.785899	1299	3	-1.5766
BTF3L4	9	0.019452	0.052843	0.785899	1300	3	-1.5766
SPANXN4	9	0.019452	0.052843	0.785899	1301	3	2.0262
FAM126A	9	0.019452	0.052843	0.785899	1302	3	0.84199
SLC6A8	9	0.019452	0.052843	0.785899	1303	3	2.9155
BIRC3	9	0.019452	0.052843	0.785899	1304	3	2.8338
IAPP	9	0.019452	0.052843	0.785899	1305	3	-1.5766
KLK15	9	0.019452	0.052843	0.785899	1306	3	1.8266
PRSS33	9	0.019452	0.052843	0.785899	1307	3	-1.5766
TAS2R39	9	0.019452	0.052843	0.785899	1308	3	2.1583
RECQL5	9	0.019452	0.052843	0.785899	1309	3	-1.5766
DHX57	9	0.019452	0.052843	0.785899	1310	3	-0.44408
ALDH16A1	9	0.019452	0.052843	0.785899	1311	3	-1.5766
PRPF40B	9	0.019452	0.052843	0.785899	1312	3	-1.5766
PDE1B	9	0.019452	0.052843	0.785899	1313	3	-1.5766
ACTR2	9	0.019452	0.052843	0.785899	1314	3	-1.5766
CLEC10A	9	0.019452	0.052843	0.785899	1315	3	-1.5766
ZNF626	9	0.019452	0.052843	0.785899	1316	3	-0.40241
H1FOO	9	0.019452	0.052843	0.785899	1317	3	-0.65533
ZDHHC12	9	0.019452	0.052843	0.785899	1318	3	-0.98804
TNFRSF13C	9	0.019452	0.052843	0.785899	1319	3	-1.1881
ADAM19	9	0.019452	0.052843	0.785899	1320	3	2.442
GARS	9	0.019452	0.052843	0.785899	1321	3	-1.5766
FYB	9	0.019452	0.052843	0.785899	1322	3	-1.5766
NPM3	9	0.019452	0.052843	0.785899	1323	3	-1.5766
IFIT5	9	0.019452	0.052843	0.785899	1324	3	-1.5766
GFRAL	9	0.019452	0.052843	0.785899	1325	3	-1.5766
NECAB3	9	0.019452	0.052843	0.785899	1326	3	-1.5766
FBXL15	9	0.019452	0.052843	0.785899	1327	3	-1.5766
FGFRL1	9	0.019452	0.052843	0.785899	1328	3	-1.5766
TMEM178A	9	0.019452	0.052843	0.785899	1329	3	1.9024
CCDC125	9	0.019452	0.052843	0.785899	1330	3	-1.5766
YWHAZ	9	0.019452	0.052843	0.785899	1331	3	-1.5766
HIST1H3G	9	0.019452	0.052843	0.785899	1332	3	-1.5766
OR2T29	9	0.019452	0.052843	0.785899	1333	3	-1.5766
UBE3A	9	0.019452	0.052843	0.785899	1334	3	-0.65937
HSF1	9	0.019452	0.052843	0.785899	1335	3	-1.5766
ZNF70	9	0.019452	0.052843	0.785899	1336	3	-1.5766
GNPNAT1	9	0.019452	0.052843	0.785899	1337	3	-1.5766
GP5	9	0.019452	0.052843	0.785899	1338	3	-1.5766
GRK4	9	0.019452	0.052843	0.785899	1339	3	-1.5766
YPEL3	9	0.019452	0.052843	0.785899	1340	3	1.8124
MYL6	9	0.019452	0.052843	0.785899	1341	3	-1.5766
CLDN18	9	0.019452	0.052843	0.785899	1342	3	-1.5766
HOMEZ	9	0.019452	0.052843	0.785899	1343	3	-1.5766
USF2	9	0.019452	0.052843	0.785899	1344	3	-0.60778
KIAA1024L	9	0.019452	0.052843	0.785899	1345	3	-1.5766
GTPBP4	9	0.019452	0.052843	0.785899	1346	3	-1.5766
CD24	9	0.019452	0.052843	0.785899	1347	3	-0.90034
ARMC1	9	0.019452	0.052843	0.785899	1348	3	-1.5766
ACCSL	9	0.019452	0.052843	0.785899	1349	3	-1.3339
CENPJ	9	0.019452	0.052843	0.785899	1350	3	-1.5766
ERAL1	9	0.019452	0.052843	0.785899	1351	3	-1.5766
DZIP1	9	0.019452	0.052843	0.785899	1352	3	-1.5766
NDUFAF5	9	0.019452	0.052843	0.785899	1353	3	-1.5766
EIF4E1B	9	0.019452	0.052843	0.785899	1354	3	1.7933
DYNC1LI2	9	0.019452	0.052843	0.785899	1355	3	1.7781
CRKL	9	0.019452	0.052843	0.785899	1356	3	-1.5766
FOXD4L1	9	0.019452	0.052843	0.785899	1357	3	-0.16029
DHX15	9	0.019452	0.052843	0.785899	1358	3	-1.5766
DYNC2H1	9	0.019452	0.052843	0.785899	1359	3	-1.5766
KIAA0391	9	0.019452	0.052843	0.785899	1360	3	-1.5766
FKTN	9	0.019452	0.052843	0.785899	1361	3	2.2992
C14orf159	9	0.019452	0.052843	0.785899	1362	3	-1.5766
FAM120B	9	0.019452	0.052843	0.785899	1363	3	-1.5766
CSNK1G1	9	0.019452	0.052843	0.785899	1364	3	2.0244
CXorf58	9	0.019452	0.052843	0.785899	1365	3	2.4442
COL6A2	9	0.019452	0.052843	0.785899	1366	3	-0.55165
RPL21	9	0.019452	0.052843	0.785899	1367	3	2.0707
STK11IP	9	0.019452	0.052843	0.785899	1368	3	2.219
ETV1	9	0.019452	0.052843	0.785899	1369	3	-1.5766
PRB4	9	0.019452	0.052843	0.785899	1370	3	2.0977
MRPL44	9	0.019452	0.052843	0.785899	1371	3	1.8407
MFRP	9	0.019452	0.052843	0.785899	1372	3	2.3867
HEY2	9	0.019452	0.052843	0.785899	1373	3	-1.5766
PCDH11Y	9	0.019452	0.052843	0.785899	1374	3	-0.7495
RGR	9	0.019452	0.052843	0.785899	1375	3	2.3989
ELMSAN1	9	0.019452	0.052843	0.785899	1376	3	-1.5766
KAZN	9	0.019452	0.052843	0.785899	1377	3	1.7533
ST8SIA6	9	0.019452	0.052843	0.785899	1378	3	-0.52459
hsa-mir-519c	9	0.019452	0.052843	0.785899	1379	3	2.3867
SNRNP27	9	0.019452	0.052843	0.785899	1380	3	2.3867
CEACAM8	9	0.019452	0.052843	0.785899	1381	3	2.3312
HSPA14	9	0.019452	0.052843	0.785899	1382	3	-0.99056
ILF3	9	0.019452	0.052843	0.785899	1383	3	0.096757
TCP1	9	0.019452	0.052843	0.785899	1384	3	-1.5766
PREX2	9	0.019452	0.052843	0.785899	1385	3	-1.4972
UPB1	9	0.019452	0.052843	0.785899	1386	3	1.8542
SLC2A5	9	0.019452	0.052843	0.785899	1387	3	-1.5766
ERO1L	9	0.019452	0.052843	0.785899	1388	3	2.1263
KCTD12	9	0.019452	0.052843	0.785899	1389	3	-0.67405
CACNA1F	9	0.019452	0.052843	0.785899	1390	3	2.2726
CXCL10	9	0.019452	0.052843	0.785899	1391	3	2.4362
ZNF575	9	0.019452	0.052843	0.785899	1392	3	-1.5766
FUT5	9	0.019452	0.052843	0.785899	1393	3	-1.5766
hsa-mir-3133	9	0.019452	0.052843	0.785899	1394	3	-1.5766
SERPINA4	9	0.019452	0.052843	0.785899	1395	3	-1.5399
ZNF639	9	0.019452	0.052843	0.785899	1396	3	-1.5766
PPP1CA	9	0.019452	0.052843	0.785899	1397	3	1.9183
ZADH2	9	0.019452	0.052843	0.785899	1398	3	1.9279
TMEM244	9	0.019452	0.052843	0.785899	1399	3	-1.5766
ZNF169	9	0.019452	0.052843	0.785899	1400	3	-1.5766
DGAT2L6	9	0.019452	0.052843	0.785899	1401	3	-1.5766
H2AFB1	9	0.019452	0.052843	0.785899	1402	3	2.1214
NRBP1	9	0.019452	0.052843	0.785899	1403	3	-1.5766
PPP2R5D	9	0.019452	0.052843	0.785899	1404	3	2.3867
EIF2AK2	9	0.019452	0.052843	0.785899	1405	3	1.8444
BIRC7	9	0.019452	0.052843	0.785899	1406	3	2.3615
ATP8A1	9	0.019452	0.052843	0.785899	1407	3	2.3867
ZNF471	9	0.019452	0.052843	0.785899	1408	3	-1.5766
HSD17B6	9	0.019452	0.052843	0.785899	1409	3	2.3867
CBY3	9	0.019452	0.052843	0.785899	1410	3	-1.5766
CXCL12	9	0.019452	0.052843	0.785899	1411	3	-1.5766
ZCCHC10	9	0.019452	0.052843	0.785899	1412	3	-1.5766
TMEM179B	9	0.019452	0.052843	0.785899	1413	3	-1.5766
TSGA10	9	0.019452	0.052843	0.785899	1414	3	-1.5766
SUN2	9	0.019452	0.052843	0.785899	1415	3	-1.5766
TSACC	9	0.019452	0.052843	0.785899	1416	3	-1.5766
SH3BP5L	9	0.019452	0.052843	0.785899	1417	3	-0.71219
UGT2B4	9	0.019452	0.052843	0.785899	1418	3	-1.5766
UVRAG	9	0.019452	0.052843	0.785899	1419	3	-1.5766
SERF2	9	0.019452	0.052843	0.785899	1420	3	-1.5766
RAN	9	0.019452	0.052843	0.785899	1421	3	2.2457
TMEM235	9	0.019452	0.052843	0.785899	1422	3	-1.5766
TMEM184A	9	0.019452	0.052843	0.785899	1423	3	-1.5766
ZNF506	9	0.019452	0.052843	0.785899	1424	3	-0.42667
TRAPPC4	9	0.019452	0.052843	0.785899	1425	3	-1.5766
C12orf4	9	0.019452	0.052843	0.785899	1426	3	0.3613
TRIM7	9	0.019452	0.052843	0.785899	1427	3	-1.5766
SCGB1D2	9	0.019452	0.052843	0.785899	1428	3	2.2686
TMEM51	9	0.019452	0.052843	0.785899	1429	3	-1.5766
C10orf131	9	0.019452	0.052843	0.785899	1430	3	0.18989
PTPN4	9	0.019452	0.052843	0.785899	1431	3	-1.4029
LRRK1	9	0.019452	0.052843	0.785899	1432	3	2.3867
LOC283403	9	0.019452	0.052843	0.785899	1433	3	-1.0539
KLRG2	9	0.019452	0.052843	0.785899	1434	3	-1.5766
DUSP14	9	0.019452	0.052843	0.785899	1435	3	2.0015
GJB7	9	0.019452	0.052843	0.785899	1436	3	2.3867
TMA7	9	0.019452	0.052843	0.785899	1437	3	-1.5766
NLRC4	9	0.019452	0.052843	0.785899	1438	3	2.3867
LOC100130880	9	0.019452	0.052843	0.785899	1439	3	2.0771
OLA1	9	0.019452	0.052843	0.785899	1440	3	2.8177
TMEM154	9	0.019452	0.052843	0.785899	1441	3	-0.50543
OTUD1	9	0.019452	0.052843	0.785899	1442	3	-1.5766
XPNPEP1	9	0.019452	0.052843	0.785899	1443	3	-0.28089
XPO4	9	0.019452	0.052843	0.785899	1444	3	-1.5766
LRRCC1	9	0.019452	0.052843	0.785899	1445	3	-1.5766
WDR63	9	0.019452	0.052843	0.785899	1446	3	2.087
DSCR4	9	0.0196	0.053163	0.789633	1447	1	-0.66604
ZNF417	9	0.01967	0.053318	0.790788	1448	3	1.3421
PRR21	9	0.01967	0.053318	0.790788	1449	2	-1.5766
AKAP7	9	0.019691	0.053368	0.790985	1450	2	3.1491
hsa-mir-224	12	0.019733	0.059425	0.829436	1451	4	1.4361
hsa-mir-675	12	0.01974	0.059445	0.829436	1452	4	1.362
PAFAH1B3	9	0.019762	0.053526	0.792786	1453	2	-1.5766
OAS1	9	0.019831	0.053671	0.794137	1454	2	-1.5766
EYS	9	0.019839	0.05369	0.794137	1455	2	3.0746
LYPLA2	9	0.019879	0.053771	0.794798	1456	2	3.1087
OR5AC2	9	0.019923	0.05386	0.795023	1457	2	2.341
HHATL	9	0.019923	0.05386	0.795023	1458	2	0.32058
EXOC3L4	9	0.020059	0.054151	0.798742	1459	2	3.1062
CAP1	9	0.020107	0.054259	0.798742	1460	1	-2.7406
hsa-mir-7848	12	0.020121	0.060439	0.831385	1461	2	3.6315
NUMBL	9	0.020176	0.054396	0.79954	1462	1	-2.881
NANOGNB	9	0.020217	0.054484	0.799654	1463	3	3.2856
MAGEB6	9	0.020245	0.054543	0.799654	1464	1	-3.6865
GLYR1	9	0.020256	0.054564	0.799654	1465	2	3.091
QSOX2	9	0.020264	0.05458	0.799654	1466	2	3.2394
C5orf28	9	0.020292	0.054636	0.799943	1467	1	-0.75016
NonTargetingControlGuideForHuman_0563	3	0.020353	0.037463	0.785899	1468	1	-4.9022
GPR137B	9	0.020361	0.054776	0.800908	1469	2	0.95677
EPS15	9	0.020361	0.054776	0.800908	1470	1	-2.455
MIOS	9	0.02043	0.054914	0.801837	1471	1	-0.80096
PPP1R37	9	0.02043	0.054914	0.801837	1472	3	3.1484
NonTargetingControlGuideForHuman_0013	3	0.020445	0.037626	0.785899	1473	2	1.1582
PGLYRP1	9	0.020462	0.054988	0.801837	1474	2	3.0628
FCGR2B	9	0.020486	0.055041	0.801857	1475	2	3.1442
KLHDC4	9	0.020518	0.0551	0.801857	1476	2	3.077
DENND5A	9	0.020568	0.055195	0.802701	1477	1	-5.1948
EFHD1	9	0.020597	0.055253	0.803	1478	2	3.1371
NonTargetingControlGuideForHuman_0699	3	0.02064	0.037964	0.785899	1479	2	1.6913
HHIP	9	0.02066	0.055384	0.803834	1480	1	0.0081181
TET1	9	0.020677	0.055425	0.803879	1481	2	3.0449
RIPPLY3	6	0.020695	0.050462	0.785899	1482	1	0.55909
MAX	9	0.020706	0.055484	0.8039	1483	1	-1.0808
ADAM18	9	0.020741	0.055553	0.8039	1484	2	3.0848
SRC	9	0.020752	0.055574	0.8039	1485	2	3.0748
GPR161	9	0.020788	0.055643	0.804076	1486	3	3.0461
FOXD4	9	0.020798	0.055661	0.804076	1487	1	0.19997
C7orf50	9	0.020828	0.055719	0.80433	1488	2	3.0646
TMEM64	9	0.020844	0.055753	0.80433	1489	2	3.0875
NonTargetingControlGuideForHuman_0184	3	0.020862	0.038344	0.785899	1490	1	-9.6161
TSPO	9	0.02089	0.055838	0.80502	1491	1	0.12739
IRX4	9	0.020936	0.055934	0.805881	1492	1	-1.8962
MYO7A	9	0.020973	0.056018	0.806303	1493	2	3.0358
DNAJC28	9	0.020982	0.056038	0.806303	1494	3	1.4047
NSF	9	0.021028	0.056112	0.806832	1495	1	0.28571
hsa-mir-4307	12	0.021056	0.062876	0.8459	1496	4	1.3102
FEZ1	9	0.021074	0.056207	0.807663	1497	1	-1.4226
RFTN2	9	0.021109	0.056274	0.807845	1498	2	3.05
KLHL22	9	0.02112	0.056295	0.807845	1499	2	-0.11526
FSD1	9	0.021235	0.056535	0.810221	1500	1	-6.747
PKD2	9	0.021235	0.056535	0.810221	1501	2	0.44229
NonTargetingControlGuideForHuman_0135	3	0.021245	0.039012	0.785899	1502	2	1.6433
hsa-mir-7702	12	0.02128	0.063422	0.848738	1503	4	1.3591
PTPN9	9	0.021305	0.056676	0.811345	1504	1	-0.84047
ZNF675	9	0.021351	0.056769	0.811345	1505	1	0.099846
ABCB10	9	0.021359	0.056788	0.811345	1506	2	3.0051
hsa-mir-6508	12	0.021375	0.063657	0.84885	1507	4	1.5552
HERC1	9	0.021391	0.056855	0.811345	1508	2	3.0939
FAM107A	9	0.021397	0.056863	0.811345	1509	2	1.6006
PTPN6	9	0.021408	0.056883	0.811345	1510	3	2.9992
C1orf111	9	0.02144	0.056946	0.811345	1511	2	3.0064
LRRC4C	9	0.021488	0.057045	0.811345	1512	2	3.0037
PRKAR1B	9	0.021489	0.057046	0.811345	1513	2	-0.5788
RPS27A	9	0.021497	0.057063	0.811345	1514	2	3.0811
SH3RF3	9	0.021586	0.057248	0.812331	1515	2	3.0231
GDAP1L1	9	0.021604	0.057283	0.812331	1516	1	-6.2942
PTGES3	9	0.021604	0.057283	0.812331	1517	1	0.38776
KIF2B	9	0.02161	0.057292	0.812331	1518	2	2.9993
DCAKD	9	0.021626	0.057324	0.812331	1519	2	2.9628
DAPP1	9	0.021643	0.057357	0.812331	1520	2	3.0009
NonTargetingControlGuideForHuman_0165	3	0.021694	0.039767	0.785899	1521	1	-6.5516
hsa-mir-891a	12	0.021748	0.064583	0.851136	1522	3	3.6103
IDH1	9	0.021748	0.057568	0.814795	1523	2	3.0601
hsa-mir-3960	12	0.021797	0.064706	0.851136	1524	4	-1.05
RPL39	9	0.021811	0.05769	0.815443	1525	3	0.9248
PSD	9	0.021838	0.057756	0.815854	1526	2	3.0356
VCAN	9	0.021903	0.05789	0.817206	1527	2	-1.5766
TTPA	9	0.02201	0.058107	0.819064	1528	2	2.9792
PPFIA4	9	0.022041	0.058172	0.819064	1529	1	-0.95789
DCTD	9	0.022041	0.058172	0.819064	1530	2	1.7043
hsa-mir-4638	12	0.022058	0.065376	0.851136	1531	4	2.1572
hsa-mir-6886	12	0.022078	0.065424	0.851136	1532	3	3.5766
GSKIP	9	0.022202	0.058481	0.822344	1533	1	-6.8655
MYL4	9	0.022202	0.058481	0.822344	1534	1	-1.327
COA1	9	0.022363	0.058785	0.825732	1535	2	3.0417
STEAP1	9	0.022371	0.058798	0.825732	1536	3	2.9835
hsa-mir-4314	12	0.022409	0.066278	0.851136	1537	1	0.80497
CAMK1D	9	0.022413	0.058881	0.826351	1538	2	2.9918
LTBP3	9	0.022454	0.058953	0.826835	1539	2	-1.3833
SNAP91	9	0.022512	0.05906	0.827793	1540	2	2.9473
IL19	9	0.022586	0.059207	0.828994	1541	2	2.9815
GPC6	9	0.022592	0.059222	0.828994	1542	1	-5.8928
MGA	9	0.022619	0.059273	0.829174	1543	2	2.9167
USP42	9	0.022644	0.05933	0.829431	1544	2	2.9303
RIMS1	9	0.022684	0.059413	0.829436	1545	2	1.2691
hsa-mir-4675	12	0.022685	0.066972	0.851136	1546	1	-1.9159
NonTargetingControlGuideForHuman_0218	3	0.022696	0.041508	0.785899	1547	1	-5.3155
TNP1	9	0.02273	0.059514	0.829858	1548	2	2.0554
NonTargetingControlGuideForHuman_0364	3	0.022773	0.041642	0.785899	1549	1	-6.0202
OR2C1	9	0.022776	0.059599	0.830521	1550	1	-3.1087
hsa-mir-95	12	0.022822	0.067317	0.851136	1551	2	3.542
SCAMP2	9	0.022822	0.05969	0.831115	1552	2	2.3748
TFRC	9	0.022844	0.059734	0.831115	1553	2	2.9858
SST	9	0.022868	0.059795	0.831115	1554	1	0.27681
GORAB	9	0.022869	0.059795	0.831115	1555	2	2.9658
ATXN7L3B	9	0.022914	0.059884	0.831385	1556	2	-1.5766
ZNF444	9	0.022927	0.059909	0.831385	1557	2	2.9801
AADAC	9	0.02296	0.059976	0.831385	1558	2	2.7907
SCUBE1	9	0.02296	0.059976	0.831385	1559	2	2.9411
hsa-mir-6085	12	0.022967	0.067695	0.851136	1560	2	3.5145
hsa-mir-4435-1	12	0.022972	0.067705	0.851136	1561	4	1.2713
ZDHHC21	9	0.023006	0.060074	0.831385	1562	1	-3.7143
FIBIN	9	0.023019	0.060099	0.831385	1563	2	2.9319
NonTargetingControlGuideForHuman_0529	3	0.023037	0.042111	0.785899	1564	2	1.4736
SLCO1A2	9	0.023052	0.060168	0.831385	1565	2	1.8943
SARDH	9	0.023094	0.060254	0.831385	1566	2	2.9923
SPATS1	9	0.023098	0.060267	0.831385	1567	1	-0.90903
hsa-mir-99b	12	0.023111	0.068053	0.851136	1568	4	2.2606
MYO1B	9	0.023119	0.060314	0.831385	1569	2	2.9611
QTRTD1	9	0.023127	0.060336	0.831385	1570	2	2.8941
C3orf18	9	0.023144	0.060371	0.831385	1571	2	1.8132
TAF9B	9	0.023161	0.060412	0.831385	1572	2	2.989
SUGT1	6	0.023182	0.054228	0.798742	1573	1	-2.762
SETD8	9	0.02319	0.060467	0.831385	1574	2	2.1135
DERL3	9	0.023236	0.060561	0.832145	1575	1	0.64546
C9orf172	9	0.023312	0.06071	0.833669	1576	2	2.912
CCDC80	9	0.023337	0.060754	0.833717	1577	2	2.9182
GRIA4	9	0.023354	0.060791	0.833717	1578	2	2.8929
PNPLA2	9	0.023374	0.060833	0.833772	1579	3	2.7424
NonTargetingControlGuideForHuman_0560	3	0.023435	0.042815	0.785899	1580	2	1.3527
A1CF	9	0.023488	0.061063	0.835864	1581	2	-1.5766
TRAPPC9	9	0.023488	0.061063	0.835864	1582	1	-3.5088
CDX2	9	0.023557	0.061216	0.837046	1583	1	-2.3511
TFG	9	0.023564	0.061227	0.837046	1584	3	2.9269
hsa-mir-3159	12	0.023634	0.069324	0.851136	1585	2	2.6928
ZNF225	9	0.023716	0.061543	0.84049	1586	2	2.9281
CEBPG	9	0.023741	0.061594	0.84049	1587	1	-6.3266
DHX38	9	0.023741	0.061595	0.84049	1588	3	2.8615
FAM207A	9	0.023767	0.061646	0.840616	1589	2	2.9052
PLEKHA8	9	0.023787	0.061682	0.840616	1590	1	-1.7612
hsa-mir-200c	12	0.023817	0.069789	0.851136	1591	4	2.5502
SMG6	9	0.023868	0.061834	0.841351	1592	3	2.9282
ZC3H7A	9	0.023877	0.06185	0.841351	1593	2	2.954
SOX2	9	0.023879	0.061852	0.841351	1594	1	-1.5113
CA7	9	0.023925	0.061954	0.842208	1595	1	-0.16026
hsa-mir-1301	12	0.02397	0.070173	0.851136	1596	2	1.3453
THYN1	9	0.023987	0.062076	0.842859	1597	2	2.875
hsa-mir-4327	12	0.023998	0.070245	0.851136	1598	2	3.4645
GPR108	9	0.024016	0.062125	0.842941	1599	2	2.6189
ABCF3	9	0.024062	0.062219	0.842941	1600	2	2.5182
MSH4	9	0.024064	0.062223	0.842941	1601	2	2.9189
ZNF813	6	0.024071	0.055558	0.8039	1602	1	-0.0084899
ABHD12B	9	0.024108	0.062317	0.842941	1603	1	-1.5386
S100A11	9	0.024177	0.06245	0.844181	1604	2	2.1109
RNF207	9	0.0242	0.062503	0.844377	1605	2	2.852
NonTargetingControlGuideForHuman_0066	3	0.024239	0.044228	0.785899	1606	2	-1.5766
DRAXIN	9	0.024246	0.062597	0.845116	1607	2	-1.5766
TEP1	9	0.024292	0.062692	0.845872	1608	1	-0.94186
METTL15	9	0.024338	0.062791	0.8459	1609	1	-0.78873
OR51T1	9	0.024345	0.062803	0.8459	1610	2	2.8774
KRTAP13-4	9	0.024397	0.062896	0.8459	1611	2	2.8981
LRRTM4	9	0.024407	0.062914	0.8459	1612	1	-1.4471
VCAM1	9	0.024422	0.06295	0.8459	1613	2	2.8816
BIRC5	9	0.024431	0.062968	0.8459	1614	2	2.9379
KRT2	9	0.024448	0.063006	0.8459	1615	2	2.9074
AVPR2	9	0.024475	0.063062	0.84613	1616	1	-6.5695
NTMT1	9	0.024544	0.063209	0.847567	1617	1	-3.8357
NAPEPLD	9	0.024611	0.063356	0.848545	1618	2	2.8883
C4orf51	9	0.024613	0.06336	0.848545	1619	2	1.8014
hsa-mir-4716	12	0.024629	0.071912	0.851136	1620	3	3.5254
KATNAL2	9	0.024659	0.063453	0.848738	1621	2	0.28497
DCDC2B	9	0.024688	0.063508	0.84885	1622	2	2.8716
hsa-mir-3666	12	0.024704	0.072106	0.851136	1623	1	-1.051
hsa-mir-4492	12	0.024713	0.072127	0.851136	1624	4	1.1592
FAM228A	9	0.024751	0.06363	0.84885	1625	3	1.7008
OR5V1	9	0.024751	0.06363	0.84885	1626	2	1.3735
JUNB	9	0.024757	0.063641	0.84885	1627	3	2.8384
GADD45B	9	0.024835	0.063801	0.849961	1628	2	2.8448
VTI1A	9	0.024843	0.063819	0.849961	1629	1	-2.732
RANGRF	9	0.024869	0.063868	0.850089	1630	2	2.8638
UTP20	9	0.024911	0.063947	0.850097	1631	2	0.74097
CCDC173	9	0.024911	0.063947	0.850097	1632	1	-0.99114
BAHCC1	9	0.024947	0.064026	0.850626	1633	2	2.8309
hsa-mir-6841	12	0.025014	0.072884	0.851136	1634	4	1.6032
C12orf66	9	0.025068	0.064282	0.851136	1635	2	2.8601
UTY	9	0.025072	0.064288	0.851136	1636	1	0.52135
hsa-mir-4787	12	0.025093	0.073092	0.851136	1637	2	3.4257
ZBTB24	9	0.025112	0.06436	0.851136	1638	2	2.833
UGCG	9	0.025118	0.064376	0.851136	1639	2	-1.5625
ANKRD33	9	0.025187	0.064529	0.851136	1640	2	2.3403
DFNB31	9	0.02525	0.064661	0.851136	1641	3	2.7889
TRDN	9	0.025255	0.064675	0.851136	1642	2	2.0426
IFNA10	9	0.025347	0.064845	0.851136	1643	2	1.2311
NonTargetingControlGuideForHuman_0189	3	0.025381	0.046162	0.785899	1644	2	1.2923
SHPK	9	0.025424	0.065015	0.851136	1645	2	2.7802
hsa-mir-770	12	0.025437	0.073963	0.851136	1646	3	-1.5766
ZNF322	9	0.025439	0.06504	0.851136	1647	2	-1.5766
FMNL2	9	0.025459	0.065073	0.851136	1648	2	2.8312
CLEC9A	9	0.025485	0.065131	0.851136	1649	2	0.54196
hsa-mir-4471	12	0.025498	0.074109	0.851136	1650	2	3.0938
SLC6A12	9	0.02552	0.065194	0.851136	1651	2	2.7988
LIN7B	9	0.02553	0.065216	0.851136	1652	1	-3.8464
HS6ST3	9	0.025546	0.065249	0.851136	1653	2	2.828
PTGES3L	9	0.025576	0.065305	0.851136	1654	1	-6.6171
CYLD	9	0.025622	0.065407	0.851136	1655	2	-1.5766
OR2T12	9	0.025634	0.065428	0.851136	1656	2	2.8144
NonTargetingControlGuideForHuman_0428	3	0.025634	0.046597	0.785899	1657	1	-8.1273
ZCCHC9	9	0.02576	0.065698	0.851136	1658	1	0.22785
TTC37	9	0.025765	0.065709	0.851136	1659	2	2.7865
P2RY4	9	0.025809	0.065805	0.851136	1660	2	2.8803
SOCS1	9	0.025818	0.065822	0.851136	1661	2	2.8221
TRPC1	9	0.025897	0.066003	0.851136	1662	1	-3.6865
hsa-mir-4704	9	0.025905	0.066016	0.851136	1663	3	2.8106
HORMAD2	9	0.025943	0.066085	0.851136	1664	1	-0.59017
2021-03-08	9	0.025985	0.066175	0.851136	1665	3	2.7804
CCP110	9	0.025993	0.066188	0.851136	1666	2	2.7727
STAMBP	9	0.026035	0.066282	0.851136	1667	3	2.5228
hsa-mir-4677	12	0.026056	0.075534	0.851136	1668	3	3.3937
FCGRT	9	0.026143	0.066493	0.851136	1669	2	2.8056
hsa-mir-4257	12	0.026199	0.075886	0.851136	1670	4	-0.92438
HMGN5	9	0.026218	0.06665	0.851136	1671	3	1.727
NonTargetingControlGuideForHuman_0629	3	0.026233	0.047621	0.785899	1672	1	-6.944
GSTCD	9	0.026249	0.066719	0.851136	1673	3	2.7652
ZFAND5	9	0.026284	0.0668	0.851136	1674	2	2.7933
ZNF425	9	0.02631	0.066859	0.851136	1675	1	-4.9315
MEF2C	9	0.026355	0.066956	0.851136	1676	1	-0.2067
LANCL2	9	0.026373	0.066991	0.851136	1677	3	2.7557
NRSN2	9	0.026408	0.06707	0.851136	1678	2	2.8339
KIAA0319L	9	0.026424	0.067104	0.851136	1679	1	0.82212
SNAI3	9	0.026424	0.067104	0.851136	1680	2	1.2987
hsa-mir-5694	12	0.026488	0.076618	0.851136	1681	4	1.2276
ATP4B	9	0.026493	0.067252	0.851136	1682	1	-2.4206
RYR1	9	0.026514	0.067291	0.851136	1683	2	2.7647
PIGF	9	0.026532	0.067329	0.851136	1684	3	2.7782
VSTM2L	9	0.026539	0.067336	0.851136	1685	2	1.5392
hsa-mir-4500	12	0.026556	0.076796	0.851136	1686	4	1.5766
LRSAM1	9	0.026584	0.067442	0.851136	1687	2	0.011563
KLHL4	9	0.02663	0.067526	0.851136	1688	2	2.8412
PVRL4	9	0.026674	0.067613	0.851136	1689	2	2.8116
OR11H1	9	0.026676	0.067615	0.851136	1690	2	-1.5766
PDE10A	9	0.026683	0.067633	0.851136	1691	2	2.7992
FAM199X	9	0.026745	0.067759	0.851136	1692	2	2.7408
SLAMF1	9	0.026754	0.06778	0.851136	1693	2	2.7749
ELL	9	0.026768	0.067804	0.851136	1694	1	-1.5569
PPIE	9	0.02679	0.067852	0.851136	1695	2	2.7759
GJD4	9	0.026859	0.067997	0.851136	1696	1	-4.2205
DICER1	9	0.026928	0.068128	0.851136	1697	2	2.5908
SPATA31D3	9	0.026959	0.068194	0.851136	1698	3	2.7449
MLL5	9	0.026977	0.068226	0.851136	1699	3	2.7208
CCNYL1	9	0.027022	0.068324	0.851136	1700	2	2.8251
RAP2A	9	0.027065	0.068414	0.851136	1701	2	2.4435
RARA	9	0.027138	0.068567	0.851136	1702	2	2.7603
CRCP	9	0.027225	0.068751	0.851136	1703	2	-1.5175
LOC100507462	9	0.027271	0.068847	0.851136	1704	1	-0.15287
hsa-mir-659	12	0.027329	0.078673	0.851136	1705	1	-0.28073
NonTargetingControlGuideForHuman_0077	3	0.027354	0.04953	0.785899	1706	1	-2.0629
CTXN3	9	0.027363	0.069029	0.851136	1707	2	2.7264
LAMB3	9	0.027363	0.069029	0.851136	1708	3	2.4452
hsa-mir-548a-2	12	0.027438	0.078944	0.851136	1709	4	2.3547
THRSP	9	0.027454	0.069219	0.851136	1710	1	-3.2297
hsa-mir-320a	12	0.02747	0.079029	0.851136	1711	4	-1.5766
CXXC11	9	0.027488	0.069286	0.851136	1712	2	2.7118
TBC1D16	9	0.0275	0.069315	0.851136	1713	2	1.6411
XKR9	9	0.027546	0.069431	0.851136	1714	1	-4.048
C17orf112	9	0.02757	0.069479	0.851136	1715	2	2.7384
A2M	9	0.027714	0.069775	0.851136	1716	2	2.7426
MYL3	9	0.027729	0.069802	0.851136	1717	2	-1.5766
GPC5	9	0.02775	0.06985	0.851136	1718	2	2.6991
BPY2	9	0.027768	0.069892	0.851136	1719	2	2.7042
EBNA1BP2	9	0.02782	0.069988	0.851136	1720	1	-2.1824
PACSIN1	9	0.02782	0.069988	0.851136	1721	1	0.3314
AMH	9	0.027832	0.070008	0.851136	1722	3	2.7487
hsa-mir-103b-1	3	0.027861	0.050397	0.785899	1723	1	-5.7376
NonTargetingControlGuideForHuman_0676	3	0.027891	0.050448	0.785899	1724	1	-3.3196
TCEAL5	9	0.027895	0.070142	0.851136	1725	2	2.7032
RNF126	9	0.027912	0.070175	0.851136	1726	1	-0.85831
CLK2	9	0.027958	0.070271	0.851136	1727	2	2.3867
C12orf44	9	0.028003	0.070357	0.851136	1728	1	0.19894
CREBBP	9	0.028049	0.070453	0.851136	1729	1	-1.7696
RANBP3	9	0.028095	0.070552	0.851136	1730	1	-1.1549
GNL1	9	0.028163	0.070704	0.851136	1731	1	0.49779
MRPL47	9	0.028232	0.07085	0.851136	1732	1	0.45765
TMEM189	9	0.02824	0.070868	0.851136	1733	2	2.6617
hsa-mir-6068	12	0.028295	0.081124	0.851136	1734	2	3.3191
CACNG1	9	0.028323	0.071034	0.851136	1735	1	0.28737
ENPEP	9	0.028415	0.071216	0.851136	1736	2	1.3929
TEX29	9	0.028506	0.071401	0.851136	1737	2	1.515
SHANK1	9	0.028514	0.071417	0.851136	1738	3	2.7256
GAREM	9	0.028541	0.071473	0.851136	1739	3	2.6423
APTX	9	0.028578	0.071548	0.851136	1740	2	2.6806
hsa-mir-379	12	0.028609	0.081937	0.851136	1741	1	-1.1026
BBS1	9	0.028615	0.071622	0.851136	1742	2	2.7488
GAS8	9	0.028679	0.071755	0.851136	1743	2	2.6692
NPPC	9	0.028715	0.071827	0.851136	1744	2	2.7494
STRA13	9	0.028781	0.071959	0.851136	1745	1	-3.6865
C4BPA	9	0.028798	0.071993	0.851136	1746	2	2.6504
hsa-mir-4722	12	0.028836	0.082496	0.851136	1747	2	3.3793
SLFN12	9	0.028844	0.072089	0.851136	1748	2	2.6521
GNB3	9	0.028872	0.072146	0.851136	1749	2	-1.5766
hsa-mir-6084	12	0.028914	0.082707	0.851136	1750	1	0.14416
PDZD2	9	0.028945	0.072285	0.851136	1751	2	2.6541
ANKMY1	9	0.028963	0.072324	0.851136	1752	1	-0.81124
FMO4	9	0.029055	0.072505	0.851136	1753	3	2.5953
NTN4	9	0.029065	0.072527	0.851136	1754	2	2.7452
ABCA2	9	0.029101	0.072586	0.851136	1755	2	1.4285
BMP7	9	0.029146	0.072671	0.851136	1756	1	-1.538
hsa-mir-3938	12	0.029157	0.083318	0.851136	1757	2	-0.46805
NSUN5	9	0.029192	0.072762	0.851136	1758	2	-1.5766
GALE	9	0.029238	0.072851	0.851136	1759	1	-0.042302
GALNT4	9	0.02924	0.072854	0.851136	1760	2	2.6021
ESX1	9	0.029268	0.0729	0.851136	1761	2	2.6887
PHTF1	9	0.029283	0.072937	0.851136	1762	1	0.28979
ZNF554	9	0.029333	0.073038	0.851136	1763	2	2.6553
PGRMC1	9	0.02937	0.073118	0.851136	1764	2	2.6257
C16orf74	9	0.02942	0.073227	0.851136	1765	2	-1.5766
CYLC1	9	0.02942	0.073227	0.851136	1766	2	0.92488
HIGD1A	9	0.02942	0.073227	0.851136	1767	2	-1.5766
ERCC1	9	0.029481	0.073334	0.851136	1768	3	2.6538
DDX43	9	0.0295	0.07337	0.851136	1769	2	2.6219
EPHX3	9	0.029537	0.073448	0.851136	1770	2	2.6402
ALDH9A1	9	0.029603	0.073599	0.851136	1771	2	2.5913
NCOA6	9	0.029685	0.073755	0.851136	1772	3	2.7174
LOC441155	9	0.029695	0.073773	0.851136	1773	2	2.6301
STC2	9	0.029713	0.073817	0.851136	1774	2	2.6523
HMHA1	9	0.02974	0.073886	0.851136	1775	1	0.75655
hsa-mir-4743	12	0.029766	0.084776	0.851136	1776	3	-0.98677
hsa-mir-4658	12	0.02983	0.084955	0.851136	1777	2	3.3367
GALNTL6	9	0.029831	0.074067	0.851136	1778	1	-2.1412
FAM83G	9	0.029834	0.074074	0.851136	1779	2	2.6198
MFN1	9	0.029872	0.074156	0.851136	1780	2	2.6958
PTMS	9	0.02996	0.074335	0.851136	1781	2	2.6234
USP29	9	0.029968	0.074348	0.851136	1782	3	2.3867
hsa-mir-3196	12	0.030039	0.085484	0.851136	1783	4	1.059
NonTargetingControlGuideForHuman_0775	3	0.030047	0.054218	0.798742	1784	2	0.98104
PDSS1	9	0.03006	0.074516	0.851136	1785	2	-1.5766
ZBTB9	9	0.030133	0.074656	0.851136	1786	2	2.6604
STRC	9	0.030199	0.074777	0.851136	1787	2	2.6345
HCFC2	9	0.030227	0.074831	0.851136	1788	2	2.6726
WDR44	9	0.030242	0.074858	0.851136	1789	2	1.1274
MTRNR2L5	6	0.030245	0.064485	0.851136	1790	1	0.51104
KIAA1107	9	0.030311	0.075018	0.851136	1791	2	-1.5766
DEFB1	9	0.030311	0.075018	0.851136	1792	2	2.5162
2021-03-03	9	0.030349	0.075096	0.851136	1793	2	2.6276
KLHDC8A	9	0.030396	0.075178	0.851136	1794	2	2.6268
RNF144A	9	0.030425	0.075229	0.851136	1795	1	-0.96085
LAMA2	9	0.030443	0.07526	0.851136	1796	2	2.6723
GDF15	9	0.030461	0.075304	0.851136	1797	2	2.617
FLJ27352	6	0.030489	0.064832	0.851136	1798	2	-0.35236
P2RY10	9	0.030493	0.075363	0.851136	1799	1	-1.8681
MAN1B1	9	0.030493	0.075363	0.851136	1800	1	-2.9118
BZW2	9	0.030562	0.075503	0.851136	1801	1	-0.91022
hsa-mir-4437	12	0.030587	0.086854	0.851136	1802	4	2.1651
GPR139	9	0.030607	0.075596	0.851136	1803	1	-1.2213
MORC3	9	0.030653	0.075681	0.851136	1804	2	-1.5766
NonTargetingControlGuideForHuman_0550	3	0.030681	0.055307	0.803244	1805	2	0.95665
SLC25A39	9	0.030848	0.076072	0.851136	1806	2	2.6015
DNAJC8	9	0.030881	0.076131	0.851136	1807	2	-0.64212
ZBBX	9	0.030881	0.076131	0.851136	1808	2	-1.5766
CYP27A1	9	0.030881	0.076131	0.851136	1809	2	2.3867
hsa-mir-155	12	0.030921	0.087705	0.851136	1810	1	-3.8407
hsa-mir-2114	12	0.030928	0.087722	0.851136	1811	3	3.2228
DEFB127	9	0.030999	0.076358	0.851136	1812	2	2.5807
NCF1	9	0.031018	0.076401	0.851136	1813	1	-0.1878
HOOK3	9	0.031064	0.076496	0.851136	1814	1	0.55884
LRRC39	9	0.031066	0.0765	0.851136	1815	2	2.5929
EVI2B	9	0.031178	0.076723	0.851136	1816	3	1.2495
PHF20L1	9	0.031178	0.076723	0.851136	1817	1	0.21089
CIR1	9	0.031218	0.076812	0.851136	1818	3	2.5748
RNF112	9	0.031246	0.076876	0.851136	1819	2	2.6073
APPL1	9	0.031292	0.07696	0.851136	1820	2	-0.55995
GPR128	9	0.031332	0.077042	0.851136	1821	2	2.6564
MGP	9	0.03152	0.077412	0.851136	1822	2	-1.5766
MRC2	9	0.031565	0.077506	0.851136	1823	1	-3.8281
hsa-mir-4306	12	0.031585	0.089334	0.851136	1824	4	1.2433
NonTargetingControlGuideForHuman_0868	3	0.031615	0.056947	0.811345	1825	1	-5.9941
NonTargetingControlGuideForHuman_0434	3	0.031669	0.057035	0.811345	1826	2	0.88273
hsa-mir-5195	12	0.031672	0.089543	0.851136	1827	4	2.2739
SLC4A10	9	0.03178	0.077956	0.851136	1828	2	2.6399
EOGT	9	0.031793	0.077979	0.851136	1829	2	2.4961
ANGPTL3	9	0.031793	0.077979	0.851136	1830	1	0.055955
FBF1	9	0.031793	0.077979	0.851136	1831	1	-2.4963
GCNT2	9	0.031809	0.078009	0.851136	1832	2	2.5376
TPPP3	9	0.031976	0.078355	0.851136	1833	2	-1.5766
MDH1	9	0.032021	0.078441	0.851136	1834	2	-1.5766
FAM81A	9	0.032202	0.078807	0.851136	1835	2	2.5855
TTC9C	9	0.032249	0.078913	0.851136	1836	1	-0.04988
UBTD2	9	0.032295	0.079011	0.851136	1837	1	0.47211
CHRNA7	9	0.032363	0.079137	0.851136	1838	3	1.9906
CLPX	9	0.032405	0.079226	0.851136	1839	2	2.598
hsa-mir-587	12	0.032408	0.091344	0.851136	1840	4	-1.5766
TMED7	9	0.032443	0.079308	0.851136	1841	2	2.5135
PLEKHF2	9	0.032477	0.079372	0.851136	1842	1	-0.90737
MTRNR2L6	9	0.03253	0.079475	0.851136	1843	2	2.5424
LSM14A	9	0.032568	0.079553	0.851136	1844	1	-3.5312
HOXC12	9	0.032617	0.079642	0.851136	1845	2	2.5286
ANAPC16	9	0.032636	0.079682	0.851136	1846	2	2.5868
NPHS1	9	0.032656	0.079724	0.851136	1847	2	2.5839
MYH6	9	0.032665	0.079741	0.851136	1848	2	2.5875
CACNA1G	9	0.032743	0.079895	0.851136	1849	2	2.5578
EMD	9	0.03275	0.079913	0.851136	1850	1	-1.1612
CABLES2	9	0.032796	0.080004	0.851136	1851	3	2.0806
NIPSNAP1	9	0.032811	0.080034	0.851136	1852	2	2.5221
hsa-mir-329-1	12	0.032832	0.092399	0.851136	1853	4	1.4271
TMEM47	9	0.032898	0.080205	0.851136	1854	2	2.5778
MED16	9	0.032917	0.080251	0.851136	1855	2	2.5568
R3HCC1L	9	0.032927	0.080265	0.851136	1856	2	2.5618
OR52A1	9	0.032937	0.080285	0.851136	1857	2	2.5305
SYT2	9	0.032955	0.080318	0.851136	1858	1	-1.4729
ZNF22	9	0.032955	0.080318	0.851136	1859	3	1.578
hsa-mir-4510	9	0.032976	0.080366	0.851136	1860	3	2.5338
hsa-mir-4724	12	0.032988	0.092788	0.851136	1861	3	3.1618
METTL10	9	0.033005	0.080429	0.851136	1862	2	2.5863
C21orf59	9	0.033024	0.080472	0.851136	1863	2	2.5558
hsa-mir-593	12	0.03304	0.092916	0.851136	1864	4	1.0749
RWDD2A	9	0.033069	0.080571	0.851136	1865	3	1.6846
APOBR	9	0.033114	0.080665	0.851136	1866	1	-1.8987
WFDC8	9	0.033122	0.080684	0.851136	1867	2	2.4982
AKAP11	9	0.03316	0.080756	0.851136	1868	1	-0.0041557
CRHBP	9	0.033161	0.080757	0.851136	1869	3	2.5798
CALCOCO2	9	0.033205	0.080848	0.851136	1870	1	-0.87317
OR1D5	9	0.033219	0.080881	0.851136	1871	2	2.5861
VWA9	9	0.033251	0.080934	0.851136	1872	2	1.292
INADL	9	0.033278	0.080984	0.851136	1873	2	2.5136
MLLT11	9	0.033346	0.081132	0.851136	1874	2	2.5062
C4orf48	9	0.033388	0.081231	0.851136	1875	3	2.0177
hsa-mir-580	12	0.033393	0.093793	0.851136	1876	3	3.1651
ATAD5	9	0.033433	0.081325	0.851136	1877	2	1.902
LOC100862671	9	0.03357	0.081579	0.851136	1878	2	-1.5766
ANGEL2	9	0.03357	0.081579	0.851136	1879	2	1.286
SRP68	9	0.03357	0.081579	0.851136	1880	1	-0.43705
ZC3H12B	9	0.03357	0.081579	0.851136	1881	1	0.44129
hsa-mir-7706	12	0.033577	0.094126	0.851136	1882	3	3.1925
FAM26D	9	0.03358	0.081605	0.851136	1883	2	2.5739
FNDC8	9	0.03361	0.081657	0.851136	1884	2	2.5063
FBXO47	9	0.033737	0.081903	0.851136	1885	2	2.5223
CUL7	9	0.033752	0.08194	0.851136	1886	3	1.4904
C7orf55	9	0.033777	0.081986	0.851136	1887	3	2.4379
NFIB	9	0.033786	0.082006	0.851136	1888	2	2.4948
C8orf33	9	0.033797	0.082027	0.851136	1889	1	-1.427
DGKD	9	0.033843	0.082121	0.851136	1890	2	2.0476
DCAF12L2	9	0.033924	0.082292	0.851136	1891	2	2.504
LY6G6D	9	0.033934	0.082312	0.851136	1892	2	-1.4361
NUP37	9	0.034002	0.082439	0.851136	1893	2	1.8193
PEX26	9	0.034052	0.082538	0.851136	1894	2	2.4696
EHD1	9	0.034062	0.08256	0.851136	1895	2	2.4727
CACNA1H	9	0.03407	0.082575	0.851136	1896	2	-1.4481
FAM105A	9	0.034081	0.082602	0.851136	1897	3	2.5292
FCRL3	9	0.034111	0.082667	0.851136	1898	3	2.4595
FERMT2	9	0.034116	0.082677	0.851136	1899	2	-1.5766
KHSRP	9	0.034131	0.082701	0.851136	1900	3	2.4708
hsa-mir-1292	12	0.034137	0.095123	0.851136	1901	3	0.98978
RAC1	9	0.034161	0.082754	0.851136	1902	2	1.7196
TRIM47	9	0.03419	0.082814	0.851136	1903	2	2.4688
PCDHGB7	6	0.034216	0.070276	0.851136	1904	1	-3.7815
ABCG5	9	0.034252	0.082935	0.851136	1905	1	-4.8976
APOL4	9	0.034298	0.083031	0.851136	1906	2	1.828
LOC728392	9	0.034348	0.083123	0.851136	1907	2	2.4785
DRD5	9	0.034377	0.083184	0.851136	1908	3	2.5108
SLFN11	9	0.034427	0.083276	0.851136	1909	2	2.4837
SIGMAR1	9	0.034434	0.083288	0.851136	1910	2	0.24069
CCDC74A	9	0.034434	0.083288	0.851136	1911	2	-1.5766
NonTargetingControlGuideForHuman_0387	3	0.03446	0.06019	0.831385	1912	1	-1.9952
IAH1	9	0.034476	0.083379	0.851136	1913	2	2.4725
FOXO4	9	0.034486	0.083394	0.851136	1914	2	2.5076
RAP1A	9	0.034615	0.083654	0.851136	1915	2	2.4699
ARL8A	9	0.034661	0.083747	0.851136	1916	2	1.6187
hsa-mir-6510	12	0.034682	0.096032	0.851136	1917	3	-1.5766
PRRG3	9	0.034707	0.083835	0.851136	1918	2	2.4053
VMP1	9	0.034752	0.083916	0.851136	1919	3	1.6442
PPA2	9	0.034754	0.083919	0.851136	1920	3	2.5435
PRY2	3	0.03478	0.060453	0.831385	1921	1	-3.3678
OR52K1	9	0.034798	0.084002	0.851136	1922	1	-7.1618
TGFB1	9	0.034823	0.08406	0.851136	1923	2	2.4787
SYNPR	9	0.034833	0.084079	0.851136	1924	2	2.4244
NUTF2	9	0.034883	0.084167	0.851136	1925	3	2.4635
EGR1	9	0.034893	0.084187	0.851136	1926	2	2.5562
C7orf60	9	0.034933	0.084269	0.851136	1927	2	2.523
PES1	9	0.034934	0.084271	0.851136	1928	1	0.69819
C1orf229	9	0.034979	0.084366	0.851136	1929	1	-6.6187
SPTSSB	9	0.03507	0.084535	0.851136	1930	1	-0.79993
ARVCF	9	0.035116	0.084624	0.851136	1931	1	0.01448
PSMA7	9	0.035142	0.084673	0.851136	1932	2	2.4605
IGFL4	9	0.035242	0.08487	0.851136	1933	2	2.4434
KIF5B	9	0.035262	0.084913	0.851136	1934	2	2.4452
KLHDC1	9	0.03529	0.084977	0.851136	1935	3	1.9772
LOC147646	9	0.03533	0.085063	0.851136	1936	3	1.7711
CXCR1	9	0.035366	0.085139	0.851136	1937	2	-1.2861
ZNF677	9	0.035366	0.085139	0.851136	1938	1	-1.2287
FAM150B	9	0.035366	0.085139	0.851136	1939	1	-4.4674
S1PR4	9	0.035366	0.085139	0.851136	1940	1	-6.3205
EIF1AY	9	0.035366	0.085139	0.851136	1941	1	-1.3595
TMEM132A	9	0.035366	0.085139	0.851136	1942	2	-0.8143
B3GNT8	9	0.035452	0.085298	0.851136	1943	3	2.447
ENAM	9	0.03547	0.085337	0.851136	1944	3	-1.5766
TRAF1	9	0.035506	0.085402	0.851136	1945	3	-1.5766
TIPIN	9	0.035537	0.08546	0.851136	1946	3	1.836
PRAMEF15	9	0.035562	0.085499	0.851136	1947	2	2.4018
GSDMD	9	0.035582	0.085545	0.851136	1948	3	-1.5766
ZSCAN32	9	0.035616	0.085603	0.851136	1949	1	0.17036
NANOS2	9	0.035627	0.085626	0.851136	1950	3	1.8521
PRPS2	9	0.035661	0.085694	0.851136	1951	2	-0.16693
CNEP1R1	9	0.035803	0.085961	0.851136	1952	2	2.4591
ZNF394	9	0.035833	0.086029	0.851136	1953	2	2.499
TCTN2	9	0.035843	0.086046	0.851136	1954	2	2.4182
KLHL32	9	0.035847	0.086056	0.851136	1955	3	1.8264
ZNF432	9	0.035881	0.086123	0.851136	1956	3	1.6994
GDF11	9	0.035888	0.086143	0.851136	1957	2	-1.5766
SIDT2	9	0.035893	0.086156	0.851136	1958	2	2.4268
TSSK6	9	0.035903	0.08617	0.851136	1959	2	2.4395
GPR6	9	0.035913	0.086192	0.851136	1960	2	2.4364
AHSG	9	0.035944	0.08625	0.851136	1961	2	2.4322
GMPR2	9	0.035955	0.086273	0.851136	1962	3	2.3867
ZNF561	9	0.035969	0.086302	0.851136	1963	3	1.669
RNF144B	9	0.035979	0.08632	0.851136	1964	1	-5.0959
SNN	9	0.036017	0.086402	0.851136	1965	3	2.3867
NSD1	9	0.036024	0.086418	0.851136	1966	3	2.429
SNX14	9	0.036034	0.086437	0.851136	1967	3	-1.5766
SPR	9	0.036065	0.086491	0.851136	1968	2	2.4159
ZNF385D	9	0.036068	0.086498	0.851136	1969	3	1.7034
NPTX1	9	0.036176	0.086714	0.851136	1970	3	-1.5766
GID4	9	0.036193	0.086751	0.851136	1971	3	1.6577
AARSD1	9	0.036196	0.086757	0.851136	1972	2	2.4036
RAB27A	9	0.036216	0.086794	0.851136	1973	2	2.4084
ATF1	9	0.036226	0.086812	0.851136	1974	2	2.4363
MEIS3	9	0.036239	0.086839	0.851136	1975	3	1.6742
KCNJ15	9	0.036273	0.086905	0.851136	1976	3	1.6741
DNAJB8	9	0.036297	0.086951	0.851136	1977	2	-1.5766
RPL35A	9	0.036297	0.086951	0.851136	1978	1	-2.0381
NEXN	9	0.036297	0.086951	0.851136	1979	1	0.17494
GLT8D2	9	0.036297	0.086951	0.851136	1980	1	-0.11958
ZNF491	9	0.036318	0.086999	0.851136	1981	3	1.6377
FAM206A	9	0.036347	0.087054	0.851136	1982	3	2.4867
C15orf62	9	0.036368	0.087097	0.851136	1983	2	2.483
MRPL27	9	0.036388	0.087133	0.851136	1984	2	2.3862
FOXB1	9	0.036418	0.087196	0.851136	1985	2	2.3974
hsa-mir-5196	12	0.036478	0.099153	0.851136	1986	3	3.0645
DLG1	9	0.036524	0.08739	0.851136	1987	1	-2.3341
SLC9A3	9	0.036569	0.087481	0.851136	1988	1	-0.6506
TSGA13	9	0.036586	0.087515	0.851136	1989	3	-0.27752
KRAS	9	0.036614	0.08758	0.851136	1990	2	-1.5766
GJD2	9	0.036651	0.087661	0.851136	1991	2	2.4074
NR1D1	9	0.03666	0.087679	0.851136	1992	2	-0.27485
FBXO34	9	0.036678	0.08772	0.851136	1993	3	-0.51691
OR56A4	9	0.036705	0.087772	0.851136	1994	2	1.5537
METTL22	9	0.036753	0.087867	0.851136	1995	2	2.3814
COMMD6	9	0.036763	0.087889	0.851136	1996	2	2.366
NonTargetingControlGuideForHuman_0596	3	0.03681	0.06208	0.842859	1997	1	-5.8098
STK4	9	0.036873	0.088098	0.851136	1998	3	1.6063
TNNI3	9	0.036895	0.088139	0.851136	1999	2	2.4638
[truncated: 19,670 more rows]

## Sheet: HCoV_229E_Test_AlphaMedian
id	num	pos|score	pos|p-value	pos|fdr	pos|rank	pos|goodsgrna	pos|lfc
ANPEP	9	1.2048e-32	2.2846e-07	0.002475	1	9	11.129
VMP1	9	3.1525e-08	2.2846e-07	0.002475	2	5	4.3581
PHGDH	9	5.3984e-07	1.5992e-06	0.011551	3	2	9.6529
LAMB3	9	8.5057e-07	3.8838e-06	0.016266	4	2	9.4953
TMEM41B	9	9.0057e-07	4.3407e-06	0.016266	5	4	5.0579
KRTAP20-3	9	1.0063e-06	5.2546e-06	0.016266	6	4	6.7699
PAGE2	9	1.0968e-06	5.2546e-06	0.016266	7	2	9.1868
ZNF428	9	3.5748e-06	1.6678e-05	0.045173	8	2	8.7721
MSRB1	9	9.2759e-06	4.1808e-05	0.090594	10	2	8.7272
RAB3GAP1	9	1.0499e-05	4.8662e-05	0.095297	11	3	5.0813
NRXN3	9	1.1796e-05	5.2774e-05	0.095297	12	4	4.2877
BBS12	9	1.3011e-05	5.7343e-05	0.095583	13	2	8.8002
GPR110	9	1.61e-05	6.7853e-05	0.099884	14	2	8.6221
KRT1	9	1.843e-05	7.6534e-05	0.099884	15	2	7.9114
MFN1	9	1.8714e-05	7.8362e-05	0.099884	16	4	3.7362
ADAMTS18	9	2.0559e-05	8.4302e-05	0.101485	17	3	5.4794
ST7L	9	2.3456e-05	9.5268e-05	0.103489	18	1	11.664
TCEAL1	9	2.3865e-05	9.5725e-05	0.103489	19	2	8.5799
NEDD4L	9	2.5147e-05	0.00010029	0.103489	20	3	5.4451
SLC38A7	9	2.7657e-05	0.00010943	0.107786	21	2	8.1883
FAM86B2	3	2.8844e-05	7.7448e-05	0.099884	22	2	7.8148
KCNA3	9	2.9844e-05	0.00011811	0.10788	23	3	4.2888
WDR75	9	3.0136e-05	0.00011948	0.10788	24	3	3.9092
MBD5	9	3.5304e-05	0.00013685	0.118614	25	4	2.7808
ACAT1	9	3.9369e-05	0.00014827	0.123572	26	4	2.7074
CDH6	9	4.3939e-05	0.00016655	0.133663	27	2	8.0979
INHBE	9	4.816e-05	0.00018894	0.146216	28	2	7.3511
SUCNR1	9	5.0458e-05	0.0001999	0.149368	29	4	1.305
MUC17	9	5.7584e-05	0.00022686	0.157666	30	3	3.595
hsa-mir-4714	12	6.065e-05	0.00022092	0.157666	31	2	7.5993
C7orf41	9	6.134e-05	0.00023783	0.157666	32	3	3.6688
OR8D1	9	6.1977e-05	0.00024011	0.157666	33	2	7.8302
SCO2	9	6.395e-05	0.00024879	0.158561	34	2	8.6346
ZDHHC15	9	7.1539e-05	0.00027392	0.162097	35	3	3.9364
FGF20	9	7.4812e-05	0.00028626	0.162097	36	2	7.2827
SMIM14	9	7.5351e-05	0.00028809	0.162097	37	2	7.0677
HSP90AA1	9	7.5891e-05	0.00028992	0.162097	38	2	7.4966
DAB2IP	9	7.6433e-05	0.00029174	0.162097	39	2	6.4531
hsa-mir-6129	12	8.6006e-05	0.00030636	0.165965	40	3	3.5624
DOM3Z	9	9.0259e-05	0.00033378	0.173385	41	3	3.9264
hsa-mir-3663	12	9.4113e-05	0.00033606	0.173385	42	4	1.3324
GPR17	9	9.647e-05	0.00034977	0.176261	43	3	3.0583
MRPL42	9	0.000101	0.00036074	0.177059	44	3	3.3691
ZKSCAN7	9	0.00010726	0.00037307	0.177059	45	2	6.9101
LIG3	9	0.0001105	0.00038313	0.177059	46	2	7.0071
NOMO1	9	0.00011078	0.00038404	0.177059	47	3	3.3873
CNOT7	9	0.00011779	0.00040186	0.181415	48	2	6.9747
PPP1R1A	9	0.00013303	0.00044116	0.193168	49	3	3.5571
HES6	9	0.00013545	0.00044573	0.193168	50	3	2.7945
AKNA	9	0.00014325	0.0004672	0.194003	51	2	7.4011
AMT	9	0.00014624	0.00047451	0.194003	52	2	5.5003
BCL2L1	9	0.00015743	0.0005065	0.203245	53	3	4.0356
hsa-mir-4715	12	0.00016653	0.00060153	0.217244	54	4	1.5318
PROZ	9	0.00016876	0.00052934	0.206241	55	2	5.6895
FAM92B	9	0.00017119	0.000533	0.206241	56	2	7.2355
SEZ6L2	9	0.00018172	0.00056635	0.211591	57	3	5.6503
LCE6A	9	0.00018867	0.00058417	0.214549	58	3	3.2083
SMTNL2	9	0.00020205	0.00062392	0.221636	59	3	2.4587
RBM12	9	0.00021	0.00064449	0.224242	60	2	5.699
OR4F17	9	0.00021406	0.00065499	0.224242	61	2	6.2467
APOBEC3H	9	0.00021664	0.0006623	0.224242	62	3	3.781
NonTargetingControlGuideForHuman_0824	3	0.00022371	0.00046629	0.194003	63	2	4.0766
KCTD8	9	0.00022661	0.00069018	0.230084	64	3	2.4162
MSANTD2	9	0.0002464	0.00074958	0.242426	65	3	3.6809
SLX4IP	9	0.00025798	0.00078019	0.248617	66	2	6.4465
DOCK2	9	0.00026667	0.00080943	0.251556	67	2	6.8736
TIAL1	9	0.00026768	0.00081263	0.251556	68	2	7.3696
NonTargetingControlGuideForHuman_0291	3	0.00027612	0.00056315	0.211591	69	2	4.3422
IGFL1	9	0.00028201	0.00085604	0.257228	70	2	6.6969
WRAP53	9	0.00028408	0.00086106	0.257228	71	2	6.3858
DEFB105A	9	0.00029045	0.00088026	0.257228	72	3	2.0758
NCKAP1L	9	0.00029391	0.00089031	0.257228	73	3	2.8399
SPECC1	9	0.00030488	0.00092001	0.259162	74	1	10.846
HTR1F	9	0.00030527	0.00092092	0.259162	75	2	5.8525
NOM1	9	0.00032832	0.00097804	0.269269	76	2	5.7529
C14orf105	9	0.00032944	0.00098169	0.269269	77	2	5.0284
NHLRC1	9	0.00034108	0.0010123	0.274196	78	3	2.4667
hsa-mir-214	12	0.00035445	0.0011955	0.291078	79	3	3.8911
NonTargetingControlGuideForHuman_0776	3	0.0003548	0.00071028	0.233198	80	2	3.6526
HAUS3	9	0.00035493	0.001047	0.2801	81	3	3.6168
PGM5	9	0.00036731	0.0010886	0.284922	82	3	2.1976
SLC48A1	9	0.00036857	0.0010914	0.284922	83	2	5.1861
CTIF	9	0.00037809	0.0011197	0.288838	84	2	6.2287
FCRL5	9	0.00038411	0.0011384	0.290215	85	2	6.3133
LCN2	9	0.00039689	0.0011667	0.291078	86	2	6.0841
C8orf44	9	0.00039868	0.0011722	0.291078	87	1	10.859
SUPT20H	6	0.00040912	0.0011939	0.291078	88	3	2.4517
LDHB	9	0.00042623	0.0012476	0.295362	89	2	5.2296
IGFN1	9	0.00042805	0.001254	0.295362	90	3	3.6823
NonTargetingControlGuideForHuman_0294	3	0.00044173	0.00088894	0.257228	91	2	4.4975
C1orf162	9	0.00045332	0.0013303	0.306983	92	2	4.9312
KIAA0895	9	0.00045801	0.0013422	0.306983	93	3	1.8909
TIMELESS	9	0.00045989	0.0013459	0.306983	94	3	4.4653
ARL14	9	0.00046888	0.0013696	0.307798	95	3	4.5578
hsa-mir-518f	9	0.00047184	0.0013778	0.307798	96	2	5.6673
NUB1	9	0.00047989	0.0014075	0.308081	97	2	4.2791
GAR1	9	0.00047989	0.0014075	0.308081	98	2	4.7397
hsa-mir-877	12	0.00048165	0.001519	0.316313	99	2	5.2136
ST6GALNAC4	9	0.00048809	0.0014331	0.310215	100	3	2.106
CRNKL1	9	0.00049345	0.0014459	0.310215	101	2	5.366
RGS19	9	0.00051007	0.0014957	0.315342	102	3	4.1929
PROK2	9	0.00051152	0.0014989	0.315342	103	3	2.132
LPCAT1	9	0.00052253	0.0015327	0.316313	104	2	6.4058
APBA1	9	0.00055387	0.0016264	0.330354	105	2	6.7676
NDUFB9	9	0.00058166	0.0017114	0.334662	106	2	4.4125
HIST3H2A	9	0.00058624	0.0017256	0.334662	107	2	5.9938
KRIT1	9	0.00059057	0.0017342	0.334662	108	2	5.7642
ZNF326	9	0.00059356	0.0017402	0.334662	109	2	4.7938
PXMP4	9	0.00059506	0.0017452	0.334662	110	3	4.7646
FOXI3	9	0.00060407	0.0017649	0.335461	111	2	4.597
MAFK	9	0.00061163	0.0017877	0.336849	112	2	5.0296
MCOLN1	9	0.00061668	0.0018115	0.338383	113	3	1.8168
KRT12	9	0.0006263	0.001845	0.340284	114	3	1.7352
C16orf87	9	0.00062913	0.001853	0.340284	115	3	1.6774
ARL17B	3	0.00063317	0.0012531	0.295362	116	2	5.0493
CLEC4E	9	0.00064246	0.0018923	0.344579	117	3	3.102
AKAP4	9	0.00065876	0.0019353	0.348092	118	2	4.5795
PAFAH1B3	9	0.00066507	0.0019508	0.348092	119	2	4.4553
OR5AN1	9	0.00067061	0.0019677	0.348092	120	2	6.6333
C1QTNF9B	9	0.00067485	0.0019778	0.348092	121	3	1.7176
GZMK	9	0.00067857	0.0019919	0.348092	122	2	6.6019
ARHGAP12	9	0.00069624	0.0020399	0.348601	123	3	4.5909
hsa-mir-524	9	0.00069786	0.0020431	0.348601	124	2	4.6942
ANO4	9	0.00072398	0.0021135	0.350578	125	2	6.1901
ELMOD3	9	0.00072563	0.0021194	0.350578	126	2	6.7132
PIK3R2	9	0.00073435	0.0021446	0.352048	127	3	1.5608
TULP2	9	0.00074353	0.0021642	0.352602	128	3	3.8207
RANBP3	9	0.00078964	0.0022867	0.363435	129	2	4.5344
TFG	9	0.00081041	0.0023424	0.363435	130	3	2.0045
SRSF1	9	0.00081301	0.0023474	0.363435	131	2	4.4015
MPHOSPH10	9	0.00081627	0.0023538	0.363435	132	3	1.3793
LMCD1	9	0.00081879	0.0023588	0.363435	133	3	2.216
EVA1A	9	0.00082019	0.002363	0.363435	134	3	1.4577
NonTargetingControlGuideForHuman_0963	3	0.00083152	0.001641	0.330354	135	2	2.6237
EBLN2	9	0.00083319	0.0023927	0.363435	136	2	5.2385
NonTargetingControlGuideForHuman_0837	3	0.00083436	0.0016465	0.330354	137	2	4.0197
PLSCR2	9	0.00083495	0.0023991	0.363435	138	2	6.5217
RRAGD	9	0.00084568	0.0024306	0.363435	139	3	3.2687
ARHGEF6	9	0.00084647	0.002432	0.363435	140	2	5.0564
CRABP2	9	0.00084647	0.002432	0.363435	141	2	6.5694
CCNC	9	0.00086753	0.002484	0.368676	142	1	9.5278
PGK1	9	0.00087788	0.0025101	0.370007	143	2	4.4832
TRABD	9	0.00090984	0.0025923	0.379549	144	2	5.0399
C1orf54	9	0.00092185	0.0026234	0.379694	145	2	4.6698
AK2	9	0.00093951	0.0026773	0.379694	146	3	1.4272
PPP2R5A	9	0.00096128	0.0027427	0.379694	147	1	10.024
LTBR	9	0.0009614	0.0027431	0.379694	148	3	3.4796
SCN3B	9	0.00096308	0.0027463	0.379694	149	2	5.8341
MSX2	9	0.00096498	0.0027504	0.379694	150	2	5.7749
CACNA2D3	9	0.00097448	0.0027751	0.379694	151	2	5.4874
CCDC167	9	0.00097764	0.002781	0.379694	152	3	2.0006
OR2M4	9	0.0009802	0.0027842	0.379694	153	2	4.3008
OR6N2	9	0.0010036	0.0028459	0.382255	154	3	1.2213
CRIPAK	9	0.0010052	0.0028528	0.382255	155	2	5.4077
MBOAT7	9	0.0010081	0.0028592	0.382255	156	1	9.816
SPATS2L	9	0.0010148	0.0028784	0.382255	157	3	1.7756
GIMD1	9	0.0010305	0.0029186	0.382255	158	2	4.8014
HS3ST1	9	0.0010346	0.0029277	0.382255	159	3	1.1888
PARPBP	9	0.0010378	0.0029387	0.382255	160	3	1.6929
DAOA	9	0.0010413	0.002946	0.382255	161	2	4.8633
NonTargetingControlGuideForHuman_0362	3	0.0010454	0.0020417	0.348601	162	2	1.9037
2021-03-07	9	0.001055	0.0029835	0.384813	163	2	6.0067
NonTargetingControlGuideForHuman_0935	3	0.0010654	0.0020792	0.350578	164	2	1.9079
CYP3A7-CYP3AP1	3	0.0010718	0.0020938	0.350578	165	2	2.1516
ARHGEF5	9	0.0010905	0.0030753	0.391032	166	3	2.7945
FZD7	9	0.0010905	0.0030753	0.391032	167	3	2.2852
ACVRL1	9	0.0011042	0.0031146	0.391032	168	2	6.0047
GRHL3	9	0.0011054	0.0031219	0.391032	169	3	2.9682
NUDT14	9	0.0011054	0.0031219	0.391032	170	3	2.3806
ACKR4	9	0.0011214	0.0031621	0.393792	171	3	1.8937
HAS1	9	0.0011719	0.0033147	0.408032	172	2	6.1011
MIF	9	0.0011825	0.0033458	0.408032	173	3	1.4931
PRSS33	9	0.0011956	0.0033814	0.408032	174	1	9.0388
LOC100506422	9	0.0012076	0.0034157	0.408032	175	2	6.7395
NonTargetingControlGuideForHuman_0902	3	0.0012114	0.002378	0.363435	176	2	4.88
SLC39A10	9	0.001214	0.0034326	0.408032	177	3	3.6847
ZNF740	9	0.0012182	0.0034404	0.408032	178	2	5.8902
MAPK12	9	0.0012295	0.0034682	0.408032	179	3	1.9588
TADA1	9	0.0012295	0.0034682	0.408032	180	3	1.9708
PABPC5	9	0.0012295	0.0034682	0.408032	181	3	2.1459
DRG2	9	0.0012396	0.0035016	0.408032	182	2	4.7019
hsa-mir-8081	12	0.0012404	0.0035213	0.408032	183	2	5.2329
RLBP1	9	0.0012425	0.0035094	0.408032	184	2	5.8005
ADAT1	9	0.0012578	0.0035546	0.409706	185	2	5.0919
PCP4	9	0.001273	0.003593	0.411939	186	2	4.9747
POLR1E	9	0.0012871	0.0036341	0.413354	187	2	4.1623
DACH2	9	0.0013013	0.0036752	0.413354	188	2	5.7021
LRP1B	9	0.00133	0.0037465	0.416119	189	2	3.8718
PIK3C2B	9	0.00133	0.0037465	0.416119	190	2	3.8922
GZMA	9	0.0013366	0.0037639	0.416119	191	2	4.2602
ZCCHC17	9	0.0013433	0.0037849	0.416319	192	2	6.4216
HIGD1A	9	0.0013724	0.0038557	0.420941	193	2	4.5924
PRPSAP1	9	0.0013758	0.0038658	0.420941	194	2	4.5278
NonTargetingControlGuideForHuman_0387	3	0.0013833	0.0026874	0.379694	195	1	8.5957
hsa-mir-299	12	0.001397	0.0039444	0.425962	196	2	4.4844
CKAP2	9	0.0014204	0.0039805	0.425962	197	3	1.9499
RBBP5	9	0.0014204	0.0039805	0.425962	198	3	2.735
NRXN2	9	0.0014258	0.0039905	0.425962	199	2	5.2308
NonTargetingControlGuideForHuman_0545	3	0.0014316	0.0027861	0.379694	200	2	2.2361
CHRNB2	9	0.0014419	0.0040376	0.426992	201	2	4.5645
MAP4K2	9	0.0014511	0.0040686	0.426992	202	2	3.9811
HLA-DQA2	9	0.0014534	0.0040755	0.426992	203	2	3.9835
GATS	9	0.001458	0.0040892	0.426992	204	2	4.683
SSX2IP	9	0.0014697	0.0041207	0.426992	205	2	4.0785
OR1L1	9	0.0014743	0.0041322	0.426992	206	2	4.2921
GCC2	9	0.0014767	0.0041381	0.426992	207	1	9.2053
VMA21	9	0.0014989	0.0041993	0.428601	208	2	3.613
TIPARP	9	0.0014989	0.0041993	0.428601	209	2	3.5575
KRTAP13-4	9	0.0015047	0.004213	0.428601	210	2	5.7267
hsa-mir-3143	12	0.0015191	0.0042779	0.431154	211	2	4.6387
C22orf23	9	0.0015236	0.0042656	0.431154	212	1	8.7979
HNF4G	9	0.0015426	0.0043122	0.432595	213	2	4.5958
GPR101	9	0.0015508	0.0043332	0.432701	214	3	3.4089
PLOD2	9	0.0015593	0.004356	0.432987	215	2	4.4499
OXER1	9	0.0015895	0.0044378	0.437106	216	3	1.2121
IFNAR2	9	0.0015895	0.0044378	0.437106	217	3	0.94992
OR10H2	9	0.0016149	0.0044995	0.439992	218	2	3.5688
NKD2	9	0.0016173	0.0045077	0.439992	219	2	5.9358
ZNF674	9	0.0016614	0.0046284	0.44974	220	2	4.0067
NonTargetingControlGuideForHuman_0708	3	0.0017045	0.003312	0.408032	221	2	1.5124
hsa-mir-3169	12	0.0017099	0.0047764	0.456471	222	2	5.4736
HNF1B	9	0.0017325	0.004749	0.456471	223	2	3.7537
TPPP2	9	0.0017375	0.0047586	0.456471	224	2	4.0002
AP4B1	9	0.0017502	0.0047819	0.456471	225	2	4.313
PAPOLA	9	0.0017718	0.0048194	0.458029	226	2	3.8523
FGF2	9	0.0018046	0.0048797	0.461736	227	1	9.3601
FAM211B	9	0.0018166	0.0049025	0.461881	228	2	3.9091
hsa-mir-593	12	0.0018478	0.0051502	0.472877	229	2	5.3727
ADAMTS8	9	0.0018515	0.0049656	0.464514	230	1	9.3113
LHX4	9	0.0018541	0.0049733	0.464514	231	2	4.3412
ARHGEF25	9	0.0018698	0.0050058	0.465538	232	2	5.3797
hsa-mir-514a-2	3	0.0018849	0.0036451	0.413354	233	2	1.973
XPNPEP2	9	0.0019013	0.005067	0.469218	234	2	3.981
NonTargetingControlGuideForHuman_0315	3	0.0019054	0.0036816	0.413354	235	2	2.0518
hsa-mir-625	12	0.0019061	0.005295	0.478073	236	1	9.4011
ABT1	9	0.0019451	0.0051383	0.472877	237	1	8.7248
OR1L6	9	0.001992	0.0052224	0.476967	238	1	9.1122
C5	9	0.0020081	0.005253	0.476967	239	2	3.9464
TRPS1	9	0.0020121	0.0052607	0.476967	240	2	4.0356
hsa-mir-3156-1	12	0.0020583	0.0056807	0.493432	241	3	1.1943
KRT8	9	0.0020856	0.0053791	0.483649	242	1	9.2655
RPH3A	9	0.0021315	0.005459	0.487002	243	2	3.7384
C5orf34	9	0.0021325	0.0054613	0.487002	244	1	8.9036
hsa-mir-4789	12	0.0021337	0.0058863	0.49457	245	3	2.3243
CCDC11	9	0.0021567	0.0055061	0.48702	246	2	3.9504
NFU1	9	0.0021679	0.0055267	0.48702	247	2	3.5105
FMN2	9	0.0021707	0.005529	0.48702	248	2	4.7394
POU4F3	9	0.0022261	0.0056487	0.493432	249	1	9.1691
YRDC	9	0.0022443	0.0056788	0.493432	250	2	3.2174
HSD17B8	9	0.0022571	0.0056998	0.493432	251	2	4.7059
hsa-mir-7852	9	0.0022643	0.0057158	0.493432	252	2	3.7512
hsa-mir-4278	12	0.0022883	0.0062801	0.505889	253	2	3.9885
EYA2	9	0.0022902	0.0057647	0.493432	254	2	5.162
EFNA5	9	0.002293	0.0057688	0.493432	255	2	4.9159
SENP7	9	0.0023017	0.0057839	0.493432	256	2	4.501
OR2T11	9	0.0023197	0.0058168	0.493986	257	2	5.6541
CD34	9	0.002354	0.0058886	0.49457	258	2	3.5042
AGTR2	9	0.0024038	0.0059735	0.495784	259	2	4.4851
C19orf66	9	0.0024112	0.0059854	0.495784	260	2	4.5385
ING2	9	0.0024134	0.0059914	0.495784	261	2	5.7273
BACE2	9	0.0024216	0.0060042	0.495784	262	2	4.7145
MPST	9	0.002429	0.0060174	0.495784	263	2	5.4766
hsa-mir-10a	12	0.0024465	0.0067105	0.513819	264	2	4.1117
DENND4A	9	0.0024602	0.0060681	0.498069	265	1	9.1476
EIF4EBP3	9	0.0024961	0.0061394	0.502018	266	2	3.8074
RBM10	9	0.0025232	0.0061956	0.504339	267	2	3.1341
OPN3	9	0.0025338	0.0062143	0.504339	268	2	4.3383
FAM172A	9	0.0025717	0.0062742	0.505889	269	2	4.2837
KCNE2	9	0.0025961	0.0063185	0.507096	270	2	4.0196
ZNF706	9	0.0026474	0.0064044	0.512093	271	1	8.4521
TEC	9	0.0026794	0.006456	0.512097	272	2	4.3786
TBX5	9	0.0026825	0.0064592	0.512097	273	2	5.2455
ZNF521	9	0.0026942	0.006483	0.512097	274	2	5.8286
SMARCA5	9	0.0027027	0.006499	0.512097	275	2	3.2766
hsa-mir-4306	12	0.0027175	0.0074434	0.53001	276	1	9.0626
hsa-mir-365b	12	0.0027313	0.0074846	0.53001	277	2	3.8543
KCNG3	9	0.0027387	0.0065675	0.513819	278	2	4.6663
NTF3	9	0.002741	0.0065721	0.513819	279	1	8.5817
ZMPSTE24	9	0.0027878	0.0066457	0.513819	280	1	8.9252
SCT	9	0.0028003	0.0066699	0.513819	281	2	3.5063
hsa-mir-3919	9	0.0028146	0.0066964	0.513819	282	2	3.5999
GLT6D1	9	0.0028209	0.0067105	0.513819	283	2	5.8102
C7orf72	9	0.0028689	0.0067969	0.5166	284	2	4.4914
PNMA6A	9	0.0028721	0.0068028	0.5166	285	2	5.1941
DEFB118	9	0.0028785	0.0068184	0.5166	286	2	3.431
hsa-mir-3689d-2	12	0.0029046	0.0079438	0.535158	287	2	6.0372
ZC3H8	9	0.002914	0.0068792	0.519388	288	2	3.7
hsa-mir-6515	12	0.002927	0.0080018	0.535158	289	3	2.0817
FBXO7	9	0.0029282	0.0069066	0.519647	290	2	5.1689
ZNF704	9	0.0029415	0.0069354	0.520008	291	2	3.6105
hsa-mir-6810	12	0.0029733	0.0081201	0.53809	292	2	4.1448
C17orf96	9	0.0029749	0.0069911	0.521265	293	1	8.2368
CCL20	9	0.0029823	0.0070002	0.521265	294	2	3.6798
OS9	9	0.0030217	0.0070706	0.521447	295	1	8.8176
FAM178A	9	0.0030332	0.007088	0.521447	296	2	3.9922
GP9	9	0.0030414	0.0070989	0.521447	297	2	5.4338
KL	9	0.0030685	0.0071492	0.523364	298	2	5.585
TREH	9	0.0031211	0.0072387	0.524146	299	2	3.691
SEPSECS	9	0.0031429	0.0072698	0.524146	300	2	4.9931
SOHLH2	9	0.0031429	0.0072698	0.524146	301	2	4.1605
LOC100505679	9	0.0031546	0.0072945	0.524146	302	2	3.084
RAC1	9	0.0031613	0.0073041	0.524146	303	2	3.5001
DCP1B	9	0.0031621	0.007305	0.524146	304	1	8.6571
SLC2A7	9	0.0032204	0.0074192	0.53001	305	2	3.0574
FCER1G	9	0.0032595	0.0074814	0.53001	306	2	2.8858
GRM3	9	0.0032903	0.0075389	0.530944	307	2	4.93
PHF16	9	0.0033024	0.0075568	0.530944	308	1	8.566
OTX2	9	0.0033281	0.0076093	0.530944	309	2	3.0134
SDCBP	9	0.0033488	0.007655	0.530944	310	2	3.1511
SLC30A3	9	0.0033492	0.0076559	0.530944	311	1	8.7081
IL36G	9	0.0033765	0.0076975	0.530944	312	2	5.6417
HIST1H2BC	9	0.0033939	0.0077354	0.530944	313	2	4.1677
CALCA	9	0.0033991	0.007751	0.530944	314	2	2.842
ZFAND1	9	0.0034235	0.0077907	0.530944	315	2	3.7819
CCDC147	9	0.0034287	0.0077998	0.530944	316	2	5.1554
PLXNA2	9	0.0034427	0.0078163	0.530944	317	1	8.9199
STAMBPL1	9	0.0034427	0.0078163	0.530944	318	2	3.4383
OSGIN1	9	0.0034937	0.0079017	0.535071	319	2	3.5879
NAMPT	9	0.0035363	0.007978	0.535158	320	1	8.6619
FMR1	9	0.0035468	0.0079918	0.535158	321	2	5.1637
CBX7	9	0.003583	0.0080521	0.535337	322	1	8.8571
PPP1R12C	9	0.0035841	0.0080539	0.535337	323	2	3.1347
POTEG	6	0.00361	0.0070733	0.521447	324	2	3.4107
hsa-mir-3131	12	0.0036625	0.0099254	0.591652	325	2	3.8336
ANGPTL4	9	0.0036765	0.0082435	0.5446	326	1	8.9179
KIDINS220	9	0.0037233	0.0083171	0.547561	327	1	8.5214
NonTargetingControlGuideForHuman_0322	3	0.0037404	0.005836	0.493986	328	1	6.4504
MYO9A	9	0.003741	0.0083422	0.547561	329	2	2.7123
UBXN6	9	0.0037537	0.0083641	0.547561	330	2	5.3246
RENBP	9	0.0037701	0.0083961	0.547999	331	1	8.4699
CD209	9	0.0038105	0.008474	0.551423	332	2	4.8795
PRG2	9	0.0038566	0.0085698	0.554179	333	2	4.0446
SPTBN5	9	0.0038636	0.008583	0.554179	334	1	8.5311
CPNE5	9	0.0038899	0.008626	0.554179	335	2	3.1869
TMPRSS9	9	0.0039029	0.0086506	0.554179	336	2	3.5123
FHL2	9	0.0039103	0.0086634	0.554179	337	1	8.7704
CFHR4	9	0.0039196	0.0086812	0.554179	338	2	4.7058
hsa-mir-4327	12	0.003926	0.01064	0.609355	339	3	1.3729
CD177	9	0.0039289	0.0086954	0.554179	340	2	3.0916
SYN1	9	0.0039571	0.0087534	0.556241	341	1	8.6308
RNF180	9	0.0040038	0.0088439	0.560347	342	2	4.4876
EIF4E1B	9	0.0040505	0.0089252	0.56368	343	1	8.5258
CBL	9	0.0040642	0.0089485	0.56368	344	2	3.196
GRAP2	9	0.0041003	0.0090148	0.565515	345	2	3.9355
COL4A6	9	0.0041079	0.0090299	0.565515	346	2	4.3141
GRIN3B	9	0.0041518	0.0091112	0.568965	347	2	4.61
RB1	9	0.0042075	0.0092085	0.57339	348	2	3.9334
CTTNBP2	9	0.0042229	0.0092391	0.573593	349	2	3.0319
C1orf173	9	0.0042375	0.0092647	0.573593	350	1	7.8364
NLGN3	9	0.0042842	0.0093319	0.574662	351	1	8.6801
CYP11B1	9	0.0042887	0.0093401	0.574662	352	2	2.8262
LNPEP	9	0.0043159	0.0093831	0.574662	353	2	3.5429
WDR89	9	0.004331	0.0094068	0.574662	354	2	4.5021
SYNC	9	0.0043355	0.0094146	0.574662	355	2	3.8803
IFITM2	9	0.0043844	0.0094987	0.576545	356	2	2.7569
MRPL4	9	0.0044244	0.0095832	0.580051	357	1	8.4123
PDZD7	9	0.0044851	0.0096883	0.584779	358	2	2.6005
SEC14L4	9	0.0045728	0.0098564	0.591652	359	2	2.8345
PLA2G4A	9	0.0045768	0.0098638	0.591652	360	2	5.0133
PSAP	9	0.0046113	0.0099318	0.591652	361	2	4.6109
HMGN4	9	0.0046149	0.0099387	0.591652	362	2	2.8972
GGNBP2	9	0.0046593	0.010018	0.594724	363	2	3.5224
NonTargetingControlGuideForHuman_0638	3	0.0046605	0.0067064	0.513819	364	1	6.1454
CETN2	9	0.0046815	0.010058	0.594961	365	2	2.9844
2021-03-05	9	0.0047048	0.010093	0.594961	366	2	4.8687
KCNIP4	9	0.0047099	0.010104	0.594961	367	2	2.9846
HDAC1	9	0.0047997	0.010251	0.601988	368	2	3.8807
ECSIT	9	0.0048428	0.010325	0.602226	369	2	3.0624
KBTBD3	9	0.0048449	0.010327	0.602226	370	1	7.992
FRMD3	9	0.0048613	0.010352	0.602226	371	2	2.8288
CECR2	9	0.0048717	0.010373	0.602226	372	2	2.4612
HERPUD1	9	0.0048861	0.010394	0.602226	373	2	2.3455
PPP1R15B	9	0.0049192	0.010449	0.603789	374	2	2.7121
OR8G1	9	0.0049383	0.010486	0.60429	375	1	8.2479
GALNT16	9	0.0049649	0.010537	0.605654	376	2	2.903
hsa-mir-6831	12	0.0050311	0.012612	0.64928	377	2	3.1978
MED23	9	0.0050317	0.010658	0.609355	378	1	8.4339
CCM2L	9	0.0051011	0.010793	0.613822	379	2	2.3982
RNF182	9	0.0051011	0.010793	0.613822	380	2	2.3071
hsa-mir-3137	12	0.005142	0.012771	0.64928	381	2	3.5671
POLK	9	0.0051518	0.010891	0.61457	382	2	2.5066
SF1	9	0.0051518	0.010891	0.61457	383	2	4.4034
PITX2	9	0.0051518	0.010891	0.61457	384	2	2.7538
ACPP	9	0.0051858	0.010953	0.616305	385	2	3.202
PHKB	9	0.0052177	0.011006	0.616305	386	2	3.9847
HMGXB3	9	0.0052185	0.011007	0.616305	387	2	4.8953
CES5A	9	0.0053119	0.011173	0.622289	388	1	8.049
TCP10L	9	0.0053485	0.011228	0.622289	389	2	2.5534
TPSD1	9	0.0053586	0.011243	0.622289	390	1	8.3021
ESR2	9	0.0053808	0.011286	0.622289	391	2	2.6933
PNLIPRP3	9	0.0053808	0.011286	0.622289	392	2	2.2631
HS6ST2	9	0.0053808	0.011286	0.622289	393	2	2.2472
APOL2	9	0.0054394	0.011381	0.623651	394	2	3.9478
CSMD3	9	0.0054589	0.011411	0.623651	395	2	3.0245
hsa-mir-3168	12	0.0054783	0.013337	0.653967	396	2	4.2863
C2orf16	9	0.0054807	0.01145	0.623651	397	2	3.6559
HIST1H4I	9	0.0055135	0.011512	0.623651	398	2	2.9407
CCAR1	9	0.0055135	0.011512	0.623651	399	2	3.4783
CACNB4	9	0.0055485	0.011574	0.625404	400	2	4.1813
VPS18	9	0.005592	0.011655	0.627759	401	1	7.3496
APOL4	9	0.0056211	0.011698	0.627759	402	2	3.2526
hsa-mir-3713	12	0.0056264	0.013574	0.658591	403	2	3.347
NonTargetingControlGuideForHuman_0711	3	0.0056422	0.0076358	0.530944	404	1	5.9867
MGME1	9	0.0056432	0.011733	0.627759	405	2	2.8308
CDH24	9	0.0056432	0.011733	0.627759	406	2	4.459
hsa-mir-491	12	0.0056681	0.013647	0.658591	407	2	4.5839
WT1	9	0.0056853	0.011803	0.629969	408	1	8.0865
TBC1D7	9	0.0057297	0.011884	0.631352	409	2	4.3657
EFNA1	9	0.005732	0.011888	0.631352	410	1	8.2221
BSPRY	9	0.0057498	0.011917	0.631352	411	2	2.9894
SLC4A4	9	0.0058191	0.012053	0.637008	412	2	2.7988
DHX40	9	0.0058708	0.012141	0.640083	413	2	2.482
KRT25	9	0.0059408	0.01227	0.642672	414	2	2.9136
EP300	9	0.0059408	0.01227	0.642672	415	2	3.0262
hsa-mir-17	12	0.0059494	0.014093	0.661969	416	2	3.0713
BDH1	9	0.0059654	0.01231	0.642672	417	2	4.8827
LYZL1	9	0.0059703	0.012321	0.642672	418	2	2.6374
TMEM82	9	0.0059839	0.012338	0.642672	419	2	4.3124
DMRTC1B	6	0.0060364	0.011423	0.623651	420	1	6.6513
YDJC	9	0.0060843	0.012521	0.64928	421	2	4.1931
RABEPK	9	0.0061053	0.012551	0.64928	422	1	8.0126
MYL12B	9	0.006152	0.012628	0.64928	423	1	7.189
ELFN2	9	0.0061532	0.012629	0.64928	424	2	4.4409
BFSP1	9	0.0061624	0.012645	0.64928	425	2	4.0388
KRTAP19-8	9	0.0061986	0.012711	0.64928	426	1	7.5237
RPL31	9	0.0062132	0.012736	0.64928	427	2	3.2897
ARHGAP44	9	0.0062132	0.012736	0.64928	428	2	3.0028
OASL	9	0.0062453	0.012794	0.64928	429	1	7.1442
GLO1	9	0.0063177	0.012924	0.649778	430	2	3.5712
C3orf18	9	0.0063177	0.012924	0.649778	431	2	2.7751
NOC3L	9	0.0063177	0.012924	0.649778	432	2	2.9079
hsa-mir-4422	12	0.0063247	0.014704	0.671152	433	2	5.4159
hsa-mir-2276	12	0.0063303	0.014712	0.671152	434	2	4.6265
OR5H6	9	0.0063386	0.012962	0.650176	435	1	7.8343
RFC3	9	0.0063854	0.013043	0.652722	436	2	3.782
FSCN3	9	0.00643	0.013122	0.653967	437	2	2.5799
C21orf62	9	0.0064771	0.013203	0.653967	438	2	3.2124
GLUD1	9	0.0064771	0.013203	0.653967	439	2	2.3769
RTP1	9	0.0064785	0.013205	0.653967	440	1	7.9545
NCAM2	9	0.0065252	0.013292	0.653967	441	2	4.1758
SLC18A2	9	0.006567	0.013372	0.653967	442	2	3.1666
DBT	9	0.006567	0.013372	0.653967	443	2	2.6433
STAC2	9	0.0065718	0.013382	0.653967	444	1	7.8253
BTN3A2	9	0.0065741	0.013386	0.653967	445	2	2.5847
SCNN1A	9	0.0065836	0.0134	0.653967	446	2	4.5336
OXSM	9	0.0066184	0.013463	0.655568	447	1	7.0865
ADH1B	9	0.0067117	0.01362	0.658591	448	1	7.9725
TMEM30A	9	0.0067268	0.013645	0.658591	449	2	3.1057
AQP4	9	0.0067461	0.013681	0.658591	450	2	2.2303
RSRC1	9	0.0067583	0.013707	0.658591	451	1	7.4038
C2orf78	9	0.0068087	0.013801	0.661603	452	2	4.4733
GET4	9	0.0068516	0.013879	0.661969	453	2	4.9785
ARHGAP15	9	0.0068522	0.01388	0.661969	454	2	4.5333
DDX31	9	0.0068885	0.01394	0.661969	455	2	2.6654
PPP1R21	9	0.0069201	0.014006	0.661969	456	2	2.5675
C1QTNF9B-AS1	9	0.0069347	0.014038	0.661969	457	2	4.0557
TMC2	9	0.0069448	0.014065	0.661969	458	1	7.5721
TEX33	9	0.0069591	0.014091	0.661969	459	2	2.2777
C6orf132	9	0.0069591	0.014091	0.661969	460	2	2.1506
CCDC102B	9	0.0069786	0.014124	0.661969	461	2	3.8339
EDN3	9	0.0069957	0.014155	0.661969	462	2	2.7926
NIPA2	9	0.0070079	0.014175	0.661969	463	2	2.0927
ATP13A4	9	0.0070741	0.014289	0.664522	464	2	2.8706
hsa-mir-4308	12	0.0070841	0.015977	0.687943	465	2	5.0598
TMEM41A	9	0.0070847	0.01431	0.664522	466	1	7.0439
APOPT1	9	0.0070913	0.014321	0.664522	467	2	4.1128
CYP1B1	9	0.0071313	0.014396	0.665847	468	1	7.1293
GLE1	9	0.0071406	0.014411	0.665847	469	2	2.0167
SUSD5	9	0.0071779	0.014477	0.666887	470	1	7.5218
DRAP1	9	0.0071875	0.014496	0.666887	471	2	2.2386
STXBP1	9	0.0072712	0.01464	0.670745	472	1	7.2996
FOXC2	9	0.0072719	0.014641	0.670745	473	2	2.9171
ZNF829	9	0.0073342	0.014753	0.671434	474	2	3.3488
OIT3	9	0.0073692	0.014811	0.671434	475	2	3.4278
PKDREJ	9	0.007411	0.014887	0.673464	476	2	4.6622
hsa-mir-4429	12	0.0074464	0.016584	0.697074	477	2	3.2113
EPG5	9	0.0074576	0.01497	0.675604	478	1	7.7637
COPZ1	9	0.0074722	0.014997	0.675604	479	2	2.4497
LARS	9	0.0075201	0.015079	0.67741	480	2	4.189
DCHS1	9	0.0075353	0.015104	0.67741	481	2	3.7951
ADCY8	9	0.0075505	0.015131	0.67741	482	2	3.6274
NonTargetingControlGuideForHuman_0648	3	0.0075727	0.0094964	0.576545	483	1	5.4447
ZAP70	9	0.0075885	0.015191	0.678687	484	2	2.7672
hsa-mir-145	12	0.0075998	0.016828	0.702598	485	2	3.7101
PRAMEF20	9	0.0076266	0.01526	0.679628	486	2	3.5284
CXorf27	9	0.007647	0.015295	0.679628	487	2	2.5751
GPATCH8	9	0.0076521	0.015306	0.679628	488	2	2.8094
GTF2IRD2B	9	0.0076776	0.015352	0.680283	489	2	2.6649
MYH15	9	0.0076929	0.015384	0.680309	490	2	2.4415
PDZD9	9	0.0077371	0.015464	0.681362	491	1	7.3587
WFDC3	9	0.0077517	0.015488	0.681362	492	2	2.394
LRRC36	9	0.0077748	0.015522	0.681362	493	2	2.1028
LSM12	9	0.0078108	0.015596	0.681362	494	2	4.0757
CNKSR3	9	0.0078108	0.015596	0.681362	495	2	2.9074
ST6GAL1	9	0.0078108	0.015596	0.681362	496	2	4.561
ABCA3	9	0.0078649	0.015693	0.684214	497	2	3.4174
HNRNPA1L2	9	0.0079235	0.015813	0.686334	498	1	7.5434
LYPD6B	9	0.0079477	0.01585	0.686334	499	2	3.0166
LRRC26	9	0.0079684	0.015882	0.686334	500	2	4.4684
C12orf68	9	0.0079684	0.015882	0.686334	501	2	3.1397
TBRG4	9	0.0079762	0.0159	0.686334	502	2	3.5542
hsa-mir-4793	12	0.008037	0.017546	0.714144	503	2	2.9959
GALNS	9	0.0080632	0.01606	0.687943	504	2	4.6789
hsa-mir-1914	12	0.0080701	0.017602	0.714271	505	1	7.9005
HIST1H2BA	9	0.0080856	0.016096	0.687943	506	2	2.8036
LPPR5	9	0.0080856	0.016096	0.687943	507	2	4.0434
ANO6	9	0.0080856	0.016096	0.687943	508	2	1.5316
HOXD10	9	0.0081563	0.016224	0.691487	509	2	3.2171
SELPLG	9	0.0081747	0.016261	0.691487	510	2	2.3145
SYPL2	9	0.0081852	0.016275	0.691487	511	2	4.6022
WFDC2	9	0.0082029	0.016307	0.69149	512	1	7.5683
IRF4	9	0.0082695	0.01643	0.694835	513	2	2.5702
COG7	9	0.0082801	0.01645	0.694835	514	2	2.655
NDUFV1	9	0.008394	0.016664	0.697074	515	2	2.0928
PRR21	9	0.008394	0.016664	0.697074	516	2	2.0801
CCND2	9	0.008394	0.016664	0.697074	517	2	2.097
FTO	9	0.008394	0.016664	0.697074	518	2	3.6825
hsa-mir-6838	12	0.0085046	0.018341	0.721675	519	1	7.5649
MAN2A2	9	0.0085289	0.016895	0.703702	520	1	7.8073
HOXB7	9	0.0085435	0.01692	0.703702	521	2	1.5939
WDR52	9	0.0085754	0.016978	0.704801	522	1	7.3275
DEFB135	9	0.0086685	0.017148	0.709769	523	1	7.3789
TBC1D10A	9	0.0086943	0.017196	0.709769	524	2	3.0155
HOXA7	9	0.0086943	0.017196	0.709769	525	2	3.8191
SKIL	9	0.0087616	0.017309	0.712543	526	1	7.2643
IMPAD1	9	0.0087728	0.017329	0.712543	527	2	2.9254
C17orf59	9	0.0087999	0.017385	0.712693	528	2	2.9757
UTP15	9	0.0088082	0.017399	0.712693	529	1	7.2058
LEPR	9	0.0088462	0.017465	0.713328	530	2	3.6326
PAX8	9	0.0088547	0.01748	0.713328	531	2	4.2249
TGIF2LX	9	0.0089013	0.017566	0.714144	532	1	7.4175
THSD1	9	0.0089472	0.017656	0.715101	533	2	3.6769
NECAP2	9	0.0089884	0.017717	0.716242	534	2	3.1637
APOL3	9	0.0090406	0.017811	0.718707	535	2	2.8385
PLA2G4F	9	0.0090846	0.017883	0.720279	536	2	2.3228
TOMM5	9	0.0091339	0.017975	0.721333	537	1	6.6255
IZUMO1	9	0.0091343	0.017976	0.721333	538	2	2.3731
SLC22A13	9	0.0091537	0.018012	0.721427	539	2	2.0514
BHMT2	9	0.009198	0.018092	0.721675	540	2	2.319
PRPF38A	9	0.009227	0.018141	0.721675	541	1	7.1943
TRAF3IP1	9	0.009273	0.018213	0.721675	542	2	2.4998
GKAP1	9	0.0092735	0.018214	0.721675	543	1	7.1924
CLPSL1	9	0.0092953	0.018251	0.721675	544	2	2.7281
TF	9	0.0093064	0.018273	0.721675	545	2	1.8806
hsa-mir-5704	12	0.0093111	0.019704	0.740712	546	2	5.1767
CHMP1B	9	0.0093315	0.01832	0.721675	547	2	3.7036
PLK1S1	9	0.0093315	0.01832	0.721675	548	2	4.0329
KIAA0319L	9	0.0093818	0.018402	0.721675	549	2	2.339
TECPR2	9	0.0093986	0.018435	0.721675	550	2	3.2087
ID3	9	0.0094131	0.01846	0.721675	551	1	7.0762
SLC7A3	9	0.0094267	0.018484	0.721675	552	2	2.0403
HS3ST3A1	9	0.0094267	0.018484	0.721675	553	2	1.728
OR5T3	9	0.0094596	0.018555	0.723137	554	1	7.1404
ZNF774	9	0.0095061	0.01864	0.725145	555	1	7.2286
PTBP3	9	0.0095526	0.018725	0.72621	556	1	6.576
ECEL1	9	0.0095758	0.018773	0.72621	557	2	2.8547
UBE2D1	9	0.0095871	0.018794	0.72621	558	2	3.0128
PPP1R27	9	0.0095991	0.01882	0.72621	559	1	7.1976
TMPRSS11F	9	0.0096211	0.018868	0.72621	560	2	2.9789
ZNF354B	9	0.0096457	0.018918	0.726724	561	2	4.441
TSSK2	9	0.0096636	0.018949	0.726724	562	2	2.0995
NonTargetingControlGuideForHuman_0344	3	0.0096638	0.011477	0.623651	563	1	4.5223
SFTA3	9	0.0098317	0.019234	0.734652	564	1	6.9947
hsa-mir-4691	12	0.0098392	0.020587	0.742829	565	2	3.9346
FSTL4	9	0.009843	0.019257	0.734652	566	2	3.1177
KLHL42	9	0.0098782	0.019315	0.735553	567	1	6.9783
MRFAP1	9	0.0099463	0.019433	0.73745	568	2	2.8016
TOMM22	9	0.0099463	0.019433	0.73745	569	2	1.8622
ANKRD27	9	0.010018	0.019559	0.740224	570	2	3.8088
DEFB4A	9	0.01005	0.019612	0.740224	571	2	2.6066
IL17A	9	0.010064	0.019642	0.740224	572	1	6.9451
RNF128	9	0.010111	0.019724	0.740712	573	1	7.0329
MS4A5	9	0.010157	0.019799	0.741219	574	1	6.513
CCDC82	9	0.010183	0.019845	0.741219	575	2	2.8515
CRELD1	9	0.010204	0.019874	0.741219	576	2	1.9796
ZNF143	9	0.010204	0.019874	0.741219	577	1	7.3598
CFHR3	9	0.01023	0.019921	0.741681	578	2	1.9203
hsa-mir-4507	12	0.010236	0.021215	0.751551	579	2	2.3949
NUDT11	9	0.01025	0.019961	0.74192	580	1	7.1383
TAP2	9	0.010273	0.020002	0.742009	581	2	2.2218
C7orf10	9	0.010288	0.020034	0.742009	582	2	2.3521
CLCA4	9	0.01032	0.020086	0.742009	583	1	6.5892
H1FX	9	0.010329	0.020101	0.742009	584	2	1.7954
HMGCS2	9	0.010405	0.020247	0.742829	585	2	3.0413
TXNL1	9	0.010405	0.020247	0.742829	586	2	2.4217
ST6GALNAC3	9	0.010405	0.020247	0.742829	587	2	3.9149
KBTBD7	9	0.010436	0.020302	0.742829	588	2	4.1481
GNA11	9	0.010458	0.020341	0.742829	589	2	3.6388
TIMM17B	9	0.010505	0.020424	0.742829	590	2	2.4229
ARRB2	9	0.010505	0.020424	0.742829	591	2	2.5046
hsa-mir-660	12	0.01052	0.021724	0.756797	592	2	3.3427
LNX2	9	0.010552	0.020508	0.742829	593	2	1.8597
hsa-mir-4318	12	0.010613	0.021886	0.758395	594	1	7.7047
KLHL21	9	0.010622	0.020624	0.742829	595	1	6.9025
GTF3C1	9	0.010629	0.020637	0.742829	596	2	1.6709
TMC3	9	0.010629	0.020637	0.742829	597	2	2.6384
CERS3	9	0.010629	0.020637	0.742829	598	2	1.5684
CNDP1	9	0.010629	0.020637	0.742829	599	2	1.8228
TTLL2	9	0.010668	0.020704	0.743995	600	2	4.0406
CKM	9	0.010691	0.020746	0.744271	601	2	1.7008
C14orf169	9	0.010715	0.020784	0.744399	602	1	6.7019
MICU1	9	0.010808	0.020939	0.748471	603	1	6.4591
GABRA5	9	0.010823	0.020966	0.748471	604	2	3.4061
ZBTB40	9	0.010854	0.021028	0.749422	605	1	6.9659
NDUFB1	9	0.010901	0.021106	0.750988	606	1	7.0694
hsa-mir-422a	12	0.010933	0.02242	0.761766	607	2	4.5415
CAAP1	9	0.010947	0.021189	0.751551	608	1	7.1331
BSCL2	9	0.010975	0.021235	0.751551	609	2	3.5353
hsa-mir-668	12	0.010982	0.0225	0.761766	610	2	3.5606
ITM2C	9	0.01104	0.021358	0.751551	611	1	6.9888
SETDB2	9	0.011045	0.021365	0.751551	612	2	1.6469
FAM105A	9	0.011045	0.021365	0.751551	613	2	3.15
BLNK	9	0.011045	0.021365	0.751551	614	2	1.7067
NonTargetingControlGuideForHuman_0151	3	0.011131	0.012832	0.649683	615	1	5.025
SMAD5	9	0.011133	0.021532	0.756012	616	1	6.646
DESI1	9	0.01119	0.021631	0.756012	617	2	3.5345
PIBF1	9	0.01119	0.021631	0.756012	618	2	1.7108
ART3	9	0.01119	0.021631	0.756012	619	2	1.9617
FASN	9	0.011226	0.021697	0.756797	620	1	7.0005
CCDC173	9	0.011305	0.021847	0.758395	621	2	1.6262
UBE2Z	9	0.011319	0.021871	0.758395	622	2	4.3296
TNFSF10	9	0.011357	0.021934	0.758395	623	2	3.9703
PTPN20A	9	0.011375	0.021968	0.758395	624	2	1.9309
CHMP2B	9	0.011381	0.021979	0.758395	625	2	3.988
HECTD3	9	0.011501	0.022207	0.759562	626	2	2.8108
RAB11FIP3	9	0.011504	0.022212	0.759562	627	1	6.2477
C17orf53	9	0.011513	0.022224	0.759562	628	2	1.9685
ZNF404	9	0.011538	0.022259	0.759562	629	2	2.7678
C17orf99	9	0.011538	0.022259	0.759562	630	2	2.3372
F5	9	0.011538	0.022259	0.759562	631	2	3.2035
IL11RA	9	0.011636	0.022431	0.761766	632	2	2.2414
ZFP36L1	9	0.011644	0.022449	0.761766	633	2	3.7611
ARSA	9	0.01168	0.022518	0.761766	634	2	1.8231
SUPV3L1	9	0.01169	0.022534	0.761766	635	1	7.0526
CLEC4M	9	0.011717	0.022586	0.762322	636	2	3.6714
CCDC54	9	0.011791	0.022718	0.765587	637	2	1.6029
ACSBG1	9	0.011829	0.022778	0.766427	638	1	6.6022
hsa-mir-508	12	0.011831	0.023923	0.782798	639	2	3.7345
ARID3A	9	0.011876	0.022851	0.767564	640	1	6.9839
RFPL4B	9	0.011891	0.022883	0.767564	641	2	2.4047
hsa-mir-548c	9	0.011919	0.02293	0.767969	642	2	1.9305
SEZ6	9	0.012003	0.023075	0.771613	643	2	3.7455
SYTL1	9	0.012031	0.023119	0.771919	644	2	2.0832
EN2	9	0.012053	0.023156	0.771965	645	2	1.7744
hsa-mir-7844	12	0.012098	0.024382	0.790931	646	1	6.6292
GPR50	9	0.012108	0.023245	0.773714	647	1	6.7615
MTMR2	9	0.012201	0.023398	0.777615	648	1	6.1148
EIF3M	9	0.01234	0.023628	0.781766	649	1	6.0804
FADS3	9	0.012464	0.023847	0.781766	650	2	1.5197
ZNF692	9	0.012464	0.023847	0.781766	651	2	1.2736
CXCR3	9	0.012464	0.023847	0.781766	652	2	1.6581
CCDC6	9	0.012464	0.023847	0.781766	653	2	2.1122
PCYT2	9	0.012464	0.023847	0.781766	654	2	1.5635
IL5	9	0.012464	0.023847	0.781766	655	2	1.8305
KDR	9	0.012464	0.023847	0.781766	656	2	1.963
ZNF212	9	0.012464	0.023847	0.781766	657	2	1.8989
hsa-mir-3614	12	0.012506	0.025067	0.798799	658	2	2.6476
OGFOD3	9	0.012525	0.023951	0.782798	659	1	6.7993
hsa-mir-764	12	0.012536	0.025113	0.799065	660	2	3.6244
IL17D	9	0.012572	0.024027	0.784094	661	1	6.7673
ST8SIA4	9	0.012618	0.024114	0.785759	662	1	6.6066
AHSG	9	0.012665	0.024202	0.787448	663	1	6.0323
POLRMT	9	0.012757	0.024354	0.790931	664	1	6.6376
BCL3	9	0.012878	0.024569	0.791896	665	2	3.2458
PTPN9	9	0.012901	0.024604	0.791896	666	2	2.2531
AP4M1	9	0.01291	0.024624	0.791896	667	2	2.9391
ZNF512B	9	0.012927	0.024648	0.791896	668	2	3.0241
MRFAP1L1	9	0.012952	0.024689	0.791896	669	2	3.6539
TRAPPC3	9	0.012988	0.024741	0.791896	670	2	2.3535
NIPSNAP3B	9	0.012988	0.024741	0.791896	671	2	1.7636
UBA6	9	0.012988	0.024741	0.791896	672	2	3.1995
GPRC6A	9	0.012988	0.024741	0.791896	673	2	2.3046
RWDD2B	9	0.01306	0.024864	0.794657	674	2	1.3883
FKRP	9	0.013154	0.025029	0.798765	675	2	2.8857
NonTargetingControlGuideForHuman_0734	3	0.01321	0.014793	0.671434	676	1	4.6858
UPK1B	9	0.013259	0.025203	0.800146	677	2	3.9148
AJUBA	9	0.013267	0.02522	0.800146	678	1	6.6182
ZNF567	9	0.013314	0.025309	0.800232	679	2	1.9931
IL1RAPL2	9	0.013314	0.025309	0.800232	680	2	2.8851
hsa-mir-3945	12	0.013347	0.026452	0.810726	681	2	2.0982
SMARCC2	9	0.01336	0.025389	0.800232	682	1	6.3962
HLA-DOB	9	0.01337	0.025408	0.800232	683	2	3.4712
MAP2K3	9	0.01337	0.025408	0.800232	684	2	2.8606
TRIM40	9	0.013426	0.025505	0.80064	685	2	1.6694
PDE3A	9	0.013452	0.025547	0.80064	686	2	3.3059
UBXN2B	9	0.013453	0.025548	0.80064	687	1	6.5066
APBB2	9	0.013482	0.025591	0.80064	688	2	2.2168
OTOS	9	0.013499	0.02562	0.80064	689	1	6.5035
hsa-mir-3117	12	0.013502	0.026705	0.816189	690	2	2.2147
PAPSS1	9	0.013522	0.025663	0.80064	691	2	3.6774
PDHA1	9	0.013546	0.025697	0.80064	692	1	6.6601
C17orf97	9	0.013591	0.025789	0.80064	693	2	2.4048
SCN7A	9	0.013591	0.025789	0.80064	694	2	2.5394
NCOA5	9	0.013592	0.02579	0.80064	695	1	6.5852
ATAD2B	9	0.013767	0.026071	0.807051	696	2	2.8843
NDST4	9	0.013767	0.026071	0.807051	697	2	1.981
PROL1	9	0.013854	0.026243	0.810726	698	2	2.5783
RSPO2	9	0.013884	0.026295	0.810726	699	2	2.0932
HYAL1	9	0.013904	0.026326	0.810726	700	2	2.568
LOC100287036	9	0.013914	0.026342	0.810726	701	2	1.4931
hsa-mir-605	12	0.013955	0.027448	0.828313	702	2	3.3518
LOC100287399	9	0.013963	0.026423	0.810726	703	2	4.1249
CD99_X	9	0.013971	0.026437	0.810726	704	2	3.5718
SPACA3	9	0.014055	0.026583	0.813608	705	1	5.9607
RPL19	9	0.01421	0.02686	0.818614	706	2	1.2029
KIAA0195	9	0.01421	0.02686	0.818614	707	2	1.3862
PSCA	9	0.014287	0.027003	0.821817	708	1	6.5586
FSD1L	9	0.01438	0.027167	0.825636	709	1	5.8426
PRSS27	9	0.01442	0.027242	0.826753	710	2	1.4264
NETO1	9	0.014481	0.027352	0.827791	711	2	2.3233
SH3GL2	9	0.014481	0.027352	0.827791	712	2	1.4606
TMEM74	9	0.014518	0.027414	0.828313	713	1	6.6749
SMIM6	9	0.014565	0.027508	0.828313	714	1	6.5787
RPL12	9	0.014611	0.027587	0.828313	715	1	6.361
RFWD3	9	0.014618	0.0276	0.828313	716	2	2.7875
hsa-mir-6085	12	0.014631	0.02857	0.8366	717	1	6.9152
OR6A2	9	0.014683	0.027715	0.828313	718	2	2.4473
ELF2	9	0.014683	0.027715	0.828313	719	2	1.7584
MIPOL1	9	0.014704	0.02775	0.828313	720	1	6.0929
SLC25A42	9	0.014748	0.027825	0.828313	721	2	2.5619
TMEM123	9	0.01475	0.027829	0.828313	722	1	6.1779
ALS2CR12	9	0.014796	0.027912	0.828313	723	2	3.6907
GTF2I	9	0.014843	0.027978	0.828313	724	1	6.3773
C1QA	9	0.014868	0.028019	0.828313	725	2	1.8235
AAED1	9	0.014868	0.028019	0.828313	726	2	1.5844
HEY1	9	0.014868	0.028019	0.828313	727	2	1.4667
MAP1A	9	0.014868	0.028019	0.828313	728	2	1.9135
C16orf90	9	0.014868	0.028019	0.828313	729	2	1.3182
CADPS	9	0.014935	0.028148	0.830975	730	1	6.0657
OR5H1	9	0.01502	0.028289	0.83402	731	2	1.5024
C19orf70	9	0.015074	0.028385	0.835685	732	2	3.5594
CKLF-CMTM1	9	0.01512	0.028472	0.8366	733	1	6.2335
PMPCA	9	0.015167	0.028555	0.8366	734	1	6.038
NKX2-1	9	0.015169	0.02856	0.8366	735	2	2.0293
SOS1	9	0.015259	0.028708	0.836627	736	1	6.2517
LYPD2	9	0.01527	0.028725	0.836627	737	2	3.1117
C20orf195	9	0.01527	0.028725	0.836627	738	2	2.1903
TMEM52	9	0.015347	0.028858	0.836627	739	2	2.0811
PAXIP1	9	0.015347	0.028858	0.836627	740	2	1.4465
hsa-mir-4663	12	0.015371	0.029773	0.840704	741	2	3.7947
ZKSCAN4	9	0.015407	0.028957	0.836627	742	2	1.9207
GHRH	9	0.015407	0.028957	0.836627	743	2	1.3635
MLL3	9	0.015407	0.028957	0.836627	744	2	2.2444
CCDC47	9	0.015537	0.029193	0.838606	745	1	6.1699
IGF2BP3	9	0.015547	0.029212	0.838606	746	2	2.1411
TCL1A	9	0.015583	0.029276	0.838606	747	1	6.2681
CD22	9	0.015663	0.029416	0.838606	748	2	1.4289
TPM4	9	0.015663	0.029416	0.838606	749	2	1.8187
TRIML1	9	0.015663	0.029416	0.838606	750	2	1.9538
OR10A3	9	0.015675	0.02944	0.838606	751	1	5.9514
TRMT6	9	0.01573	0.029527	0.838606	752	2	1.2952
C17orf102	9	0.01573	0.029527	0.838606	753	2	2.0728
hsa-mir-4536-1	9	0.01573	0.029527	0.838606	754	2	1.5008
OPHN1	9	0.01573	0.029527	0.838606	755	2	2.3478
HBP1	9	0.015814	0.029672	0.840465	756	1	6.2771
SDCBP2	9	0.015907	0.029836	0.840704	757	1	5.5757
RAB33B	9	0.015929	0.029875	0.840704	758	2	1.3901
PRR23A	9	0.015929	0.029875	0.840704	759	2	2.9243
C11orf57	9	0.015929	0.029875	0.840704	760	2	1.7852
ZNF569	9	0.015953	0.029913	0.840704	761	1	6.008
ACSM2B	9	0.015999	0.029993	0.841821	762	1	6.1645
CD69	9	0.016021	0.030033	0.841821	763	2	1.9747
TSPAN16	9	0.016045	0.030069	0.841821	764	1	6.2039
MRAS	9	0.016138	0.030209	0.843568	765	1	6.2008
SAPCD1	9	0.0162	0.030308	0.845222	766	2	2.7099
CEACAM8	9	0.016243	0.030371	0.845892	767	2	2.6437
GPR132	9	0.016277	0.030429	0.846186	768	1	6.2463
WNT10A	9	0.016297	0.030459	0.846186	769	2	1.6109
SFTPB	9	0.016369	0.030586	0.848558	770	1	6.2961
hsa-mir-4449	12	0.016402	0.031475	0.85227	771	2	2.355
CATSPER4	9	0.016404	0.030649	0.848558	772	2	1.2853
TMEM178A	9	0.016415	0.030662	0.848558	773	1	5.6791
RAB28	9	0.016462	0.030762	0.850229	774	1	6.3434
TMEM245	9	0.016508	0.030842	0.851353	775	1	6.3638
hsa-mir-4642	12	0.016543	0.031719	0.85593	776	1	6.8246
COG3	9	0.016693	0.031188	0.85227	777	1	6.1493
USP12	9	0.016739	0.031275	0.85227	778	1	6.0587
CDC42BPA	9	0.016785	0.031359	0.85227	779	1	6.3548
PTH	9	0.01685	0.031456	0.85227	780	2	1.1116
SLC25A29	9	0.01685	0.031456	0.85227	781	2	1.5776
ZFYVE28	9	0.01685	0.031456	0.85227	782	2	1.9527
RPL27	9	0.01685	0.031456	0.85227	783	2	1.141
PIGN	9	0.01685	0.031456	0.85227	784	2	1.6137
PSTPIP1	9	0.01685	0.031456	0.85227	785	2	2.2174
FARSB	9	0.01685	0.031456	0.85227	786	2	1.0446
EIF2S3	9	0.01685	0.031456	0.85227	787	2	1.9258
EZH2	9	0.01685	0.031456	0.85227	788	2	1.6587
DOCK1	9	0.01685	0.031456	0.85227	789	2	1.128
MBD3	9	0.01685	0.031456	0.85227	790	2	1.8496
GMPPB	9	0.016878	0.031504	0.85227	791	2	3.3595
COMMD3	9	0.017016	0.031759	0.855962	792	2	3.5627
hsa-mir-7158	12	0.017032	0.032542	0.861788	793	2	1.9201
SLC25A17	9	0.017062	0.03184	0.857063	794	1	6.0311
BTBD10	9	0.017109	0.031925	0.858284	795	1	6.222
RASSF6	9	0.017155	0.031999	0.859208	796	1	6.1633
hsa-mir-1245a	12	0.017158	0.032767	0.861788	797	1	6.0442
INF2	9	0.017257	0.032163	0.861001	798	2	1.2897
FAM26E	9	0.017257	0.032163	0.861001	799	2	1.5618
ATG2A	9	0.01727	0.032185	0.861001	800	1	5.4713
PNLIP	9	0.017301	0.032244	0.861307	801	2	1.8302
HSPD1	9	0.017327	0.032291	0.861307	802	2	1.2348
hsa-mir-511	12	0.017404	0.033181	0.861788	803	2	2.6698
VSTM2L	9	0.017408	0.032432	0.861788	804	2	1.7839
SLC9A9	9	0.017432	0.03247	0.861788	805	1	6.0869
NonTargetingControlGuideForHuman_0789	3	0.017435	0.018851	0.72621	806	1	4.1857
hsa-mir-7106	12	0.017466	0.033286	0.861788	807	2	3.8785
PANK4	9	0.017552	0.032672	0.861788	808	2	1.0831
CLTC	9	0.017552	0.032672	0.861788	809	2	1.5401
EMX2	9	0.01757	0.032707	0.861788	810	1	6.2413
PQLC3	9	0.017617	0.032781	0.861788	811	1	5.7173
EIF4ENIF1	9	0.017645	0.032825	0.861788	812	2	1.5262
NonTargetingControlGuideForHuman_0005	3	0.017659	0.019065	0.729901	813	1	4.0594
DIO1	9	0.017663	0.032854	0.861788	814	1	5.8396
TGM2	9	0.017709	0.032932	0.861788	815	1	5.9026
SUV420H2	9	0.017723	0.03296	0.861788	816	2	1.9744
MTPN	9	0.017745	0.033003	0.861788	817	2	2.3301
GPRIN3	9	0.017764	0.033027	0.861788	818	2	2.033
BPHL	9	0.017816	0.033117	0.861788	819	2	3.2377
hsa-mir-4260	12	0.017835	0.033886	0.862483	820	1	5.9691
hsa-mir-557	12	0.017864	0.033931	0.862483	821	2	2.6453
OR10G2	9	0.017899	0.033258	0.861788	822	2	1.3076
KIF9	9	0.01794	0.03334	0.861788	823	1	6.1873
TLL1	9	0.017962	0.033371	0.861788	824	2	1.3198
hsa-mir-5739	12	0.017975	0.034123	0.864099	825	2	3.1028
ANAPC4	9	0.018009	0.033444	0.861788	826	1	5.7179
RNF17	9	0.018009	0.033444	0.861788	827	1	5.7179
SDR39U1	9	0.018026	0.033477	0.861788	828	2	1.4241
KRT84	9	0.018026	0.033477	0.861788	829	2	1.6875
GDPGP1	9	0.018045	0.033511	0.861788	830	2	2.2575
PPFIA2	9	0.018056	0.033529	0.861788	831	2	2.6332
CRISP1	9	0.018112	0.033632	0.861788	832	2	2.1627
ANKIB1	9	0.018124	0.033653	0.861788	833	1	5.8947
C2orf48	9	0.018135	0.033671	0.861788	834	2	1.5261
C3orf20	9	0.018135	0.033671	0.861788	835	2	3.2351
BACE1	9	0.018158	0.033709	0.861788	836	2	2.6723
JMJD1C	9	0.018171	0.03374	0.861788	837	2	3.5062
CLDN9	9	0.018188	0.033765	0.861788	838	2	1.7809
OR10AD1	9	0.018222	0.03383	0.862429	839	2	2.2673
NonTargetingControlGuideForHuman_0657	3	0.018223	0.019585	0.740224	840	1	4.0431
hsa-mir-4732	12	0.018266	0.034589	0.866103	841	1	5.8775
CABS1	9	0.018282	0.033952	0.862483	842	2	1.262
BOLA2	9	0.018361	0.034093	0.864099	843	2	2.5058
CISD2	9	0.018384	0.034135	0.864099	844	2	3.0617
GRP	9	0.01854	0.034398	0.866103	845	1	5.7552
SIGLEC6	9	0.018578	0.03446	0.866103	846	2	1.3018
KLK7	9	0.018578	0.03446	0.866103	847	2	2.5664
EXOSC6	9	0.018578	0.03446	0.866103	848	2	1.8904
LRRTM4	9	0.018586	0.034476	0.866103	849	1	5.3193
SPATS1	9	0.018669	0.034622	0.866103	850	2	1.8539
TMEM38A	9	0.018669	0.034622	0.866103	851	2	1.2578
CYB561A3	9	0.018678	0.034638	0.866103	852	1	6.1763
MLANA	9	0.018724	0.034718	0.866103	853	1	5.6462
TEKT5	9	0.018753	0.034774	0.866103	854	2	1.502
NUCB1	9	0.018753	0.034774	0.866103	855	2	1.1991
EFR3B	9	0.018753	0.034774	0.866103	856	2	3.1629
CDYL2	9	0.018753	0.034774	0.866103	857	2	1.1133
CBR3	9	0.018817	0.034886	0.866921	858	1	6.2814
hsa-mir-4448	12	0.018819	0.035471	0.868467	859	1	6.1393
PPOX	9	0.018863	0.034965	0.867758	860	1	5.3622
ARTN	9	0.018883	0.035	0.867758	861	2	1.9639
hsa-mir-3972	12	0.018942	0.03567	0.868467	862	1	5.8546
SETD2	9	0.018971	0.035152	0.868467	863	2	3.3376
ADRBK2	9	0.018971	0.035152	0.868467	864	2	1.0029
GNAI1	9	0.018971	0.035152	0.868467	865	2	2.7551
NonTargetingControlGuideForHuman_0570	3	0.019026	0.020344	0.742829	866	1	3.842
RLN3	9	0.019047	0.035278	0.868467	867	2	3.3631
SIGLECL1	9	0.019093	0.035349	0.868467	868	1	5.9981
WNT16	9	0.019098	0.035358	0.868467	869	2	1.15
SAMHD1	9	0.019098	0.035358	0.868467	870	2	1.2357
RAB3IP	9	0.019139	0.035417	0.868467	871	1	6.0739
BAGE	9	0.019232	0.035571	0.868467	872	1	6.1359
GPR153	9	0.019268	0.035634	0.868467	873	2	1.4753
OR6S1	9	0.019268	0.035634	0.868467	874	2	2.5159
SCAND1	9	0.019268	0.035634	0.868467	875	2	1.0744
SGOL1	9	0.019278	0.035656	0.868467	876	1	5.2587
ISM1	9	0.01937	0.035823	0.869083	877	1	5.311
PLAU	9	0.019462	0.035982	0.869083	878	1	5.9757
SLC25A3	9	0.019508	0.036067	0.869083	879	1	6.0334
SGCA	9	0.01957	0.036175	0.869083	880	2	1.539
LYSMD1	9	0.01957	0.036175	0.869083	881	2	1.3739
TRMT2A	9	0.0196	0.036231	0.869083	882	2	3.2378
ZFPL1	9	0.019646	0.036305	0.869083	883	1	5.2368
KRBA2	9	0.019675	0.036366	0.869083	884	2	2.1624
ELOVL7	9	0.019693	0.036398	0.869083	885	1	5.5708
NFATC2IP	9	0.01971	0.03643	0.869083	886	2	1.2092
GIMAP6	9	0.01971	0.03643	0.869083	887	2	1.3433
NOVA2	9	0.019739	0.036484	0.869083	888	1	5.871
ZNF226	9	0.019757	0.036518	0.869083	889	2	2.0262
MON1B	9	0.019757	0.036518	0.869083	890	2	1.7243
hsa-mir-370	12	0.019778	0.037027	0.869083	891	2	2.2409
CLVS1	9	0.019785	0.036573	0.869083	892	1	5.6435
C10orf105	9	0.019832	0.036653	0.869083	893	2	1.2293
VN1R1	9	0.019855	0.036689	0.869083	894	2	1.1749
TINF2	9	0.019855	0.036689	0.869083	895	2	1.9883
TKTL2	9	0.019877	0.036725	0.869083	896	1	6.0356
PARP2	9	0.019923	0.036807	0.869083	897	1	5.481
CDS2	9	0.019969	0.03689	0.869083	898	1	5.8378
HTR5A	9	0.020061	0.037055	0.869083	899	1	5.9896
ATP5G2	9	0.020107	0.03714	0.869083	900	1	5.6511
CDKN3	9	0.020134	0.037183	0.869083	901	2	2.974
BSDC1	9	0.020134	0.037183	0.869083	902	2	1.718
GH2	9	0.020134	0.037183	0.869083	903	2	1.4893
IPO7	9	0.020134	0.037183	0.869083	904	2	1.0392
PLEKHG7	9	0.020134	0.037183	0.869083	905	2	1.2764
NBPF9	9	0.020134	0.037183	0.869083	906	2	1.6764
OR6C75	9	0.020134	0.037183	0.869083	907	2	1.6209
POLG2	9	0.020134	0.037183	0.869083	908	2	2.8811
CA10	9	0.020134	0.037183	0.869083	909	2	2.3843
ELP4	9	0.020153	0.037217	0.869083	910	1	6.0355
HDAC9	9	0.020245	0.037379	0.869083	911	1	5.4563
PRR23B	9	0.020292	0.037463	0.869083	912	1	5.8959
hsa-mir-6072	12	0.020418	0.038079	0.869083	913	2	1.6169
RARS2	9	0.020422	0.037685	0.869083	914	2	1.2646
WDR49	9	0.020422	0.037685	0.869083	915	2	1.2392
OSBP2	9	0.02043	0.037697	0.869083	916	1	5.8828
AQP1	9	0.020442	0.037727	0.869083	917	2	1.5483
ETNPPL	6	0.020449	0.028844	0.836627	918	1	5.1616
KIAA0513	9	0.020466	0.037775	0.869083	919	2	1.2732
hsa-mir-3692	12	0.020478	0.038172	0.869762	920	1	6.3491
PCDHGB1	6	0.02048	0.028874	0.836627	921	1	5.1141
NMUR1	9	0.020522	0.037863	0.869083	922	1	5.5637
TMEM220	9	0.020614	0.038018	0.869083	923	1	5.677
hsa-mir-512-1	12	0.020627	0.038443	0.871139	924	2	2.9744
SSX5	9	0.020653	0.038079	0.869083	925	2	1.7077
P4HA1	9	0.020653	0.038079	0.869083	926	2	1.6036
LPPR4	9	0.020653	0.038079	0.869083	927	2	1.1097
SSPN	9	0.020653	0.038079	0.869083	928	2	1.1821
ZBTB39	9	0.020653	0.038079	0.869083	929	2	1.0975
C17orf47	9	0.020653	0.038079	0.869083	930	2	2.4087
CAMK4	9	0.020653	0.038079	0.869083	931	2	0.93685
SDAD1	9	0.020653	0.038079	0.869083	932	2	1.0166
OR51A2	9	0.020653	0.038079	0.869083	933	2	0.99795
ZNF32	9	0.020653	0.038079	0.869083	934	2	1.1149
METTL7B	9	0.020798	0.038328	0.871139	935	1	5.8823
CCDC27	9	0.020844	0.038399	0.871139	936	1	5.7743
NonTargetingControlGuideForHuman_0424	3	0.020931	0.022173	0.759562	937	1	3.0535
ZFYVE27	9	0.020936	0.038545	0.871139	938	1	5.8865
VIL1	9	0.02094	0.038553	0.871139	939	2	1.3524
OLFM2	9	0.020964	0.038595	0.871139	940	2	1.2575
hsa-mir-6734	12	0.020965	0.03901	0.871607	941	2	3.4827
KIAA0391	9	0.021028	0.038699	0.871139	942	1	5.1174
IDH2	9	0.021074	0.038775	0.871139	943	1	6.0899
GAS2L3	9	0.021097	0.038804	0.871139	944	2	1.8952
RFFL	9	0.021097	0.038804	0.871139	945	2	1.7816
ZNF513	9	0.021097	0.038804	0.871139	946	2	1.3153
GRM4	9	0.021097	0.038804	0.871139	947	2	1.2384
SDC4	9	0.021097	0.038804	0.871139	948	2	1.8106
LOC100862671	9	0.021185	0.038961	0.871607	949	2	2.3349
S100A13	9	0.021212	0.039006	0.871607	950	1	5.6991
LRRTM3	9	0.02123	0.039044	0.871607	951	2	1.4843
ZNF582	9	0.021258	0.03909	0.871607	952	1	5.1456
RBP2	9	0.021302	0.039175	0.871607	953	2	1.6348
GPR34	9	0.021302	0.039175	0.871607	954	2	1.885
MIIP	9	0.021305	0.039178	0.871607	955	2	3.183
ZYG11A	9	0.021351	0.039257	0.87247	956	1	5.0799
LCNL1	9	0.021397	0.039336	0.873321	957	1	5.4832
ENPEP	9	0.021443	0.039412	0.87412	958	1	5.8611
PSMG2	9	0.02165	0.039764	0.880475	959	1	5.0561
SLC27A3	9	0.021719	0.039871	0.880475	960	1	5.4859
hsa-mir-4515	12	0.021984	0.04067	0.880475	961	2	1.1369
hsa-mir-3161	12	0.021984	0.04067	0.880475	962	2	2.6674
PHOX2A	9	0.022041	0.04042	0.880475	963	1	5.7253
hsa-mir-6800	12	0.022133	0.040895	0.880475	964	2	3.6074
C2CD2	9	0.022454	0.041092	0.880475	965	1	5.6622
SNX30	9	0.022638	0.0414	0.880475	966	1	5.6782
LHFPL3	9	0.02269	0.041486	0.880475	967	2	1.2321
DCAF6	9	0.02269	0.041486	0.880475	968	2	0.83249
IL12A	9	0.02269	0.041486	0.880475	969	2	1.3871
TBRG1	9	0.02269	0.041486	0.880475	970	2	1.2469
SIX2	9	0.02269	0.041486	0.880475	971	2	1.4649
VPS25	9	0.02269	0.041486	0.880475	972	2	3.0023
SGCE	9	0.02269	0.041486	0.880475	973	2	0.71741
SCN10A	9	0.02269	0.041486	0.880475	974	2	1.1245
FANCE	9	0.02269	0.041486	0.880475	975	2	1.2218
RPS2	9	0.02269	0.041486	0.880475	976	2	2.0442
NKX6-3	9	0.02269	0.041486	0.880475	977	2	0.71741
MIEN1	9	0.02269	0.041486	0.880475	978	2	2.0824
NAGPA	9	0.02269	0.041486	0.880475	979	2	0.83489
hsa-mir-556	9	0.02269	0.041486	0.880475	980	2	0.99414
TLL2	9	0.02269	0.041486	0.880475	981	2	1.058
SLC27A2	9	0.02269	0.041486	0.880475	982	2	2.1399
NT5M	9	0.02269	0.041486	0.880475	983	2	1.3456
NDC80	9	0.02269	0.041486	0.880475	984	2	1.6216
TAOK2	9	0.02269	0.041486	0.880475	985	2	1.4907
IRAK2	9	0.02269	0.041486	0.880475	986	2	0.97062
SCD5	9	0.02269	0.041486	0.880475	987	2	2.421
NDNF	9	0.02269	0.041486	0.880475	988	2	1.1987
ATG16L1	9	0.02269	0.041486	0.880475	989	2	1.0395
PTHLH	9	0.02269	0.041486	0.880475	990	2	0.88177
KLHL31	9	0.02269	0.041486	0.880475	991	2	1.3164
EIF3K	9	0.02269	0.041486	0.880475	992	2	1.2349
EFCAB7	9	0.02269	0.041486	0.880475	993	2	0.88177
GAL	9	0.02269	0.041486	0.880475	994	2	1.6966
SLC6A4	9	0.02269	0.041486	0.880475	995	2	0.92714
DDX60	9	0.02269	0.041486	0.880475	996	2	1.253
TRA2A	9	0.02269	0.041486	0.880475	997	2	1.5192
SLC7A14	9	0.02269	0.041486	0.880475	998	2	1.5033
C5orf60	9	0.02269	0.041486	0.880475	999	2	0.71741
TP53TG5	9	0.02269	0.041486	0.880475	1000	2	0.88177
TSGA10	9	0.02273	0.041568	0.881261	1001	1	5.474
PPP3CA	9	0.022776	0.04164	0.881261	1002	1	5.6687
AKAP1	9	0.022868	0.041796	0.883589	1003	1	5.4127
hsa-mir-92b	12	0.022869	0.04211	0.887636	1004	1	5.7583
CAMK2A	9	0.02296	0.041952	0.886028	1005	1	5.5755
ZC3H10	9	0.023006	0.042035	0.8869	1006	1	4.9305
GGACT	9	0.023098	0.042189	0.888429	1007	1	5.5157
hsa-mir-4688	12	0.023297	0.042803	0.900485	1008	1	5.873
ZNF732	9	0.023603	0.043058	0.904641	1009	1	5.1681
PRODH2	9	0.023649	0.04313	0.904733	1010	1	5.735
hsa-mir-6841	12	0.023664	0.043381	0.905564	1011	1	5.8968
hsa-mir-1184-1	12	0.023673	0.043394	0.905564	1012	2	2.2173
PSMG4	9	0.023695	0.043217	0.905564	1013	1	4.9362
ADAMTS9	9	0.023764	0.043331	0.905564	1014	1	4.877
KIAA1755	9	0.023764	0.043331	0.905564	1015	1	4.877
CHCHD7	9	0.023879	0.04351	0.905564	1016	1	4.863
MAGEA10	9	0.023925	0.043598	0.905564	1017	1	5.5434
TSPYL5	9	0.023971	0.043674	0.905564	1018	1	4.9135
CCL14	9	0.024016	0.043738	0.905564	1019	1	5.638
ZFP41	9	0.024026	0.043753	0.905564	1020	2	1.3093
SERPINB13	9	0.024026	0.043753	0.905564	1021	2	1.5612
hsa-mir-3116-1	12	0.024043	0.044025	0.905564	1022	2	3.4504
TLE3	9	0.024115	0.043908	0.905564	1023	2	1.1955
KRT33A	9	0.024123	0.043919	0.905564	1024	2	1.8322
ALYREF	9	0.02417	0.043999	0.905564	1025	2	3.1884
PCGF3	9	0.02417	0.043999	0.905564	1026	2	0.85692
OR2T12	9	0.02417	0.043999	0.905564	1027	2	1.2034
HRASLS2	9	0.024217	0.044086	0.905564	1028	2	2.0174
B3GAT3	9	0.024269	0.044172	0.905564	1029	1	4.9912
TLR10	9	0.024338	0.044297	0.905564	1030	1	5.3207
hsa-mir-5581	12	0.024451	0.044709	0.905564	1031	2	2.7015
CAV1	9	0.024475	0.044513	0.905564	1032	1	5.7088
ASB3	9	0.024478	0.044518	0.905564	1033	2	1.8717
NCKAP1	9	0.024542	0.04463	0.905564	1034	2	2.5796
UNC119	9	0.024542	0.04463	0.905564	1035	2	1.8829
PAPL	9	0.024542	0.04463	0.905564	1036	2	2.2664
DGKA	9	0.024542	0.04463	0.905564	1037	2	1.7802
SASH3	9	0.024542	0.04463	0.905564	1038	2	2.3365
LARP1	9	0.024542	0.04463	0.905564	1039	2	2.8908
MINOS1	9	0.024542	0.04463	0.905564	1040	2	1.2081
hsa-mir-6857	12	0.024582	0.044935	0.905564	1041	1	5.8549
MTRNR2L6	9	0.024607	0.044742	0.905564	1042	2	1.1985
TDRKH	9	0.024613	0.04475	0.905564	1043	1	5.3485
C15orf41	9	0.024624	0.044771	0.905564	1044	2	1.2356
TAF10	9	0.024624	0.044771	0.905564	1045	2	2.1956
GTF2A1L	9	0.024659	0.044825	0.905564	1046	1	5.6944
DIXDC1	9	0.024667	0.044836	0.905564	1047	2	1.3678
LAMC1	9	0.024688	0.044875	0.905564	1048	2	2.9226
TNRC6C	9	0.024705	0.044901	0.905564	1049	1	5.6541
CSNK1G3	9	0.024719	0.044921	0.905564	1050	2	1.3137
IGDCC4	9	0.024749	0.04498	0.905564	1051	2	2.6301
KIAA1217	9	0.024749	0.04498	0.905564	1052	2	3.2127
C4orf36	9	0.024749	0.04498	0.905564	1053	2	2.0775
WDR91	9	0.02477	0.045009	0.905564	1054	2	1.8495
CTSW	9	0.02482	0.045099	0.906542	1055	1	5.2228
ZNF141	9	0.024844	0.045142	0.906555	1056	2	1.5235
USP17L11	9	0.024895	0.045219	0.907274	1057	2	1.3122
DDAH2	9	0.024934	0.045291	0.907769	1058	1	5.4213
ZNF540	9	0.02498	0.04537	0.907769	1059	1	5.2499
LIPT2	9	0.025118	0.045603	0.910759	1060	1	5.5762
PPIP5K2	9	0.025209	0.045681	0.911479	1061	1	4.819
ARL5C	9	0.025393	0.04583	0.912013	1062	1	5.5603
ZBED3	9	0.025462	0.045876	0.912013	1063	1	5.0797
APOC1	9	0.025462	0.045876	0.912013	1064	1	5.0797
M1AP	9	0.025622	0.046012	0.913863	1065	1	5.3691
hsa-mir-1200	12	0.025637	0.04666	0.920554	1066	2	3.1685
hsa-mir-3937	12	0.025682	0.046731	0.920554	1067	1	5.59
hsa-mir-548e	12	0.025808	0.046932	0.92172	1068	2	2.3762
VTN	9	0.025989	0.046327	0.919282	1069	1	4.7693
SLCO5A1	9	0.026035	0.046373	0.919356	1070	1	5.0383
SYT17	9	0.026126	0.046453	0.9201	1071	1	5.2663
hsa-mir-554	12	0.026127	0.047479	0.923833	1072	2	2.6237
KCNK10	9	0.026218	0.046529	0.920554	1073	1	5.5691
CYFIP2	9	0.026264	0.046573	0.920554	1074	1	5.2591
RCAN2	9	0.026378	0.046664	0.920554	1075	1	4.6854
SGK3	9	0.026447	0.046727	0.920554	1076	1	5.3225
FREM2	9	0.026539	0.046809	0.921255	1077	1	4.6742
RAB31	9	0.02663	0.046893	0.92172	1078	1	5.6554
GABARAPL1	9	0.026768	0.04701	0.921872	1079	1	4.9957
ZSCAN29	9	0.026859	0.047084	0.922326	1080	1	5.3727
SERTM1	9	0.026905	0.047119	0.922326	1081	1	5.4257
ZIM3	9	0.027134	0.047312	0.923833	1082	1	5.4165
ANKRD40	9	0.02718	0.047346	0.923833	1083	1	5.4988
GPR171	9	0.027225	0.047391	0.923833	1084	1	5.41
ITGAM	9	0.027271	0.047431	0.923833	1085	1	5.4003
NLRP2	9	0.027317	0.047465	0.923833	1086	1	5.4068
PSMA1	9	0.027408	0.047537	0.923833	1087	1	4.9518
hsa-mir-6763	12	0.027431	0.049546	0.938281	1088	2	1.2357
hsa-mir-3689a	12	0.027451	0.049579	0.938281	1089	1	6.2385
AP2M1	9	0.0275	0.04761	0.924434	1090	1	4.7521
GDAP1L1	9	0.027546	0.047659	0.924546	1091	1	4.6083
hsa-mir-4329	12	0.027573	0.049777	0.939522	1092	2	3.3726
LYZL6	9	0.02782	0.047882	0.92805	1093	1	5.382
RNF26	9	0.027912	0.04795	0.928202	1094	1	5.373
RBMY1F	6	0.027926	0.035544	0.868467	1095	1	3.8485
HMOX2	9	0.027958	0.047996	0.928202	1096	1	4.846
NR2F1	9	0.028003	0.048031	0.928202	1097	1	5.0351
LOC100130705	9	0.028049	0.048069	0.928202	1098	1	4.704
CDH20	9	0.028095	0.048104	0.928202	1099	1	5.3106
NonTargetingControlGuideForHuman_0689	3	0.028137	0.029048	0.838123	1100	1	2.6831
SYAP1	9	0.028278	0.048259	0.930257	1101	1	5.3806
ITPRIP	9	0.028323	0.048297	0.930257	1102	1	5.2684
CCBL1	9	0.028461	0.048426	0.931831	1103	1	5.3442
KLK15	9	0.028506	0.048464	0.931831	1104	1	4.8269
EXO5	9	0.028598	0.048537	0.932409	1105	1	5.0991
hsa-mir-4505	12	0.028609	0.05152	0.943228	1106	2	3.4072
NonTargetingControlGuideForHuman_0391	3	0.02862	0.029529	0.838606	1107	1	3.0257
UQCRC1	9	0.028712	0.048635	0.933451	1108	1	4.5223
NonTargetingControlGuideForHuman_0050	3	0.028743	0.029649	0.840465	1109	1	2.8418
WDR81	9	0.028781	0.048692	0.933729	1110	1	5.3205
2021-09-12	9	0.028918	0.048804	0.935048	1111	1	5.4037
CARD11	9	0.029055	0.048918	0.935966	1112	1	5.1337
BMP3	9	0.029101	0.048954	0.935966	1113	1	4.5063
TAP1	9	0.029146	0.048987	0.935966	1114	1	5.3687
HES5	9	0.029192	0.049025	0.935966	1115	1	4.9705
XBP1	9	0.029283	0.049093	0.936314	1116	1	4.5513
NonTargetingControlGuideForHuman_0101	3	0.029318	0.0302	0.843568	1117	1	2.7945
GCLC	9	0.029329	0.04913	0.936314	1118	1	5.3184
USP17L7	9	0.029375	0.049174	0.936344	1119	1	5.2393
C3orf43	9	0.029466	0.049254	0.936855	1120	1	5.0416
SYT8	9	0.029512	0.049288	0.936855	1121	1	4.8113
hsa-mir-875	12	0.029524	0.05303	0.943228	1122	2	1.1365
hsa-mir-3911	12	0.029524	0.05303	0.943228	1123	2	1.9107
hsa-mir-7112-1	12	0.029644	0.053206	0.943228	1124	1	5.6691
MMS19	9	0.029649	0.049394	0.937489	1125	1	4.8752
GPR179	9	0.029717	0.049451	0.937489	1126	1	4.4707
BICD1	9	0.029991	0.049695	0.939522	1127	1	4.5216
hsa-mir-1302-1	12	0.030009	0.05381	0.943228	1128	1	4.9608
SEMA3D	9	0.03006	0.049746	0.939522	1129	1	5.0423
hsa-mir-302c	12	0.030131	0.054012	0.943228	1130	1	5.4918
IFT52	9	0.03022	0.049862	0.939522	1131	1	5.0735
DSG2	9	0.03022	0.049862	0.939522	1132	1	5.0735
hsa-mir-3609	12	0.03022	0.054167	0.943228	1133	2	1.5515
HPS4	9	0.030288	0.049921	0.939567	1134	1	4.7782
PRSS46	9	0.030334	0.049951	0.939567	1135	1	5.1566
ATAD3C	9	0.030448	0.050041	0.940448	1136	1	4.4341
GPR68	9	0.030607	0.050167	0.940761	1137	1	5.2008
hsa-mir-5588	6	0.030611	0.037957	0.869083	1138	1	3.955
hsa-mir-6126	12	0.030617	0.054834	0.943228	1139	1	5.213
SPOP	9	0.030653	0.050202	0.940761	1140	1	5.0528
CCL23	9	0.030744	0.050275	0.940761	1141	1	5.0594
PRAC1	6	0.030778	0.038102	0.869083	1142	1	4.0826
hsa-mir-5698	12	0.03086	0.055242	0.943228	1143	1	5.7195
NonTargetingControlGuideForHuman_0017	3	0.030865	0.03171	0.85593	1144	1	2.9355
CSNK2A2	9	0.030881	0.050387	0.942051	1145	1	4.9905
PKN3	9	0.030972	0.050451	0.942425	1146	1	5.1741
PAIP1	9	0.031064	0.050536	0.942922	1147	1	4.856
ATOH1	9	0.031109	0.050569	0.942922	1148	1	4.5219
CHRNA3	9	0.031155	0.050608	0.942922	1149	1	4.9373
NSD1	9	0.031246	0.050697	0.943228	1150	1	4.8002
BTLA	9	0.031337	0.05077	0.943228	1151	1	4.4286
ARHGAP39	9	0.031383	0.050809	0.943228	1152	1	5.2619
OR6C65	9	0.031429	0.050843	0.943228	1153	1	4.832
NonTargetingControlGuideForHuman_0011	3	0.031493	0.032315	0.861307	1154	1	2.264
FAH	9	0.031702	0.051066	0.943228	1155	1	4.3962
RNF169	9	0.031793	0.051153	0.943228	1156	1	4.7279
NonTargetingControlGuideForHuman_0220	3	0.031814	0.032586	0.861788	1157	1	2.8402
TAF15	9	0.031839	0.051186	0.943228	1158	1	4.859
XAGE1A	9	0.031884	0.051229	0.943228	1159	1	5.2841
hsa-mir-3612	12	0.03197	0.057031	0.943228	1160	2	1.4286
STOML3	9	0.032044	0.051374	0.943228	1161	1	4.3185
hsa-mir-517c	3	0.032044	0.032808	0.861788	1162	1	2.7869
hsa-mir-618	12	0.032136	0.057314	0.943228	1163	1	5.2547
HCN4	9	0.032158	0.05147	0.943228	1164	1	4.9298
SERPINI2	9	0.032203	0.051513	0.943228	1165	1	4.9223
NonTargetingControlGuideForHuman_0001	3	0.032426	0.033184	0.861788	1166	1	2.6999
DDHD1	9	0.032454	0.051722	0.943228	1167	1	4.2803
hsa-mir-323a	12	0.032474	0.05787	0.943228	1168	2	1.4442
MPP1	9	0.032522	0.051777	0.943228	1169	1	4.2787
PRSS53	9	0.032568	0.051806	0.943228	1170	1	4.8345
hsa-mir-3678	12	0.03263	0.058119	0.943228	1171	2	2.8461
DPAGT1	9	0.03275	0.051941	0.943228	1172	1	4.9074
AMY1A	9	0.03316	0.052289	0.943228	1173	1	4.8681
PLEKHG4B	9	0.033205	0.052324	0.943228	1174	1	4.8577
hsa-mir-3910-1	12	0.033228	0.059107	0.943228	1175	1	5.7121
RORC	9	0.033342	0.052442	0.943228	1176	1	4.2403
SH3RF1	9	0.033501	0.052569	0.943228	1177	1	4.5615
CLUL1	9	0.033501	0.052569	0.943228	1178	1	4.5615
hsa-mir-6822	12	0.033531	0.059587	0.943228	1179	1	5.2316
TUBA8	9	0.03357	0.052625	0.943228	1180	1	4.6317
PRPF31	9	0.033615	0.05266	0.943228	1181	1	4.9041
PRUNE	9	0.033752	0.052771	0.943228	1182	1	4.8917
CITED2	9	0.033797	0.052803	0.943228	1183	1	4.7504
TBX4	9	0.033843	0.052844	0.943228	1184	1	5.0758
TIMP2	9	0.033934	0.052932	0.943228	1185	1	5.0888
NonTargetingControlGuideForHuman_0049	3	0.034123	0.034854	0.866921	1186	1	2.5241
PCYOX1	9	0.034207	0.053151	0.943228	1187	1	4.2588
ULBP1	9	0.034207	0.053151	0.943228	1188	1	4.2588
ZMYM4	9	0.034207	0.053151	0.943228	1189	1	4.2588
hsa-mir-320c-2	12	0.034228	0.060713	0.943228	1190	1	5.0076
SH3GLB1	9	0.034388	0.053304	0.943228	1191	1	4.522
TRIM55	9	0.034434	0.05334	0.943228	1192	1	4.9376
NAP1L2	9	0.034525	0.053414	0.943228	1193	1	4.1929
ASPHD1	9	0.034616	0.053494	0.943228	1194	1	5.1387
hsa-mir-548p	6	0.034748	0.041645	0.881261	1195	1	4.0252
MAK	9	0.034752	0.053602	0.943228	1196	1	4.9174
WIPI1	9	0.034843	0.053676	0.943228	1197	1	4.7811
ABCG5	9	0.034889	0.053705	0.943228	1198	1	4.5638
NUMB	9	0.034979	0.053787	0.943228	1199	1	4.1602
MAPK10	9	0.035116	0.053887	0.943228	1200	1	4.6812
hsa-mir-518a-1	12	0.035122	0.062162	0.943228	1201	2	1.8451
hsa-mir-4283-1	12	0.035122	0.062162	0.943228	1202	2	1.9494
CTGF	9	0.035161	0.053923	0.943228	1203	1	4.7703
OBSCN	9	0.035229	0.05398	0.943228	1204	1	4.1484
SNX20	9	0.035229	0.05398	0.943228	1205	1	4.1484
FAM188B	9	0.035298	0.054038	0.943228	1206	1	4.657
SAA2-SAA4	9	0.035388	0.054126	0.943228	1207	1	5.0806
LOC100129924	9	0.035525	0.05423	0.943228	1208	1	4.8701
hsa-mir-27a	12	0.03559	0.062986	0.943228	1209	1	5.5086
RPL24	9	0.035729	0.054394	0.943228	1210	1	4.1184
NonTargetingControlGuideForHuman_0193	3	0.035773	0.036418	0.869083	1211	1	2.4247
SYNDIG1	9	0.035843	0.054486	0.943228	1212	1	4.7362
TALDO1	9	0.036002	0.054624	0.943228	1213	1	4.4396
MRPL19	9	0.036002	0.054624	0.943228	1214	1	4.4396
HPS1	9	0.036115	0.054717	0.943228	1215	1	4.9159
MATN2	9	0.036251	0.054823	0.943228	1216	1	4.9028
hsa-mir-7113	12	0.036316	0.064187	0.943228	1217	1	5.3749
TCEB3CL2	6	0.036341	0.043084	0.904641	1218	1	3.5971
TMEM150C	9	0.036433	0.054975	0.943228	1219	1	4.9739
RHBDL2	9	0.036524	0.055043	0.943228	1220	1	4.7012
C9orf172	9	0.036569	0.055081	0.943228	1221	1	4.7893
OR51E2	9	0.03666	0.055167	0.943228	1222	1	5.0501
AMIGO1	9	0.036705	0.055205	0.943228	1223	1	4.3527
ATN1	9	0.036751	0.055245	0.943228	1224	1	4.811
hsa-mir-8089	12	0.036757	0.064877	0.943228	1225	2	1.3357
TMED4	9	0.036796	0.055287	0.943228	1226	1	4.5372
hsa-mir-1272	12	0.03686	0.065052	0.943228	1227	1	5.433
QSER1	9	0.036909	0.055375	0.943228	1228	1	4.3966
PRL	9	0.036909	0.055375	0.943228	1229	1	4.3966
RAD23B	9	0.036977	0.055426	0.943228	1230	1	4.071
COX7C	9	0.037068	0.055498	0.943228	1231	1	4.8834
NonTargetingControlGuideForHuman_0399	3	0.037092	0.037665	0.869083	1232	1	2.1634
RNF24	9	0.037159	0.055565	0.943228	1233	1	4.8066
ZNF664-FAM101A	3	0.037184	0.037759	0.869083	1234	1	2.4142
UBR4	9	0.037204	0.055598	0.943228	1235	1	4.8011
hsa-mir-3616	12	0.037228	0.065645	0.943228	1236	2	2.0108
hsa-mir-3650	12	0.037256	0.065691	0.943228	1237	2	1.1077
ELL2	9	0.037272	0.05564	0.943228	1238	1	4.0552
NonTargetingControlGuideForHuman_0632	3	0.037298	0.037858	0.869083	1239	1	1.9438
PARP6	9	0.037386	0.055723	0.943228	1240	1	4.6627
AFTPH	9	0.037431	0.055756	0.943228	1241	1	4.107
EID2	9	0.037476	0.055795	0.943228	1242	1	4.3746
PRDM13	9	0.037522	0.055832	0.943228	1243	1	4.7151
BPIFB2	9	0.037567	0.055871	0.943228	1244	1	4.7185
SRPX2	9	0.037612	0.055909	0.943228	1245	1	4.7513
IL24	9	0.037658	0.055946	0.943228	1246	1	4.5071
PRSS8	9	0.037748	0.056035	0.943228	1247	1	4.8739
CIAO1	9	0.037794	0.056061	0.943228	1248	1	4.1791
CTNNA1	9	0.037839	0.056101	0.943228	1249	1	4.8403
NonTargetingControlGuideForHuman_0839	3	0.037847	0.03838	0.871139	1250	1	2.4993
ANKRD45	9	0.037884	0.056139	0.943228	1251	1	4.7529
CLDN3	9	0.037998	0.05624	0.943228	1252	1	4.4481
NEGR1	9	0.038156	0.056359	0.943228	1253	1	4.6539
ORAI3	9	0.038292	0.056473	0.943228	1254	1	4.7403
NonTargetingControlGuideForHuman_0676	3	0.038304	0.038835	0.871139	1255	1	1.8461
MAGEA2	9	0.038338	0.056502	0.943228	1256	1	4.5697
H1FOO	9	0.038609	0.056736	0.943228	1257	1	4.0062
hsa-mir-4794	9	0.0387	0.05681	0.943228	1258	1	4.1435
RIPPLY3	6	0.038901	0.045359	0.907769	1259	1	3.523
UBQLN4	9	0.038904	0.056979	0.943228	1260	1	4.2702
UNC13D	9	0.038972	0.057037	0.943228	1261	1	3.9854
CHP1	9	0.039017	0.057076	0.943228	1262	1	4.4451
hsa-mir-518e	12	0.039034	0.068605	0.943228	1263	1	5.1993
SAR1A	9	0.039153	0.057197	0.943228	1264	1	3.9779
C19orf47	9	0.039424	0.057427	0.943228	1265	1	4.5103
hsa-mir-580	12	0.039454	0.069297	0.943228	1266	2	2.0184
hsa-mir-3928	12	0.039454	0.069297	0.943228	1267	2	1.6798
hsa-mir-4531	12	0.039454	0.069297	0.943228	1268	2	1.0937
hsa-mir-1256	12	0.039454	0.069297	0.943228	1269	2	1.5846
hsa-mir-6893	12	0.039454	0.069297	0.943228	1270	2	1.7792
hsa-mir-2113	12	0.039454	0.069297	0.943228	1271	2	0.77249
MBD3L1	9	0.03947	0.057465	0.943228	1272	1	4.7497
MYBPC3	9	0.03956	0.057534	0.943228	1273	1	4.6587
hsa-mir-6849	12	0.039576	0.069502	0.943228	1274	1	5.0247
DDX27	9	0.039696	0.05765	0.943228	1275	1	4.3386
CLC	9	0.039741	0.057686	0.943228	1276	1	4.7085
SPATC1L	9	0.039787	0.057722	0.943228	1277	1	4.5522
hsa-mir-6851	12	0.039787	0.069877	0.943228	1278	1	4.5216
CREM	9	0.039832	0.057758	0.943228	1279	1	3.9381
FAM194B	9	0.039877	0.057786	0.943228	1280	1	4.2124
RTN4R	9	0.039922	0.05782	0.943228	1281	1	4.2592
MYO1H	9	0.039968	0.057857	0.943228	1282	1	4.5441
hsa-mir-16-2	12	0.039998	0.07024	0.943228	1283	1	5.3346
NGFRAP1	9	0.040013	0.057894	0.943228	1284	1	4.4434
SBSN	9	0.040148	0.058005	0.943228	1285	1	4.6979
ARL15	9	0.040194	0.058041	0.943228	1286	1	4.6874
TGFB3	9	0.040262	0.058096	0.943228	1287	1	3.9291
TTLL7	9	0.040262	0.058096	0.943228	1288	1	3.9291
TERT	9	0.040375	0.05818	0.943228	1289	1	4.7166
SYCP3	9	0.04042	0.058212	0.943228	1290	1	3.9817
PANX2	9	0.040465	0.058247	0.943228	1291	1	4.808
NonTargetingControlGuideForHuman_0781	3	0.040473	0.040905	0.880475	1292	1	1.7263
PPP1R16A	9	0.040578	0.058348	0.943228	1293	1	4.1826
DHRS12	9	0.040646	0.058407	0.943228	1294	1	4.5344
GRIP1	9	0.040691	0.058447	0.943228	1295	1	4.6633
hsa-mir-7854	12	0.040721	0.071462	0.943228	1296	1	5.2006
NDUFS4	9	0.040782	0.058533	0.943228	1297	1	4.7567
PTPRB	9	0.040917	0.058653	0.943228	1298	1	4.6411
NonTargetingControlGuideForHuman_0143	3	0.040991	0.04142	0.880475	1299	1	1.7524
MEAF6	9	0.041121	0.058831	0.943228	1300	1	4.1523
MPP4	9	0.041121	0.058831	0.943228	1301	1	4.1523
IKZF3	9	0.041188	0.058882	0.943228	1302	1	3.8785
TRIM32	9	0.041234	0.058914	0.943228	1303	1	4.8302
PCSK2	9	0.041324	0.058991	0.943228	1304	1	4.72
XIRP2	9	0.041414	0.059067	0.943228	1305	1	4.7194
hsa-mir-3158-1	12	0.041503	0.072757	0.943228	1306	1	5.3001
KLHL28	9	0.041505	0.059147	0.943228	1307	1	4.2662
ATXN3L	9	0.04155	0.059182	0.943228	1308	1	4.3969
WDR6	9	0.04164	0.059257	0.943228	1309	1	4.3482
PIK3IP1	9	0.041685	0.059302	0.943228	1310	1	4.7299
hsa-mir-185	12	0.041744	0.073182	0.943228	1311	1	5.2076
PUF60	9	0.041753	0.059343	0.943228	1312	1	3.8388
FUT1	9	0.041753	0.059343	0.943228	1313	1	3.8388
NACAD	9	0.041934	0.059487	0.943228	1314	1	4.2445
ZC2HC1B	9	0.041934	0.059487	0.943228	1315	1	4.2445
RNF149	9	0.042114	0.059633	0.943228	1316	1	4.3704
U2AF1	9	0.042114	0.059633	0.943228	1317	1	4.3704
SRRD	9	0.042182	0.059695	0.943228	1318	1	4.484
MAGIX	9	0.042498	0.059952	0.943228	1319	1	4.4745
TTC21A	9	0.042543	0.059983	0.943228	1320	1	4.3742
PEF1	9	0.042588	0.060021	0.943228	1321	1	4.5972
SPTLC1	9	0.042633	0.060059	0.943228	1322	1	4.6313
FAM43B	9	0.042679	0.060102	0.943228	1323	1	4.3204
NDUFS6	9	0.042724	0.06014	0.943228	1324	1	4.3435
TAPT1	9	0.042769	0.060176	0.943228	1325	1	4.5248
hsa-mir-96	12	0.042796	0.074891	0.943228	1326	1	4.5752
CLDN20	9	0.042904	0.060292	0.943228	1327	1	4.576
PRKRA	9	0.04313	0.060476	0.943228	1328	1	3.8444
FRY	9	0.04313	0.060476	0.943228	1329	1	3.8444
HEPN1	9	0.04313	0.060476	0.943228	1330	1	3.8444
ZC3H7A	9	0.043355	0.060664	0.943228	1331	1	4.2412
SRSF11	9	0.043491	0.06078	0.943228	1332	1	4.6382
HLX	9	0.043581	0.060851	0.943228	1333	1	4.386
GIMAP5	9	0.043626	0.060889	0.943228	1334	1	4.6596
SLC35A5	9	0.043671	0.060937	0.943228	1335	1	4.1662
C12orf61	9	0.043761	0.061005	0.943228	1336	1	3.7716
PRDM10	9	0.043761	0.061005	0.943228	1337	1	3.7716
CHFR	9	0.043874	0.061097	0.943228	1338	1	3.9092
MTA3	9	0.043941	0.061159	0.943228	1339	1	4.1773
PPP1R9A	9	0.044167	0.061342	0.943228	1340	1	4.4434
GALNT7	9	0.044212	0.061375	0.943228	1341	1	4.3526
BBX	9	0.044257	0.061411	0.943228	1342	1	4.5475
hsa-mir-4673	12	0.044297	0.076674	0.943228	1343	1	4.236
KRTAP13-1	9	0.044302	0.061451	0.943228	1344	1	4.1542
PCDHA3	6	0.044334	0.050234	0.940761	1345	1	3.4235
FGFR1OP	9	0.044392	0.06152	0.943228	1346	1	4.5227
HEPHL1	9	0.04455	0.061652	0.943228	1347	1	3.7328
LRRC34	9	0.04455	0.061652	0.943228	1348	1	3.7328
R3HDM4	9	0.044662	0.06175	0.943228	1349	1	4.3413
2021-09-04	9	0.044752	0.061816	0.943228	1350	1	4.1196
GNAL	9	0.044797	0.061851	0.943228	1351	1	3.8661
GPATCH2L	9	0.045023	0.062019	0.943228	1352	1	4.4577
CADM4	9	0.045068	0.062054	0.943228	1353	1	4.3184
ZDBF2	9	0.045113	0.062097	0.943228	1354	1	4.1663
NonTargetingControlGuideForHuman_0960	3	0.045166	0.045518	0.909891	1355	1	1.9986
SLC38A9	9	0.045225	0.0622	0.943228	1356	1	4.0249
C1orf52	9	0.045225	0.0622	0.943228	1357	1	4.0249
C1orf64	9	0.045293	0.062252	0.943228	1358	1	4.3995
CCT3	9	0.045338	0.062287	0.943228	1359	1	4.3591
TKTL1	9	0.045383	0.062327	0.943228	1360	1	4.4178
BAALC	9	0.045428	0.062368	0.943228	1361	1	4.6307
PDDC1	9	0.045473	0.062399	0.943228	1362	1	4.2303
NonTargetingControlGuideForHuman_0163	3	0.0455	0.045834	0.912013	1363	1	1.848
GABBR2	9	0.046238	0.063018	0.943228	1364	1	4.3612
ZNF784	9	0.046305	0.063072	0.943228	1365	1	3.6926
CBX8	9	0.046305	0.063072	0.943228	1366	1	3.6926
MSH4	9	0.046373	0.063129	0.943228	1367	1	4.1366
FAM8A1	9	0.046463	0.06321	0.943228	1368	1	4.34
RAB40C	9	0.046598	0.06333	0.943228	1369	1	4.2822
FAM53B	9	0.046642	0.063372	0.943228	1370	1	4.2222
NonTargetingControlGuideForHuman_0890	3	0.046644	0.04696	0.92172	1371	1	1.9837
C18orf21	9	0.046777	0.063489	0.943228	1372	1	4.1174
CRYZL1	9	0.046822	0.063526	0.943228	1373	1	3.8828
RAB8A	9	0.046867	0.063568	0.943228	1374	1	4.364
ACTR1B	9	0.046957	0.063656	0.943228	1375	1	3.9963
DMC1	9	0.047002	0.063697	0.943228	1376	1	4.4081
LSR	9	0.047047	0.063732	0.943228	1377	1	4.33
NonTargetingControlGuideForHuman_0863	3	0.047212	0.047516	0.923833	1378	1	1.4615
ILK	9	0.047249	0.063922	0.943228	1379	1	4.2098
HGD	9	0.047362	0.064003	0.943228	1380	1	4.1081
CISD3	9	0.047407	0.064041	0.943228	1381	1	4.2489
SEMA3G	9	0.047541	0.064165	0.943228	1382	1	4.2788
IMP3	9	0.047654	0.064259	0.943228	1383	1	3.6383
RMND5B	9	0.047654	0.064259	0.943228	1384	1	3.6383
PDGFA	9	0.047766	0.064357	0.943228	1385	1	4.2691
REXO4	9	0.047901	0.06448	0.943228	1386	1	4.4292
IFITM5	9	0.048035	0.064596	0.943228	1387	1	4.2625
PTBP1	9	0.048103	0.064653	0.943228	1388	1	4.0725
FILIP1L	9	0.04817	0.064708	0.943228	1389	1	3.5555
B3GNT2	9	0.04826	0.064781	0.943228	1390	1	4.3023
FAAH2	9	0.048305	0.064822	0.943228	1391	1	4.2038
OR8G2	9	0.04835	0.064858	0.943228	1392	1	3.9548
NVL	9	0.048439	0.064932	0.943228	1393	1	4.1084
STX12	9	0.048439	0.064932	0.943228	1394	1	4.1084
CA9	9	0.048529	0.065013	0.943228	1395	1	3.6798
DCDC2	9	0.048664	0.065124	0.943228	1396	1	4.4899
PAQR7	9	0.048709	0.065167	0.943228	1397	1	3.5399
SEC62	9	0.048866	0.065299	0.943228	1398	1	3.8068
POGZ	9	0.048866	0.065299	0.943228	1399	1	3.8068
TACO1	9	0.048978	0.065395	0.943228	1400	1	4.4879
TRIM24	9	0.049068	0.06546	0.943228	1401	1	3.8445
CLU	9	0.049113	0.065497	0.943228	1402	1	3.5818
CLEC18B	3	0.049164	0.049431	0.937489	1403	1	1.8687
WNT4	9	0.049202	0.065571	0.943228	1404	1	4.2093
ACAD10	9	0.049292	0.065648	0.943228	1405	1	4.1296
YIPF4	9	0.049471	0.065789	0.943228	1406	1	4.4461
FAM13C	9	0.049516	0.06583	0.943228	1407	1	4.3012
ZKSCAN5	9	0.049561	0.06587	0.943228	1408	1	4.1539
PINK1	9	0.049606	0.065901	0.943228	1409	1	4.1856
RND3	9	0.049651	0.065942	0.943228	1410	1	4.2452
AKR1C2	9	0.049696	0.065981	0.943228	1411	1	4.0942
PSPN	9	0.04974	0.066015	0.943228	1412	1	4.232
ZNF165	9	0.04983	0.066086	0.943228	1413	1	3.4915
NonTargetingControlGuideForHuman_0045	3	0.049889	0.050153	0.940761	1414	1	1.3646
CD46	9	0.04992	0.06617	0.943228	1415	1	4.0251
CARKD	9	0.049964	0.06621	0.943228	1416	1	2.3008
NCAPD3	9	0.050009	0.066248	0.943228	1417	1	4.1427
ARHGAP8	9	0.050189	0.06638	0.943228	1418	1	4.2644
PATL2	9	0.050233	0.066424	0.943228	1419	1	4.042
hsa-mir-4802	12	0.050251	0.081229	0.943228	1420	1	4.7392
BCAN	9	0.050368	0.066539	0.943228	1421	1	4.3473
CHIT1	9	0.050413	0.066578	0.943228	1422	1	4.0878
hsa-mir-187	12	0.050429	0.081364	0.943228	1423	1	4.7677
GJB4	9	0.05048	0.066631	0.943228	1424	1	3.4694
EEF1D	9	0.05048	0.066631	0.943228	1425	1	3.4694
ACADS	9	0.050547	0.066688	0.943228	1426	1	4.2091
IDO1	9	0.050659	0.066786	0.943228	1427	1	3.9149
EMC8	9	0.050726	0.066839	0.943228	1428	1	4.3117
B3GNT3	9	0.050816	0.066912	0.943228	1429	1	3.779
GDF15	9	0.05095	0.067023	0.943228	1430	1	3.9546
AMDHD1	9	0.05095	0.067023	0.943228	1431	1	3.9546
LDLRAD3	9	0.051062	0.067119	0.943228	1432	1	4.1092
BMPR1A	9	0.051129	0.067177	0.943228	1433	1	4.1085
CXorf21	9	0.051174	0.067217	0.943228	1434	1	4.4297
hsa-mir-4697	12	0.051205	0.081959	0.943228	1435	1	4.3295
GZMM	9	0.051264	0.067288	0.943228	1436	1	4.2629
PNMA3	9	0.051308	0.067326	0.943228	1437	1	4.2751
hsa-mir-610	12	0.051324	0.082045	0.943228	1438	1	4.4609
BAI1	9	0.051443	0.067444	0.943228	1439	1	3.9733
GSG1L	9	0.051487	0.067482	0.943228	1440	1	4.0845
SYT6	9	0.051577	0.067566	0.943228	1441	1	4.1176
RLF	9	0.051756	0.067722	0.943228	1442	1	3.6847
ZNF248	9	0.051756	0.067722	0.943228	1443	1	3.6847
RP1L1	9	0.05189	0.067818	0.943228	1444	1	4.0109
REM2	9	0.051935	0.067847	0.943228	1445	1	3.8145
MARVELD3	9	0.05198	0.067888	0.943228	1446	1	4.0615
MPC2	9	0.052047	0.067949	0.943228	1447	1	4.0594
ADAMTS5	9	0.052136	0.068028	0.943228	1448	1	3.4617
hsa-mir-8070	9	0.052203	0.068078	0.943228	1449	1	4.2209
CLPTM1L	9	0.052248	0.068117	0.943228	1450	1	4.1583
NonTargetingControlGuideForHuman_0081	3	0.052313	0.052497	0.943228	1451	1	1.6192
DOK5	9	0.052337	0.068192	0.943228	1452	1	4.0773
RPP40	9	0.052382	0.06823	0.943228	1453	1	4.0373
TMEM136	9	0.052427	0.068263	0.943228	1454	1	3.774
hsa-mir-6086	9	0.052472	0.068307	0.943228	1455	1	4.1077
CATSPER2	9	0.052516	0.068343	0.943228	1456	1	3.9821
LANCL2	9	0.052583	0.068403	0.943228	1457	1	3.7847
CPB1	9	0.052896	0.068663	0.943228	1458	1	3.8204
ABL2	9	0.052986	0.068732	0.943228	1459	1	3.8658
CX3CL1	9	0.053053	0.068799	0.943228	1460	1	4.2374
ARL16	9	0.053097	0.068836	0.943228	1461	1	4.1351
TMEM48	6	0.053124	0.058171	0.943228	1462	1	2.8993
C15orf65	9	0.053142	0.068868	0.943228	1463	1	4.2388
C1orf27	9	0.053187	0.068914	0.943228	1464	1	4.1053
GALR2	9	0.053232	0.068951	0.943228	1465	1	3.9012
NOS1AP	9	0.053366	0.06907	0.943228	1466	1	4.1363
UGT2B17	9	0.0535	0.069188	0.943228	1467	1	4.0873
TRAPPC5	9	0.053567	0.069242	0.943228	1468	1	3.8591
CMKLR1	9	0.053634	0.069293	0.943228	1469	1	3.8826
PLEKHF1	9	0.053745	0.069385	0.943228	1470	1	3.3977
HLA-A	9	0.053812	0.069435	0.943228	1471	1	3.8994
TMEM178B	9	0.053857	0.069473	0.943228	1472	1	3.9882
NGDN	9	0.053902	0.069499	0.943228	1473	1	4.1756
2021-03-11	9	0.054013	0.069596	0.943228	1474	1	3.5971
FDCSP	9	0.054013	0.069596	0.943228	1475	1	3.5971
FAM13A	9	0.054214	0.069758	0.943228	1476	1	4.0137
IGFBP2	9	0.054281	0.069813	0.943228	1477	1	3.8381
PDCD10	9	0.054348	0.069877	0.943228	1478	1	3.8192
TCF7	9	0.054415	0.069925	0.943228	1479	1	3.6383
GPR62	9	0.05475	0.070209	0.943228	1480	1	3.3171
LOH12CR1	9	0.054839	0.070281	0.943228	1481	1	4.0588
AHSA1	9	0.054884	0.070316	0.943228	1482	1	3.9231
C14orf28	9	0.054928	0.070352	0.943228	1483	1	3.9629
GLIS3	9	0.054995	0.070405	0.943228	1484	1	3.8167
ZFC3H1	9	0.055151	0.070541	0.943228	1485	1	4.0833
SESN1	9	0.05524	0.070611	0.943228	1486	1	3.8614
PFDN1	9	0.05524	0.070611	0.943228	1487	1	3.8614
CHI3L1	9	0.055463	0.070793	0.943228	1488	1	3.9071
APEX1	9	0.055553	0.070884	0.943228	1489	1	4.1226
OR5P2	9	0.055597	0.070921	0.943228	1490	1	3.9378
MAFG	9	0.055642	0.070955	0.943228	1491	1	4.0808
NonTargetingControlGuideForHuman_0526	3	0.055681	0.055807	0.943228	1492	1	1.3598
PPAPDC3	9	0.055686	0.070996	0.943228	1493	1	3.9407
SRRM2	9	0.055776	0.071079	0.943228	1494	1	3.6916
CDIP1	9	0.055776	0.071079	0.943228	1495	1	3.6916
PAQR3	9	0.055776	0.071079	0.943228	1496	1	3.6916
LRRC10	9	0.055865	0.071149	0.943228	1497	1	3.6009
RRAS	9	0.055909	0.07119	0.943228	1498	1	4.0223
TFCP2L1	9	0.055954	0.071222	0.943228	1499	1	3.5513
hsa-mir-3129	9	0.056088	0.071336	0.943228	1500	1	4.0482
LPA	9	0.056132	0.071375	0.943228	1501	1	4.0425
NTNG1	9	0.056199	0.071433	0.943228	1502	1	3.2805
C14orf180	9	0.056199	0.071433	0.943228	1503	1	3.2805
SEC24D	9	0.056266	0.071499	0.943228	1504	1	3.3308
KIAA1467	9	0.056422	0.071632	0.943228	1505	1	3.8057
GPR152	9	0.056422	0.071632	0.943228	1506	1	3.8057
PLA2G2D	9	0.056489	0.071688	0.943228	1507	1	3.987
AMBRA1	9	0.056622	0.071805	0.943228	1508	1	4.0032
AIMP1	9	0.056756	0.071906	0.943228	1509	1	3.6591
TFCP2	9	0.0568	0.071941	0.943228	1510	1	3.7858
RHOXF2B	9	0.056934	0.072061	0.943228	1511	1	3.8412
NF2	9	0.057068	0.072173	0.943228	1512	1	3.5624
MIEF1	9	0.057157	0.072251	0.943228	1513	1	3.8976
ZNF830	9	0.057201	0.072288	0.943228	1514	1	3.9577
NonTargetingControlGuideForHuman_0583	3	0.05729	0.057429	0.943228	1515	1	1.1369
NonTargetingControlGuideForHuman_0314	3	0.05729	0.057429	0.943228	1516	1	1.1369
TGIF2-C20orf24	3	0.05729	0.057429	0.943228	1517	1	1.1369
NonTargetingControlGuideForHuman_0748	3	0.05729	0.057429	0.943228	1518	1	1.1369
NonTargetingControlGuideForHuman_0801	3	0.05729	0.057429	0.943228	1519	1	1.1369
CSHL1	9	0.057312	0.072372	0.943228	1520	1	3.8415
hsa-mir-7847	12	0.057504	0.08679	0.943228	1521	1	4.6318
RRAGC	9	0.057735	0.072738	0.943228	1522	1	3.7452
MYBPC2	9	0.057824	0.072814	0.943228	1523	1	3.3456
NAT2	9	0.057958	0.072924	0.943228	1524	1	3.8447
ZNF230	9	0.058091	0.073038	0.943228	1525	1	3.7244
COX7A1	9	0.058225	0.073155	0.943228	1526	1	4.0876
TSSC4	9	0.058313	0.073224	0.943228	1527	1	3.8796
MID2	9	0.058402	0.0733	0.943228	1528	1	3.6697
UBXN1	9	0.058536	0.073404	0.943228	1529	1	3.7623
ANO7	9	0.058625	0.073489	0.943228	1530	1	3.8764
hsa-mir-520b	9	0.058669	0.073525	0.943228	1531	1	3.9653
IQCA1	9	0.058869	0.073698	0.943228	1532	1	3.5571
ZNF622	9	0.058869	0.073698	0.943228	1533	1	3.5571
hsa-mir-4296	12	0.058954	0.087878	0.943228	1534	1	3.7328
WFDC10A	9	0.05898	0.073798	0.943228	1535	1	3.909
TCTN2	9	0.059025	0.073833	0.943228	1536	1	3.7887
DNAJB11	9	0.059069	0.073873	0.943228	1537	1	3.2816
SLC5A1	9	0.059203	0.07398	0.943228	1538	1	3.1468
EREG	9	0.059203	0.07398	0.943228	1539	1	3.1468
MRGPRX3	9	0.059203	0.07398	0.943228	1540	1	3.1468
GPR116	9	0.059203	0.07398	0.943228	1541	1	3.1468
NonTargetingControlGuideForHuman_0923	3	0.059341	0.059433	0.943228	1542	1	1.6556
C7orf43	9	0.05938	0.074119	0.943228	1543	1	3.4043
MBP	9	0.059602	0.074295	0.943228	1544	1	3.1867
C15orf54	9	0.059602	0.074295	0.943228	1545	1	3.1867
MPND	9	0.059736	0.074409	0.943228	1546	1	4.0603
FAM72A	9	0.059913	0.074548	0.943228	1547	1	3.5215
CDK18	9	0.059913	0.074548	0.943228	1548	1	3.5215
CACNA1I	9	0.059913	0.074548	0.943228	1549	1	3.5215
C11orf21	9	0.060046	0.074665	0.943228	1550	1	3.1205
UBB	9	0.060091	0.074693	0.943228	1551	1	4.0214
SLC9A7	9	0.060268	0.074851	0.943228	1552	1	3.6928
MARCKS	9	0.060313	0.074888	0.943228	1553	1	3.8296
OR5P3	9	0.06049	0.07505	0.943228	1554	1	3.9337
hsa-mir-1282	12	0.060491	0.089017	0.943228	1555	1	3.6713
MT1M	9	0.060579	0.075121	0.943228	1556	1	3.616
ZMYND8	9	0.060579	0.075121	0.943228	1557	1	3.616
OR51D1	9	0.060579	0.075121	0.943228	1558	1	3.616
NonTargetingControlGuideForHuman_0642	3	0.060654	0.060706	0.943228	1559	1	1.4552
hsa-mir-548o	12	0.060698	0.08917	0.943228	1560	1	4.4167
ZNF418	9	0.060712	0.075243	0.943228	1561	1	3.3976
NFIA	9	0.060779	0.075296	0.943228	1562	1	3.4849
ZMYM2	9	0.060779	0.075296	0.943228	1563	1	3.4849
hsa-mir-5572	12	0.060875	0.089309	0.943228	1564	1	3.6562
PFKFB4	9	0.060934	0.07542	0.943228	1565	1	3.2145
GTF2IRD1	9	0.060978	0.075455	0.943228	1566	1	3.8653
DPY19L4	9	0.061067	0.075528	0.943228	1567	1	3.917
GPSM1	9	0.061156	0.075601	0.943228	1568	1	3.7452
CCDC19	9	0.061289	0.075719	0.943228	1569	1	3.4926
DCAF8L1	9	0.061333	0.075759	0.943228	1570	1	3.6383
GLP2R	9	0.061488	0.075879	0.943228	1571	1	3.0535
KLHL1	9	0.061488	0.075879	0.943228	1572	1	3.0535
RASA4B	6	0.061624	0.065876	0.943228	1573	1	2.8108
CNBP	9	0.061644	0.076015	0.943228	1574	1	3.6851
LINGO1	9	0.061799	0.076142	0.943228	1575	1	3.5321
ENDOU	9	0.06191	0.076235	0.943228	1576	1	3.3533
FAU	9	0.06191	0.076235	0.943228	1577	1	3.3533
CHRNE	9	0.06191	0.076235	0.943228	1578	1	3.3533
FYTTD1	9	0.06202	0.076331	0.943228	1579	1	3.6244
HK2	9	0.062264	0.076533	0.943228	1580	1	3.6697
HPX	9	0.062308	0.076578	0.943228	1581	1	3.2972
ZNF518A	9	0.062353	0.076613	0.943228	1582	1	3.6197
hsa-mir-4792	12	0.062409	0.090461	0.943228	1583	1	4.0461
ELF5	9	0.062486	0.076734	0.943228	1584	1	3.8057
RPAP1	9	0.062552	0.076792	0.943228	1585	1	3.4616
KLHDC10	9	0.062552	0.076792	0.943228	1586	1	3.4616
TRPA1	9	0.062663	0.076887	0.943228	1587	1	3.6009
LENG1	9	0.062729	0.076942	0.943228	1588	1	3.5631
GJB1	9	0.062729	0.076942	0.943228	1589	1	3.5631
NonTargetingControlGuideForHuman_0415	3	0.06273	0.062712	0.943228	1590	1	1.175
hsa-mir-503	12	0.062822	0.090804	0.943228	1591	1	4.331
SNAPC1	9	0.062884	0.07706	0.943228	1592	1	3.605
METTL20	9	0.062928	0.077091	0.943228	1593	1	3.7997
TINAG	9	0.063017	0.077179	0.943228	1594	1	3.7546
ZBTB22	9	0.063083	0.077242	0.943228	1595	1	3.3076
COQ5	9	0.063172	0.077312	0.943228	1596	1	3.5229
ADH4	9	0.063238	0.077368	0.943228	1597	1	3.8254
TMEM5	9	0.063305	0.077434	0.943228	1598	1	3.6224
OR4M2	9	0.063305	0.077434	0.943228	1599	1	3.6224
RBM41	9	0.063415	0.077534	0.943228	1600	1	3.5647
ABCA1	9	0.06346	0.077572	0.943228	1601	1	3.7358
USP17L24	3	0.063508	0.063477	0.943228	1602	1	1.6711
TACC2	9	0.063725	0.077803	0.943228	1603	1	2.9788
NonTargetingControlGuideForHuman_0845	3	0.063763	0.063729	0.943228	1604	1	1.4316
FCHSD2	9	0.063814	0.077872	0.943228	1605	1	3.3693
FAM69A	9	0.063902	0.07794	0.943228	1606	1	3.6553
CECR5	9	0.063946	0.077974	0.943228	1607	1	3.0267
SETDB1	9	0.063991	0.078015	0.943228	1608	1	3.6014
CD3EAP	9	0.064168	0.078162	0.943228	1609	1	3.3976
GSTO2	9	0.064256	0.078228	0.943228	1610	1	3.59
CDC42EP2	9	0.064344	0.078299	0.943228	1611	1	3.2603
GPR125	9	0.064477	0.078423	0.943228	1612	1	2.9537
PRSS42	9	0.064477	0.078423	0.943228	1613	1	2.9537
HEATR6	9	0.064477	0.078423	0.943228	1614	1	2.9537
CEP41	9	0.064477	0.078423	0.943228	1615	1	2.9537
KIF18B	9	0.064698	0.078614	0.943228	1616	1	3.3185
KCNH2	9	0.064831	0.078726	0.943228	1617	1	3.3287
SPDL1	9	0.064875	0.078765	0.943228	1618	1	3.5662
SLC22A24	9	0.064919	0.078805	0.943228	1619	1	3.4117
NonTargetingControlGuideForHuman_0533	3	0.064997	0.06497	0.943228	1620	1	1.1943
ARSE	9	0.065007	0.078873	0.943228	1621	1	3.7234
P2RX4	9	0.065052	0.078911	0.943228	1622	1	3.6861
TAS2R14	9	0.065184	0.079021	0.943228	1623	1	3.1816
DES	9	0.065184	0.079021	0.943228	1624	1	3.1816
NKAIN4	9	0.065184	0.079021	0.943228	1625	1	3.1816
hsa-mir-8074	12	0.065353	0.092794	0.943228	1626	1	3.96
NTMT1	9	0.065361	0.07917	0.943228	1627	1	3.5482
TIMM22	9	0.065405	0.079206	0.943228	1628	1	3.54
ACMSD	9	0.065493	0.079274	0.943228	1629	1	3.5025
PHTF2	9	0.065538	0.079309	0.943228	1630	1	3.6233
RPS6KA1	9	0.065648	0.079397	0.943228	1631	1	3.2115
MC5R	9	0.065758	0.07948	0.943228	1632	1	3.4235
C10orf107	9	0.065891	0.079596	0.943228	1633	1	3.5963
GEMIN4	9	0.065935	0.079645	0.943228	1634	1	3.4823
TMEM200A	9	0.065979	0.079684	0.943228	1635	1	3.5673
FDXACB1	9	0.06609	0.079773	0.943228	1636	1	3.38
FIGNL2	9	0.06609	0.079773	0.943228	1637	1	3.38
MFSD5	9	0.06609	0.079773	0.943228	1638	1	3.38
BCAP29	9	0.06609	0.079773	0.943228	1639	1	3.38
AGTR1	9	0.0662	0.079865	0.943228	1640	1	3.6658
ADCK5	9	0.066266	0.079917	0.943228	1641	1	3.4397
COX14	9	0.066266	0.079917	0.943228	1642	1	3.4397
FUNDC1	9	0.066332	0.079975	0.943228	1643	1	3.3305
JMJD7	9	0.066443	0.080071	0.943228	1644	1	3.2868
TREX1	9	0.066509	0.08013	0.943228	1645	1	3.8137
ZMYND10	9	0.066597	0.080204	0.943228	1646	1	3.599
LDLRAD2	9	0.066707	0.080292	0.943228	1647	1	2.9395
RCN1	9	0.066707	0.080292	0.943228	1648	1	2.9395
SEMA5B	9	0.066906	0.08047	0.943228	1649	1	3.5117
GALE	9	0.066906	0.08047	0.943228	1650	1	3.5117
NonTargetingControlGuideForHuman_0190	3	0.066909	0.066889	0.943228	1651	1	0.95237
NonTargetingControlGuideForHuman_0263	3	0.066909	0.066889	0.943228	1652	1	0.95237
NonTargetingControlGuideForHuman_0007	3	0.066909	0.066889	0.943228	1653	1	0.95237
NonTargetingControlGuideForHuman_0606	3	0.066909	0.066889	0.943228	1654	1	0.95237
NPW	9	0.067082	0.080617	0.943228	1655	1	3.3975
TMEM215	9	0.067082	0.080617	0.943228	1656	1	3.3975
FLG	9	0.067082	0.080617	0.943228	1657	1	3.3975
hsa-mir-548v	12	0.067115	0.094159	0.943228	1658	1	3.4637
TMEM31	9	0.067237	0.08072	0.943228	1659	1	2.8794
SNAP25	9	0.067237	0.08072	0.943228	1660	1	2.8794
FOXN1	9	0.067237	0.08072	0.943228	1661	1	2.8794
SDC3	9	0.067347	0.080805	0.943228	1662	1	3.5379
HOXB8	9	0.067413	0.080863	0.943228	1663	1	3.4137
TIMM50	9	0.067479	0.080914	0.943228	1664	1	3.5003
ZFHX4	9	0.067523	0.080947	0.943228	1665	1	3.4374
ASMT_X	9	0.067567	0.080983	0.943228	1666	1	3.2958
ARMC12	9	0.067634	0.081028	0.943228	1667	1	3.1201
SNRNP48	9	0.067634	0.081028	0.943228	1668	1	3.1201
ZBTB8A	9	0.0677	0.081082	0.943228	1669	1	3.161
BCL7B	9	0.067832	0.081179	0.943228	1670	1	3.5619
SERPINE2	9	0.067876	0.081213	0.943228	1671	1	3.5391
PARVA	9	0.06803	0.081341	0.943228	1672	1	2.8465
DIRC1	9	0.06803	0.081341	0.943228	1673	1	2.8465
KIAA0895L	9	0.06814	0.081435	0.943228	1674	1	3.3358
SMR3A	9	0.068228	0.081513	0.943228	1675	1	3.5023
C4orf51	9	0.068317	0.081578	0.943228	1676	1	3.3144
KANK1	9	0.068405	0.081651	0.943228	1677	1	3.6175
RIMBP3	9	0.068493	0.081723	0.943228	1678	1	3.3441
RIMS2	9	0.068559	0.081777	0.943228	1679	1	3.4551
CCDC125	9	0.068559	0.081777	0.943228	1680	1	3.4551
CCDC17	9	0.068647	0.081851	0.943228	1681	1	3.415
TBL2	9	0.068823	0.082009	0.943228	1682	1	3.1893
SOCS2	9	0.068889	0.082057	0.943228	1683	1	3.5237
PRSS35	9	0.069043	0.082194	0.943228	1684	1	3.1992
DPH2	9	0.069043	0.082194	0.943228	1685	1	3.1992
SMARCD2	9	0.069175	0.082307	0.943228	1686	1	3.1086
SALL2	9	0.069175	0.082307	0.943228	1687	1	3.1086
CTNNBL1	9	0.069241	0.082362	0.943228	1688	1	3.3923
NonTargetingControlGuideForHuman_0805	3	0.069281	0.069177	0.943228	1689	1	1.2315
ZNF667	9	0.069329	0.082434	0.943228	1690	1	3.2804
MYL12A	9	0.069439	0.08253	0.943228	1691	1	3.5157
USHBP1	9	0.069527	0.082614	0.943228	1692	1	3.0558
CLEC12A	9	0.069659	0.082726	0.943228	1693	1	2.8467
ARRDC3	9	0.069725	0.082779	0.943228	1694	1	3.5886
hsa-mir-7855	12	0.069753	0.096178	0.943228	1695	1	3.6416
SLC39A3	9	0.069769	0.082815	0.943228	1696	1	3.4531
TRPC4AP	9	0.069879	0.082916	0.943228	1697	1	3.4885
ZNF197	9	0.069879	0.082916	0.943228	1698	1	3.4885
hsa-mir-3656	12	0.069899	0.096286	0.943228	1699	1	3.8204
ATP2C1	9	0.069945	0.082969	0.943228	1700	1	3.642
LRRN1	9	0.069989	0.08301	0.943228	1701	1	3.5085
MEX3C	9	0.070121	0.083106	0.943228	1702	1	3.2456
THTPA	9	0.070319	0.083273	0.943228	1703	1	3.1534
NOV	9	0.070319	0.083273	0.943228	1704	1	3.1534
TTR	9	0.070319	0.083273	0.943228	1705	1	3.1534
SFPQ	9	0.070495	0.083421	0.943228	1706	1	3.3457
RBMXL1	9	0.070693	0.083586	0.943228	1707	1	3.5129
RAD9A	9	0.070759	0.083645	0.943228	1708	1	3.0542
GATSL3	9	0.070759	0.083645	0.943228	1709	1	3.0542
VCX2	9	0.070956	0.08383	0.943228	1710	1	3.616
VPS4B	9	0.071132	0.084004	0.943228	1711	1	2.7347
MFSD2A	9	0.071198	0.084066	0.943228	1712	1	3.3523
EPHA10	9	0.071374	0.084209	0.943228	1713	1	2.7307
FBP2	9	0.071374	0.084209	0.943228	1714	1	2.7307
QARS	9	0.071374	0.084209	0.943228	1715	1	2.7307
OR8K3	9	0.071374	0.084209	0.943228	1716	1	2.7307
NSL1	9	0.071374	0.084209	0.943228	1717	1	2.7307
WNK4	9	0.071527	0.08434	0.943228	1718	1	3.3812
MDFI	9	0.071571	0.084383	0.943228	1719	1	3.3402
ZSWIM8	9	0.071659	0.084453	0.943228	1720	1	3.106
ARHGAP22	9	0.071659	0.084453	0.943228	1721	1	3.106
C20orf166	9	0.071659	0.084453	0.943228	1722	1	3.106
NOMO2	3	0.071709	0.071517	0.943228	1723	1	1.0007
ZNF559-ZNF177	6	0.07178	0.075063	0.943228	1724	1	2.4587
VWA5A	9	0.071835	0.084597	0.943228	1725	1	3.4957
C1R	9	0.071879	0.084632	0.943228	1726	1	3.2839
KPNB1	9	0.071967	0.084706	0.943228	1727	1	3.4645
PLBD1	9	0.07201	0.08474	0.943228	1728	1	3.3206
MYH2	9	0.072054	0.084776	0.943228	1729	1	3.4818
MMAA	9	0.072098	0.084818	0.943228	1730	1	2.9977
COL9A3	9	0.072142	0.084847	0.943228	1731	1	3.5019
MC3R	9	0.072252	0.084938	0.943228	1732	1	3.3137
C20orf194	9	0.072252	0.084938	0.943228	1733	1	3.3137
PRKACA	9	0.072383	0.085049	0.943228	1734	1	2.7475
ALOX5	9	0.072383	0.085049	0.943228	1735	1	2.7475
RGPD1	9	0.072383	0.085049	0.943228	1736	1	2.7475
hsa-mir-6842	12	0.072384	0.098223	0.943228	1737	1	3.9067
UBE2A	9	0.072493	0.085139	0.943228	1738	1	2.8226
RNFT1	9	0.072647	0.085287	0.943228	1739	1	3.3128
C10orf71	9	0.072647	0.085287	0.943228	1740	1	3.3128
APOA2	9	0.07291	0.085503	0.943228	1741	1	3.4321
COIL	9	0.07302	0.085585	0.943228	1742	1	3.3402
hsa-mir-3680-1	12	0.073084	0.09877	0.943228	1743	1	3.7953
RNF148	9	0.073129	0.085676	0.943228	1744	1	3.3843
CSH1	9	0.073129	0.085676	0.943228	1745	1	3.3843
CRYBA4	9	0.073217	0.085759	0.943228	1746	1	3.057
OLFML2B	9	0.073283	0.085816	0.943228	1747	1	3.2926
TMEM240	9	0.073348	0.085871	0.943228	1748	1	3.2478
NonTargetingControlGuideForHuman_0021	3	0.07336	0.073203	0.943228	1749	1	0.91016
NonTargetingControlGuideForHuman_0090	3	0.07336	0.073203	0.943228	1750	1	0.91016
NONO	9	0.073414	0.085921	0.943228	1751	1	3.1359
NPDC1	9	0.073458	0.085959	0.943228	1752	1	3.4406
EXOC6B	9	0.073546	0.086031	0.943228	1753	1	2.9181
MYH10	9	0.073546	0.086031	0.943228	1754	1	2.9181
HERC5	9	0.073677	0.086136	0.943228	1755	1	3.171
MANSC4	9	0.073677	0.086136	0.943228	1756	1	3.171
UBAP2	9	0.073677	0.086136	0.943228	1757	1	3.171
CD55	9	0.073831	0.086266	0.943228	1758	1	3.3591
F3	9	0.073831	0.086266	0.943228	1759	1	3.3591
MSTN	9	0.07394	0.086355	0.943228	1760	1	3.457
GPX6	9	0.074072	0.086468	0.943228	1761	1	3.4277
C3orf83	9	0.074115	0.086511	0.943228	1762	1	3.5229
FARP2	9	0.074159	0.086549	0.943228	1763	1	3.3756
CLOCK	6	0.074173	0.077287	0.943228	1764	1	2.1901
OR5F1	9	0.074203	0.086581	0.943228	1765	1	3.4195
TRIM67	9	0.074247	0.086612	0.943228	1766	1	3.2956
RASAL2	9	0.074444	0.086784	0.943228	1767	1	3.2223
OR5M11	9	0.074444	0.086784	0.943228	1768	1	3.2223
PRKAB2	9	0.074575	0.086898	0.943228	1769	1	3.3227
HDAC7	9	0.074641	0.086957	0.943228	1770	1	2.939
ANKRD9	9	0.074685	0.086995	0.943228	1771	1	3.3817
NAT1	9	0.074728	0.087033	0.943228	1772	1	3.3963
RAB30	9	0.074772	0.087068	0.943228	1773	1	3.3311
KLK10	9	0.07486	0.08715	0.943228	1774	1	3.2485
AQP9	9	0.074904	0.087194	0.943228	1775	1	3.0974
AP1G2	9	0.074947	0.087224	0.943228	1776	1	3.302
SPIN2B	3	0.074949	0.074777	0.943228	1777	1	1.1246
TAAR9	9	0.075035	0.087304	0.943228	1778	1	3.3754
hsa-mir-4479	12	0.075066	0.10032	0.943228	1779	1	3.9675
LCE5A	9	0.075101	0.087358	0.943228	1780	1	3.0064
CLN6	9	0.075166	0.087415	0.943228	1781	1	3.1862
ZNF563	9	0.07521	0.087454	0.943228	1782	1	3.42
RP2	9	0.075385	0.087598	0.943228	1783	1	2.6196
OR51V1	9	0.075494	0.087686	0.943228	1784	1	3.2261
CDCA4	9	0.07556	0.08775	0.943228	1785	1	3.17
hsa-mir-5696	9	0.075604	0.087796	0.943228	1786	1	3.3771
WDR86	9	0.075647	0.087829	0.943228	1787	1	3.1083
CASP7	9	0.075713	0.087888	0.943228	1788	1	3.026
REP15	9	0.075713	0.087888	0.943228	1789	1	3.026
TAF8	9	0.075779	0.087946	0.943228	1790	1	3.4619
CIB1	9	0.075866	0.088032	0.943228	1791	1	2.6047
REG3A	9	0.075866	0.088032	0.943228	1792	1	2.6047
hsa-mir-7641-2	6	0.075932	0.078955	0.943228	1793	1	2.4572
RBBP7	9	0.076085	0.088219	0.943228	1794	1	3.3241
C9orf92	9	0.076129	0.088255	0.943228	1795	1	3.1239
PAM16	9	0.076172	0.088282	0.943228	1796	1	3.3494
CLK2	9	0.076238	0.088344	0.943228	1797	1	2.8439
RASGRP4	9	0.076303	0.088401	0.943228	1798	1	3.1969
TAF12	9	0.076369	0.088449	0.943228	1799	1	2.6409
GNPNAT1	9	0.076369	0.088449	0.943228	1800	1	2.6409
SDF2L1	9	0.076435	0.088519	0.943228	1801	1	3.382
hsa-mir-603	12	0.076462	0.1014	0.943228	1802	1	3.2605
TRIM35	9	0.076609	0.088681	0.943228	1803	1	2.8777
TSSC1	9	0.076653	0.088729	0.943228	1804	1	2.9538
SRPK3	9	0.076697	0.088762	0.943228	1805	1	3.0759
hsa-mir-4707	12	0.076753	0.10162	0.943228	1806	1	3.6383
CDH8	9	0.076784	0.088841	0.943228	1807	1	3.3352
SEMG2	9	0.076915	0.088968	0.943228	1808	1	3.209
IGSF21	9	0.077046	0.089067	0.943228	1809	1	2.983
FIZ1	9	0.077046	0.089067	0.943228	1810	1	2.983
TMEM182	9	0.077046	0.089067	0.943228	1811	1	2.983
OR56B1	9	0.077046	0.089067	0.943228	1812	1	2.983
CCDC115	9	0.077177	0.089188	0.943228	1813	1	3.2049
DCTPP1	9	0.077221	0.089227	0.943228	1814	1	3.0363
MYO1D	9	0.077352	0.089343	0.943228	1815	1	3.0171
BARD1	9	0.077352	0.089343	0.943228	1816	1	3.0171
POU4F1	9	0.077439	0.089421	0.943228	1817	1	3.2276
MKRN2	9	0.077505	0.089471	0.943228	1818	1	3.1568
GPR15	9	0.077505	0.089471	0.943228	1819	1	3.1568
POLR3E	9	0.07757	0.089525	0.943228	1820	1	3.1885
NANOS3	9	0.077658	0.089602	0.943228	1821	1	3.1153
NRM	9	0.077701	0.089646	0.943228	1822	1	3.2336
CEL	9	0.077745	0.089675	0.943228	1823	1	3.2111
ATP12A	9	0.077854	0.089773	0.943228	1824	1	3.0583
PTPLAD2	9	0.07792	0.089825	0.943228	1825	1	3.3382
PCGF5	9	0.077963	0.08986	0.943228	1826	1	3.2978
NonTargetingControlGuideForHuman_0105	3	0.078049	0.077871	0.943228	1827	1	0.71741
HSFY2	3	0.078049	0.077871	0.943228	1828	1	0.71741
NonTargetingControlGuideForHuman_0264	3	0.078049	0.077871	0.943228	1829	1	0.71741
NonTargetingControlGuideForHuman_0725	3	0.078049	0.077871	0.943228	1830	1	0.71741
NonTargetingControlGuideForHuman_0278	3	0.078049	0.077871	0.943228	1831	1	0.71741
ACCS	9	0.078051	0.089923	0.943228	1832	1	3.1429
MPPED2	9	0.078116	0.089972	0.943228	1833	1	2.8899
hsa-mir-519e	9	0.078203	0.090044	0.943228	1834	1	2.532
OAF	9	0.078312	0.090133	0.943228	1835	1	3.276
hsa-mir-4743	12	0.078321	0.10285	0.943228	1836	1	3.9227
CR2	9	0.078356	0.090168	0.943228	1837	1	3.1309
UBE2G2	9	0.078443	0.090248	0.943228	1838	1	3.2862
hsa-mir-6803	12	0.078554	0.10302	0.943228	1839	1	3.8082
TMEM207	9	0.078618	0.090404	0.943228	1840	1	2.8993
TOMM7	9	0.078618	0.090404	0.943228	1841	1	2.8993
PPM1J	9	0.078618	0.090404	0.943228	1842	1	2.8993
ZFHX2	9	0.078749	0.090528	0.943228	1843	1	2.9387
hsa-mir-4668	12	0.078786	0.1032	0.943228	1844	1	3.4406
PIK3AP1	9	0.078792	0.09055	0.943228	1845	1	2.8137
STX17	9	0.078923	0.090664	0.943228	1846	1	2.7658
IL27	9	0.07901	0.090737	0.943228	1847	1	2.9752
CALM3	9	0.079054	0.090772	0.943228	1848	1	3.2292
ATP8B1	6	0.079309	0.082122	0.943228	1849	1	1.7263
MIA	9	0.079424	0.091082	0.943228	1850	1	2.6302
IL5RA	9	0.079555	0.091204	0.943228	1851	1	3.0243
RUSC2	9	0.079621	0.091261	0.943228	1852	1	3.26
SMN1	9	0.079686	0.091306	0.943228	1853	1	3.0538
DPPA3	9	0.079686	0.091306	0.943228	1854	1	3.0538
IDH1	9	0.079838	0.091444	0.943228	1855	1	3.0587
PHF6	9	0.079838	0.091444	0.943228	1856	1	3.0587
ASPSCR1	9	0.079926	0.091514	0.943228	1857	1	3.3873
PLA2G16	9	0.079969	0.091557	0.943228	1858	1	3.2086
LOC440563	9	0.080013	0.091594	0.943228	1859	1	3.084
hsa-mir-326	12	0.080061	0.10421	0.943228	1860	1	3.3517
TRHR	9	0.080122	0.091683	0.943228	1861	1	2.8334
NLK	9	0.08023	0.091774	0.943228	1862	1	2.9741
TMC1	9	0.080274	0.091815	0.943228	1863	1	2.893
hsa-mir-4788	12	0.080293	0.10439	0.943228	1864	1	3.6324
PLEKHD1	9	0.080318	0.091847	0.943228	1865	1	3.1234
hsa-mir-6775	12	0.080351	0.10443	0.943228	1866	1	3.8038
FUT8	9	0.080361	0.091881	0.943228	1867	1	2.9321
OR4D9	9	0.080492	0.092	0.943228	1868	1	2.5259
HPN	9	0.080622	0.092102	0.943228	1869	1	3.0258
PRAMEF15	9	0.080709	0.092186	0.943228	1870	1	3.2268
SGSM2	9	0.080927	0.092373	0.943228	1871	1	3.1738
NBL1	3	0.081074	0.080897	0.943228	1872	1	0.94992
SGCG	9	0.081101	0.092536	0.943228	1873	1	2.4667
POGK	9	0.081101	0.092536	0.943228	1874	1	2.4667
REL	9	0.081101	0.092536	0.943228	1875	1	2.4667
KRTAP20-1	9	0.081101	0.092536	0.943228	1876	1	2.4667
KIFAP3	9	0.081101	0.092536	0.943228	1877	1	2.4667
NCKAP5L	9	0.081101	0.092536	0.943228	1878	1	2.4667
hsa-mir-4799	12	0.081133	0.10507	0.943228	1879	1	3.0535
CCNL1	9	0.081406	0.092797	0.943228	1880	1	3.0589
GUCA1B	9	0.081536	0.092911	0.943228	1881	1	3.1575
GJB2	9	0.08158	0.092942	0.943228	1882	1	3.2299
GPAT2	9	0.081623	0.092977	0.943228	1883	1	3.2023
TBCB	9	0.081688	0.093031	0.943228	1884	1	2.9973
DHH	9	0.081754	0.093081	0.943228	1885	1	2.9386
RPL9	9	0.081797	0.093119	0.943228	1886	1	3.1853
SCNN1B	9	0.081906	0.093203	0.943228	1887	1	3.0994
hsa-mir-939	12	0.081914	0.10571	0.943228	1888	1	3.8702
CHRNB1	9	0.082058	0.09334	0.943228	1889	1	2.6831
ACOT7	9	0.082058	0.09334	0.943228	1890	1	2.6831
TAB3	9	0.082058	0.09334	0.943228	1891	1	2.6831
IFT43	9	0.082058	0.09334	0.943228	1892	1	2.6831
KRTAP1-1	9	0.082232	0.093492	0.943228	1893	1	3.1427
TNFRSF6B	9	0.082275	0.093527	0.943228	1894	1	2.8457
C16orf52	9	0.08234	0.093585	0.943228	1895	1	3.1509
HRH3	9	0.08234	0.093585	0.943228	1896	1	3.1509
NLGN4Y	9	0.082406	0.093646	0.943228	1897	1	3.2343
ADORA3	9	0.082536	0.093747	0.943228	1898	1	3.1774
HOXA3	9	0.082666	0.093863	0.943228	1899	1	3.0468
NTRK3	9	0.082775	0.093957	0.943228	1900	1	2.7836
TMEM243	9	0.083057	0.094204	0.943228	1901	1	2.9173
PGLYRP2	9	0.083101	0.094233	0.943228	1902	1	3.2035
GIMAP1	9	0.083144	0.094271	0.943228	1903	1	3.0593
NFIB	9	0.083188	0.094313	0.943228	1904	1	3.0009
UBE2H	9	0.083296	0.094409	0.943228	1905	1	2.5234
FAM221B	9	0.083426	0.094528	0.943228	1906	1	3.0257
WSCD2	9	0.083492	0.09458	0.943228	1907	1	3.1309
NonTargetingControlGuideForHuman_0256	3	0.083518	0.083319	0.943228	1908	0	0
NCALD	9	0.083535	0.094615	0.943228	1909	1	3.0931
SCN2B	9	0.083578	0.094654	0.943228	1910	1	2.9385
HP1BP3	9	0.083644	0.094708	0.943228	1911	1	2.6765
OR10G7	9	0.083774	0.094825	0.943228	1912	1	2.8418
hsa-mir-197	12	0.08382	0.10721	0.943228	1913	1	3.6521
GLCE	9	0.083882	0.094923	0.943228	1914	1	2.7969
hsa-mir-6769a	12	0.083965	0.10733	0.943228	1915	1	3.2405
TAF3	9	0.084056	0.095068	0.943228	1916	1	2.9809
SLC6A5	9	0.084229	0.095225	0.943228	1917	1	3.1694
C16orf80	9	0.084359	0.095335	0.943228	1918	1	2.8646
NKAIN1	9	0.084359	0.095335	0.943228	1919	1	2.8646
WTH3DI	9	0.084359	0.095335	0.943228	1920	1	2.8646
hsa-mir-520f	12	0.084455	0.10772	0.943228	1921	1	3.5442
ZNF491	9	0.084511	0.095475	0.943228	1922	1	2.9639
AMPD3	9	0.084511	0.095475	0.943228	1923	1	2.9639
NonTargetingControlGuideForHuman_0945	3	0.084706	0.084528	0.943228	1924	0	0
NonTargetingControlGuideForHuman_0202	3	0.084706	0.084528	0.943228	1925	0	0
PRPH	9	0.084706	0.095642	0.943228	1926	1	2.9898
GNPDA2	9	0.084902	0.095803	0.943228	1927	1	2.3578
KCTD6	9	0.084902	0.095803	0.943228	1928	1	2.3578
AGAP9	6	0.084929	0.087338	0.943228	1929	1	2.1614
hsa-mir-320d-2	12	0.085032	0.10818	0.943228	1930	1	2.9537
ZNF284	9	0.085053	0.095947	0.943228	1931	1	2.7222
JAKMIP1	9	0.085053	0.095947	0.943228	1932	1	2.7222
DHFRL1	9	0.085053	0.095947	0.943228	1933	1	2.7222
CCDC59	9	0.085183	0.096054	0.943228	1934	1	2.4009
RIC8B	9	0.085227	0.096087	0.943228	1935	1	3.1931
C16orf71	9	0.0854	0.096239	0.943228	1936	1	2.7945
hsa-mir-6502	9	0.0854	0.096239	0.943228	1937	1	2.7945
FBXO41	9	0.0854	0.096239	0.943228	1938	1	2.7945
RLTPR	9	0.085617	0.096431	0.943228	1939	1	2.966
DIAPH1	9	0.08566	0.096471	0.943228	1940	1	3.2359
ETV2	9	0.085703	0.096509	0.943228	1941	1	3.0346
FNDC3B	9	0.085812	0.0966	0.943228	1942	1	2.8771
CSNK2A3	9	0.085812	0.0966	0.943228	1943	1	2.8771
ERICH1	9	0.085898	0.096667	0.943228	1944	1	2.9264
ARNTL2	9	0.085898	0.096667	0.943228	1945	1	2.9264
TMEM151A	9	0.086028	0.096776	0.943228	1946	1	2.8413
OR8U8	3	0.086054	0.085868	0.943228	1947	0	0
ZNF329	9	0.086223	0.096933	0.943228	1948	1	3.0734
FKBP4	9	0.086266	0.096975	0.943228	1949	1	2.9778
hsa-mir-4494	12	0.0863	0.10917	0.943228	1950	1	3.6504
EDNRA	9	0.086331	0.097026	0.943228	1951	1	2.9584
PRAC	9	0.086483	0.097147	0.943228	1952	1	3.0598
TRIM72	9	0.086526	0.097184	0.943228	1953	1	2.9833
hsa-mir-8067	12	0.086559	0.10938	0.943228	1954	1	3.2115
NonTargetingControlGuideForHuman_0838	3	0.086819	0.086614	0.943228	1955	0	0
NonTargetingControlGuideForHuman_0795	3	0.086819	0.086614	0.943228	1956	0	0
PCDHGA9	3	0.086819	0.086614	0.943228	1957	0	0
EML6	9	0.086829	0.097425	0.943228	1958	1	2.3141
MTERFD1	9	0.086829	0.097425	0.943228	1959	1	2.3141
USP26	9	0.086829	0.097425	0.943228	1960	1	2.3141
NBN	9	0.086829	0.097425	0.943228	1961	1	2.3141
PDZD2	9	0.086829	0.097425	0.943228	1962	1	2.3141
C15orf27	9	0.086829	0.097425	0.943228	1963	1	2.3141
STK19	9	0.087089	0.097636	0.943228	1964	1	3.0905
SPANXF1	6	0.087177	0.089437	0.943228	1965	1	2.2595
FCGR2B	9	0.087197	0.097734	0.943228	1966	1	2.8415
CCDC63	9	0.087197	0.097734	0.943228	1967	1	2.8415
CCDC93	9	0.087197	0.097734	0.943228	1968	1	2.8415
NOL9	9	0.087327	0.097843	0.943228	1969	1	2.8454
BAG4	9	0.087391	0.097898	0.943228	1970	1	3.0462
CCDC126	9	0.087456	0.097948	0.943228	1971	1	2.6491
ANKRD20A2	3	0.087459	0.087244	0.943228	1972	0	0
EXOSC1	9	0.087564	0.098048	0.943228	1973	1	2.9364
PDIA3	9	0.087608	0.098074	0.943228	1974	1	2.886
STX2	9	0.087672	0.09813	0.943228	1975	1	2.7455
FBXO28	9	0.087672	0.09813	0.943228	1976	1	2.7455
TNFRSF17	9	0.087759	0.098205	0.943228	1977	1	2.917
AHSP	9	0.087759	0.098205	0.943228	1978	1	2.917
NPBWR2	9	0.087845	0.098292	0.943228	1979	1	2.8017
SNUPN	9	0.087932	0.098365	0.943228	1980	1	2.6579
FAM47A	9	0.087932	0.098365	0.943228	1981	1	2.6579
hsa-mir-1343	12	0.087939	0.11047	0.943228	1982	1	2.9395
UBE2L3	9	0.087997	0.09842	0.943228	1983	1	3.0471
CD200	9	0.08804	0.098463	0.943228	1984	1	3.051
hsa-mir-3132	12	0.088083	0.11058	0.943228	1985	1	3.4616
KIAA0753	9	0.088126	0.098527	0.943228	1986	1	2.7511
NonTargetingControlGuideForHuman_0168	3	0.088187	0.087948	0.943228	1987	0	0
HIF1A	9	0.088213	0.098602	0.943228	1988	1	2.9866
STX16	9	0.088299	0.098682	0.943228	1989	1	2.4081
IGJ	9	0.088386	0.09876	0.943228	1990	1	3.06
KRTAP21-1	9	0.08845	0.098812	0.943228	1991	1	3.0184
CHST13	9	0.08845	0.098812	0.943228	1992	1	3.0184
CAPRIN1	9	0.088537	0.098876	0.943228	1993	1	2.8131
AIG1	9	0.088537	0.098876	0.943228	1994	1	1.7385
C7orf63	9	0.088623	0.098948	0.943228	1995	1	2.9706
CASQ2	9	0.088623	0.098948	0.943228	1996	1	2.9706
DCXR	9	0.088774	0.099066	0.943228	1997	1	2.9539
KPRP	9	0.088861	0.09914	0.943228	1998	1	3.0027
NonTargetingControlGuideForHuman_0620	3	0.088871	0.08862	0.943228	1999	0	0
OR52A5	9	0.089055	0.099322	0.943228	2000	1	2.5022
[truncated: 19,669 more rows]

## Sheet: HCoV_229E_Test_SecondBest
id	num	pos|score	pos|p-value	pos|fdr	pos|rank	pos|goodsgrna	pos|lfc
ANPEP	9	1.2048e-32	2.2846e-07	0.002475	1	9	11.35
VMP1	9	3.1525e-08	2.2846e-07	0.002475	2	5	4.8746
PHGDH	9	5.3984e-07	1.5992e-06	0.011551	3	2	9.2428
LAMB3	9	8.5057e-07	3.8838e-06	0.016266	4	2	8.9016
TMEM41B	9	9.0057e-07	4.3407e-06	0.016266	5	4	5.9297
KRTAP20-3	9	1.0063e-06	5.2546e-06	0.016266	6	4	7.6933
PAGE2	9	1.0968e-06	5.2546e-06	0.016266	7	2	8.7199
ZNF428	9	3.5748e-06	1.6678e-05	0.045173	8	2	8.6635
MSRB1	9	9.2759e-06	4.1808e-05	0.090594	10	2	8.2067
RAB3GAP1	9	1.0499e-05	4.8662e-05	0.095297	11	3	5.0813
NRXN3	9	1.1796e-05	5.2774e-05	0.095297	12	4	5.3946
BBS12	9	1.3011e-05	5.7343e-05	0.095583	13	2	7.8392
GPR110	9	1.61e-05	6.7853e-05	0.099884	14	2	7.2047
KRT1	9	1.843e-05	7.6534e-05	0.099884	15	2	7.6525
MFN1	9	1.8714e-05	7.8362e-05	0.099884	16	4	4.4916
ADAMTS18	9	2.0559e-05	8.4302e-05	0.101485	17	3	5.4794
ST7L	9	2.3456e-05	9.5268e-05	0.103489	18	1	-0.79941
TCEAL1	9	2.3865e-05	9.5725e-05	0.103489	19	2	7.6384
NEDD4L	9	2.5147e-05	0.00010029	0.103489	20	3	5.4451
SLC38A7	9	2.7657e-05	0.00010943	0.107786	21	2	7.4566
FAM86B2	3	2.8844e-05	7.7448e-05	0.099884	22	2	5.3273
KCNA3	9	2.9844e-05	0.00011811	0.10788	23	3	4.2888
WDR75	9	3.0136e-05	0.00011948	0.10788	24	3	3.9092
MBD5	9	3.5304e-05	0.00013685	0.118614	25	4	4.2241
ACAT1	9	3.9369e-05	0.00014827	0.123572	26	4	3.5495
CDH6	9	4.3939e-05	0.00016655	0.133663	27	2	7.1471
INHBE	9	4.816e-05	0.00018894	0.146216	28	2	7.0953
SUCNR1	9	5.0458e-05	0.0001999	0.149368	29	4	1.472
MUC17	9	5.7584e-05	0.00022686	0.157666	30	3	3.595
hsa-mir-4714	12	6.065e-05	0.00022092	0.157666	31	2	7.4016
C7orf41	9	6.134e-05	0.00023783	0.157666	32	3	3.6688
OR8D1	9	6.1977e-05	0.00024011	0.157666	33	2	6.8905
SCO2	9	6.395e-05	0.00024879	0.158561	34	2	6.1383
ZDHHC15	9	7.1539e-05	0.00027392	0.162097	35	3	3.9364
FGF20	9	7.4812e-05	0.00028626	0.162097	36	2	6.3833
SMIM14	9	7.5351e-05	0.00028809	0.162097	37	2	6.7704
HSP90AA1	9	7.5891e-05	0.00028992	0.162097	38	2	6.5907
DAB2IP	9	7.6433e-05	0.00029174	0.162097	39	2	6.3994
hsa-mir-6129	12	8.6006e-05	0.00030636	0.165965	40	3	3.5624
DOM3Z	9	9.0259e-05	0.00033378	0.173385	41	3	3.9264
hsa-mir-3663	12	9.4113e-05	0.00033606	0.173385	42	4	1.394
GPR17	9	9.647e-05	0.00034977	0.176261	43	3	3.0583
MRPL42	9	0.000101	0.00036074	0.177059	44	3	3.3691
ZKSCAN7	9	0.00010726	0.00037307	0.177059	45	2	6.5172
LIG3	9	0.0001105	0.00038313	0.177059	46	2	6.4056
NOMO1	9	0.00011078	0.00038404	0.177059	47	3	3.3873
CNOT7	9	0.00011779	0.00040186	0.181415	48	2	6.377
PPP1R1A	9	0.00013303	0.00044116	0.193168	49	3	3.5571
HES6	9	0.00013545	0.00044573	0.193168	50	3	2.7945
AKNA	9	0.00014325	0.0004672	0.194003	51	2	6.222
AMT	9	0.00014624	0.00047451	0.194003	52	2	5.3782
BCL2L1	9	0.00015743	0.0005065	0.203245	53	3	4.0356
hsa-mir-4715	12	0.00016653	0.00060153	0.217244	54	4	1.7927
PROZ	9	0.00016876	0.00052934	0.206241	55	2	5.4794
FAM92B	9	0.00017119	0.000533	0.206241	56	2	5.7838
SEZ6L2	9	0.00018172	0.00056635	0.211591	57	3	5.6503
LCE6A	9	0.00018867	0.00058417	0.214549	58	3	3.2083
SMTNL2	9	0.00020205	0.00062392	0.221636	59	3	2.4587
RBM12	9	0.00021	0.00064449	0.224242	60	2	5.0561
OR4F17	9	0.00021406	0.00065499	0.224242	61	2	6.0171
APOBEC3H	9	0.00021664	0.0006623	0.224242	62	3	3.781
NonTargetingControlGuideForHuman_0824	3	0.00022371	0.00046629	0.194003	63	2	3.1963
KCTD8	9	0.00022661	0.00069018	0.230084	64	3	2.4162
MSANTD2	9	0.0002464	0.00074958	0.242426	65	3	3.6809
SLX4IP	9	0.00025798	0.00078019	0.248617	66	2	2.3141
DOCK2	9	0.00026667	0.00080943	0.251556	67	2	5.729
TIAL1	9	0.00026768	0.00081263	0.251556	68	2	5.3797
NonTargetingControlGuideForHuman_0291	3	0.00027612	0.00056315	0.211591	69	2	3.1292
IGFL1	9	0.00028201	0.00085604	0.257228	70	2	5.4554
WRAP53	9	0.00028408	0.00086106	0.257228	71	2	5.6611
DEFB105A	9	0.00029045	0.00088026	0.257228	72	3	2.0758
NCKAP1L	9	0.00029391	0.00089031	0.257228	73	3	2.8399
SPECC1	9	0.00030488	0.00092001	0.259162	74	1	-0.16583
HTR1F	9	0.00030527	0.00092092	0.259162	75	2	5.2422
NOM1	9	0.00032832	0.00097804	0.269269	76	2	5.0467
C14orf105	9	0.00032944	0.00098169	0.269269	77	2	4.9201
NHLRC1	9	0.00034108	0.0010123	0.274196	78	3	2.4667
hsa-mir-214	12	0.00035445	0.0011955	0.291078	79	3	3.8911
NonTargetingControlGuideForHuman_0776	3	0.0003548	0.00071028	0.233198	80	2	2.8864
HAUS3	9	0.00035493	0.001047	0.2801	81	3	3.6168
PGM5	9	0.00036731	0.0010886	0.284922	82	3	2.1976
SLC48A1	9	0.00036857	0.0010914	0.284922	83	2	5.1494
CTIF	9	0.00037809	0.0011197	0.288838	84	2	5.0285
FCRL5	9	0.00038411	0.0011384	0.290215	85	2	5.4341
LCN2	9	0.00039689	0.0011667	0.291078	86	2	4.4707
C8orf44	9	0.00039868	0.0011722	0.291078	87	1	-0.90347
SUPT20H	6	0.00040912	0.0011939	0.291078	88	3	2.4517
LDHB	9	0.00042623	0.0012476	0.295362	89	2	4.8181
IGFN1	9	0.00042805	0.001254	0.295362	90	3	3.6823
NonTargetingControlGuideForHuman_0294	3	0.00044173	0.00088894	0.257228	91	2	2.2775
C1orf162	9	0.00045332	0.0013303	0.306983	92	2	4.7549
KIAA0895	9	0.00045801	0.0013422	0.306983	93	3	1.8909
TIMELESS	9	0.00045989	0.0013459	0.306983	94	3	4.4653
ARL14	9	0.00046888	0.0013696	0.307798	95	3	4.5578
hsa-mir-518f	9	0.00047184	0.0013778	0.307798	96	2	4.6806
NUB1	9	0.00047989	0.0014075	0.308081	97	2	4.2779
GAR1	9	0.00047989	0.0014075	0.308081	98	2	4.2779
hsa-mir-877	12	0.00048165	0.001519	0.316313	99	2	4.9912
ST6GALNAC4	9	0.00048809	0.0014331	0.310215	100	3	2.106
CRNKL1	9	0.00049345	0.0014459	0.310215	101	2	4.6482
RGS19	9	0.00051007	0.0014957	0.315342	102	3	4.1929
PROK2	9	0.00051152	0.0014989	0.315342	103	3	2.132
LPCAT1	9	0.00052253	0.0015327	0.316313	104	2	4.9979
APBA1	9	0.00055387	0.0016264	0.330354	105	2	4.6702
NDUFB9	9	0.00058166	0.0017114	0.334662	106	2	4.1154
HIST3H2A	9	0.00058624	0.0017256	0.334662	107	2	1.4615
KRIT1	9	0.00059057	0.0017342	0.334662	108	2	4.9226
ZNF326	9	0.00059356	0.0017402	0.334662	109	2	4.7586
PXMP4	9	0.00059506	0.0017452	0.334662	110	3	4.7646
FOXI3	9	0.00060407	0.0017649	0.335461	111	2	4.4064
MAFK	9	0.00061163	0.0017877	0.336849	112	2	4.8662
MCOLN1	9	0.00061668	0.0018115	0.338383	113	3	1.8168
KRT12	9	0.0006263	0.001845	0.340284	114	3	1.7352
C16orf87	9	0.00062913	0.001853	0.340284	115	3	1.6774
ARL17B	3	0.00063317	0.0012531	0.295362	116	2	1.344
CLEC4E	9	0.00064246	0.0018923	0.344579	117	3	3.102
AKAP4	9	0.00065876	0.0019353	0.348092	118	2	4.4176
PAFAH1B3	9	0.00066507	0.0019508	0.348092	119	2	4.4341
OR5AN1	9	0.00067061	0.0019677	0.348092	120	2	4.6779
C1QTNF9B	9	0.00067485	0.0019778	0.348092	121	3	1.7176
GZMK	9	0.00067857	0.0019919	0.348092	122	2	4.7036
ARHGAP12	9	0.00069624	0.0020399	0.348601	123	3	4.5909
hsa-mir-524	9	0.00069786	0.0020431	0.348601	124	2	4.39
ANO4	9	0.00072398	0.0021135	0.350578	125	2	4.5978
ELMOD3	9	0.00072563	0.0021194	0.350578	126	2	4.3499
PIK3R2	9	0.00073435	0.0021446	0.352048	127	3	1.5608
TULP2	9	0.00074353	0.0021642	0.352602	128	3	3.8207
RANBP3	9	0.00078964	0.0022867	0.363435	129	2	4.4598
TFG	9	0.00081041	0.0023424	0.363435	130	3	2.0045
SRSF1	9	0.00081301	0.0023474	0.363435	131	2	3.951
MPHOSPH10	9	0.00081627	0.0023538	0.363435	132	3	1.3793
LMCD1	9	0.00081879	0.0023588	0.363435	133	3	2.216
EVA1A	9	0.00082019	0.002363	0.363435	134	3	1.4577
NonTargetingControlGuideForHuman_0963	3	0.00083152	0.001641	0.330354	135	2	1.6503
EBLN2	9	0.00083319	0.0023927	0.363435	136	2	3.7918
NonTargetingControlGuideForHuman_0837	3	0.00083436	0.0016465	0.330354	137	2	1.8439
PLSCR2	9	0.00083495	0.0023991	0.363435	138	2	4.597
RRAGD	9	0.00084568	0.0024306	0.363435	139	3	3.2687
ARHGEF6	9	0.00084647	0.002432	0.363435	140	2	4.057
CRABP2	9	0.00084647	0.002432	0.363435	141	2	4.057
CCNC	9	0.00086753	0.002484	0.368676	142	1	-0.56734
PGK1	9	0.00087788	0.0025101	0.370007	143	2	4.4041
TRABD	9	0.00090984	0.0025923	0.379549	144	2	4.2424
C1orf54	9	0.00092185	0.0026234	0.379694	145	2	4.4895
AK2	9	0.00093951	0.0026773	0.379694	146	3	1.4272
PPP2R5A	9	0.00096128	0.0027427	0.379694	147	1	0.083404
LTBR	9	0.0009614	0.0027431	0.379694	148	3	3.4796
SCN3B	9	0.00096308	0.0027463	0.379694	149	2	4.3034
MSX2	9	0.00096498	0.0027504	0.379694	150	2	4.4429
CACNA2D3	9	0.00097448	0.0027751	0.379694	151	2	4.4252
CCDC167	9	0.00097764	0.002781	0.379694	152	3	2.0006
OR2M4	9	0.0009802	0.0027842	0.379694	153	2	4.1429
OR6N2	9	0.0010036	0.0028459	0.382255	154	3	1.2213
CRIPAK	9	0.0010052	0.0028528	0.382255	155	2	4.0073
MBOAT7	9	0.0010081	0.0028592	0.382255	156	1	0.20943
SPATS2L	9	0.0010148	0.0028784	0.382255	157	3	1.7756
GIMD1	9	0.0010305	0.0029186	0.382255	158	2	4.1967
HS3ST1	9	0.0010346	0.0029277	0.382255	159	3	1.1888
PARPBP	9	0.0010378	0.0029387	0.382255	160	3	1.6929
DAOA	9	0.0010413	0.002946	0.382255	161	2	4.1245
NonTargetingControlGuideForHuman_0362	3	0.0010454	0.0020417	0.348601	162	2	1.6031
2021-03-07	9	0.001055	0.0029835	0.384813	163	2	2.5182
NonTargetingControlGuideForHuman_0935	3	0.0010654	0.0020792	0.350578	164	2	1.6725
CYP3A7-CYP3AP1	3	0.0010718	0.0020938	0.350578	165	2	1.4699
ARHGEF5	9	0.0010905	0.0030753	0.391032	166	3	2.7945
FZD7	9	0.0010905	0.0030753	0.391032	167	3	2.2852
ACVRL1	9	0.0011042	0.0031146	0.391032	168	2	4.1991
GRHL3	9	0.0011054	0.0031219	0.391032	169	3	2.9682
NUDT14	9	0.0011054	0.0031219	0.391032	170	3	2.3806
ACKR4	9	0.0011214	0.0031621	0.393792	171	3	1.8937
HAS1	9	0.0011719	0.0033147	0.408032	172	2	4.0735
MIF	9	0.0011825	0.0033458	0.408032	173	3	1.4931
PRSS33	9	0.0011956	0.0033814	0.408032	174	1	-0.90347
LOC100506422	9	0.0012076	0.0034157	0.408032	175	2	3.9902
NonTargetingControlGuideForHuman_0902	3	0.0012114	0.002378	0.363435	176	2	1.344
SLC39A10	9	0.001214	0.0034326	0.408032	177	3	3.6847
ZNF740	9	0.0012182	0.0034404	0.408032	178	2	4.1291
MAPK12	9	0.0012295	0.0034682	0.408032	179	3	1.9588
TADA1	9	0.0012295	0.0034682	0.408032	180	3	1.9708
PABPC5	9	0.0012295	0.0034682	0.408032	181	3	2.1459
DRG2	9	0.0012396	0.0035016	0.408032	182	2	3.3952
hsa-mir-8081	12	0.0012404	0.0035213	0.408032	183	2	4.2702
RLBP1	9	0.0012425	0.0035094	0.408032	184	2	2.6047
ADAT1	9	0.0012578	0.0035546	0.409706	185	2	3.9364
PCP4	9	0.001273	0.003593	0.411939	186	2	3.8658
POLR1E	9	0.0012871	0.0036341	0.413354	187	2	4.0131
DACH2	9	0.0013013	0.0036752	0.413354	188	2	3.8591
LRP1B	9	0.00133	0.0037465	0.416119	189	2	3.4658
PIK3C2B	9	0.00133	0.0037465	0.416119	190	2	3.4658
GZMA	9	0.0013366	0.0037639	0.416119	191	2	3.8381
ZCCHC17	9	0.0013433	0.0037849	0.416319	192	2	3.6383
HIGD1A	9	0.0013724	0.0038557	0.420941	193	2	3.8167
PRPSAP1	9	0.0013758	0.0038658	0.420941	194	2	3.9544
NonTargetingControlGuideForHuman_0387	3	0.0013833	0.0026874	0.379694	195	1	-2.8026
hsa-mir-299	12	0.001397	0.0039444	0.425962	196	2	4.4401
CKAP2	9	0.0014204	0.0039805	0.425962	197	3	1.9499
RBBP5	9	0.0014204	0.0039805	0.425962	198	3	2.735
NRXN2	9	0.0014258	0.0039905	0.425962	199	2	3.8743
NonTargetingControlGuideForHuman_0545	3	0.0014316	0.0027861	0.379694	200	2	1.1918
CHRNB2	9	0.0014419	0.0040376	0.426992	201	2	4.1556
MAP4K2	9	0.0014511	0.0040686	0.426992	202	2	3.9278
HLA-DQA2	9	0.0014534	0.0040755	0.426992	203	2	3.8578
GATS	9	0.001458	0.0040892	0.426992	204	2	3.773
SSX2IP	9	0.0014697	0.0041207	0.426992	205	2	3.9472
OR1L1	9	0.0014743	0.0041322	0.426992	206	2	3.8989
GCC2	9	0.0014767	0.0041381	0.426992	207	1	0.12355
VMA21	9	0.0014989	0.0041993	0.428601	208	2	3.2344
TIPARP	9	0.0014989	0.0041993	0.428601	209	2	3.2344
KRTAP13-4	9	0.0015047	0.004213	0.428601	210	2	3.7823
hsa-mir-3143	12	0.0015191	0.0042779	0.431154	211	2	4.3607
C22orf23	9	0.0015236	0.0042656	0.431154	212	1	-2.1642
HNF4G	9	0.0015426	0.0043122	0.432595	213	2	3.4549
GPR101	9	0.0015508	0.0043332	0.432701	214	3	3.4089
PLOD2	9	0.0015593	0.004356	0.432987	215	2	3.5467
OXER1	9	0.0015895	0.0044378	0.437106	216	3	1.2121
IFNAR2	9	0.0015895	0.0044378	0.437106	217	3	0.94992
OR10H2	9	0.0016149	0.0044995	0.439992	218	2	3.1867
NKD2	9	0.0016173	0.0045077	0.439992	219	2	2.7739
ZNF674	9	0.0016614	0.0046284	0.44974	220	2	3.6817
NonTargetingControlGuideForHuman_0708	3	0.0017045	0.003312	0.408032	221	2	1.0748
hsa-mir-3169	12	0.0017099	0.0047764	0.456471	222	2	4.2981
HNF1B	9	0.0017325	0.004749	0.456471	223	2	3.4474
TPPP2	9	0.0017375	0.0047586	0.456471	224	2	3.5321
AP4B1	9	0.0017502	0.0047819	0.456471	225	2	3.6244
PAPOLA	9	0.0017718	0.0048194	0.458029	226	2	3.6663
FGF2	9	0.0018046	0.0048797	0.461736	227	1	0.19509
FAM211B	9	0.0018166	0.0049025	0.461881	228	2	3.5229
hsa-mir-593	12	0.0018478	0.0051502	0.472877	229	2	4.1562
ADAMTS8	9	0.0018515	0.0049656	0.464514	230	1	0.20617
LHX4	9	0.0018541	0.0049733	0.464514	231	2	3.3693
ARHGEF25	9	0.0018698	0.0050058	0.465538	232	2	3.7584
hsa-mir-514a-2	3	0.0018849	0.0036451	0.413354	233	2	1.1811
XPNPEP2	9	0.0019013	0.005067	0.469218	234	2	3.5444
NonTargetingControlGuideForHuman_0315	3	0.0019054	0.0036816	0.413354	235	2	0.82756
hsa-mir-625	12	0.0019061	0.005295	0.478073	236	1	-0.42774
ABT1	9	0.0019451	0.0051383	0.472877	237	1	0.36496
OR1L6	9	0.001992	0.0052224	0.476967	238	1	-1.1303
C5	9	0.0020081	0.005253	0.476967	239	2	3.7672
TRPS1	9	0.0020121	0.0052607	0.476967	240	2	3.2868
hsa-mir-3156-1	12	0.0020583	0.0056807	0.493432	241	3	1.1943
KRT8	9	0.0020856	0.0053791	0.483649	242	1	0.12355
RPH3A	9	0.0021315	0.005459	0.487002	243	2	3.5971
C5orf34	9	0.0021325	0.0054613	0.487002	244	1	-0.90347
hsa-mir-4789	12	0.0021337	0.0058863	0.49457	245	3	2.3243
CCDC11	9	0.0021567	0.0055061	0.48702	246	2	3.5573
NFU1	9	0.0021679	0.0055267	0.48702	247	2	3.4344
FMN2	9	0.0021707	0.005529	0.48702	248	2	3.4838
POU4F3	9	0.0022261	0.0056487	0.493432	249	1	-1.1527
YRDC	9	0.0022443	0.0056788	0.493432	250	2	3.1893
HSD17B8	9	0.0022571	0.0056998	0.493432	251	2	3.1534
hsa-mir-7852	9	0.0022643	0.0057158	0.493432	252	2	3.5229
hsa-mir-4278	12	0.0022883	0.0062801	0.505889	253	2	3.6416
EYA2	9	0.0022902	0.0057647	0.493432	254	2	3.4217
EFNA5	9	0.002293	0.0057688	0.493432	255	2	3.518
SENP7	9	0.0023017	0.0057839	0.493432	256	2	3.4443
OR2T11	9	0.0023197	0.0058168	0.493986	257	2	2.3141
CD34	9	0.002354	0.0058886	0.49457	258	2	3.4016
AGTR2	9	0.0024038	0.0059735	0.495784	259	2	3.2729
C19orf66	9	0.0024112	0.0059854	0.495784	260	2	3.3128
ING2	9	0.0024134	0.0059914	0.495784	261	2	2.5022
BACE2	9	0.0024216	0.0060042	0.495784	262	2	3.5886
MPST	9	0.002429	0.0060174	0.495784	263	2	3.4321
hsa-mir-10a	12	0.0024465	0.0067105	0.513819	264	2	3.7233
DENND4A	9	0.0024602	0.0060681	0.498069	265	1	-1.0914
EIF4EBP3	9	0.0024961	0.0061394	0.502018	266	2	3.1867
RBM10	9	0.0025232	0.0061956	0.504339	267	2	3.057
OPN3	9	0.0025338	0.0062143	0.504339	268	2	3.2223
FAM172A	9	0.0025717	0.0062742	0.505889	269	2	3.1084
KCNE2	9	0.0025961	0.0063185	0.507096	270	2	3.3368
ZNF706	9	0.0026474	0.0064044	0.512093	271	1	-0.90347
TEC	9	0.0026794	0.006456	0.512097	272	2	3.2292
TBX5	9	0.0026825	0.0064592	0.512097	273	2	3.26
ZNF521	9	0.0026942	0.006483	0.512097	274	2	2.5244
SMARCA5	9	0.0027027	0.006499	0.512097	275	2	3.0915
hsa-mir-4306	12	0.0027175	0.0074434	0.53001	276	1	-0.90347
hsa-mir-365b	12	0.0027313	0.0074846	0.53001	277	2	3.6259
KCNG3	9	0.0027387	0.0065675	0.513819	278	2	3.0171
NTF3	9	0.002741	0.0065721	0.513819	279	1	-1.5813
ZMPSTE24	9	0.0027878	0.0066457	0.513819	280	1	-0.23179
SCT	9	0.0028003	0.0066699	0.513819	281	2	2.532
hsa-mir-3919	9	0.0028146	0.0066964	0.513819	282	2	3.0813
GLT6D1	9	0.0028209	0.0067105	0.513819	283	2	2.9989
C7orf72	9	0.0028689	0.0067969	0.5166	284	2	3.1619
PNMA6A	9	0.0028721	0.0068028	0.5166	285	2	3.33
DEFB118	9	0.0028785	0.0068184	0.5166	286	2	3.059
hsa-mir-3689d-2	12	0.0029046	0.0079438	0.535158	287	2	3.0388
ZC3H8	9	0.002914	0.0068792	0.519388	288	2	3.1575
hsa-mir-6515	12	0.002927	0.0080018	0.535158	289	3	2.0817
FBXO7	9	0.0029282	0.0069066	0.519647	290	2	2.1435
ZNF704	9	0.0029415	0.0069354	0.520008	291	2	2.8334
hsa-mir-6810	12	0.0029733	0.0081201	0.53809	292	2	3.719
C17orf96	9	0.0029749	0.0069911	0.521265	293	1	-0.030637
CCL20	9	0.0029823	0.0070002	0.521265	294	2	2.9895
OS9	9	0.0030217	0.0070706	0.521447	295	1	-0.37995
FAM178A	9	0.0030332	0.007088	0.521447	296	2	2.7467
GP9	9	0.0030414	0.0070989	0.521447	297	2	3.158
KL	9	0.0030685	0.0071492	0.523364	298	2	2.6272
TREH	9	0.0031211	0.0072387	0.524146	299	2	2.9697
SEPSECS	9	0.0031429	0.0072698	0.524146	300	2	2.7836
SOHLH2	9	0.0031429	0.0072698	0.524146	301	2	2.7836
LOC100505679	9	0.0031546	0.0072945	0.524146	302	2	3.0074
RAC1	9	0.0031613	0.0073041	0.524146	303	2	3.1447
DCP1B	9	0.0031621	0.007305	0.524146	304	1	-0.31224
SLC2A7	9	0.0032204	0.0074192	0.53001	305	2	2.8418
FCER1G	9	0.0032595	0.0074814	0.53001	306	2	2.8334
GRM3	9	0.0032903	0.0075389	0.530944	307	2	3.0663
PHF16	9	0.0033024	0.0075568	0.530944	308	1	-0.90347
OTX2	9	0.0033281	0.0076093	0.530944	309	2	2.9065
SDCBP	9	0.0033488	0.007655	0.530944	310	2	2.7945
SLC30A3	9	0.0033492	0.0076559	0.530944	311	1	0.533
IL36G	9	0.0033765	0.0076975	0.530944	312	2	3.0807
HIST1H2BC	9	0.0033939	0.0077354	0.530944	313	2	3.0975
CALCA	9	0.0033991	0.007751	0.530944	314	2	2.8413
ZFAND1	9	0.0034235	0.0077907	0.530944	315	2	2.9584
CCDC147	9	0.0034287	0.0077998	0.530944	316	2	2.8741
PLXNA2	9	0.0034427	0.0078163	0.530944	317	1	-0.041023
STAMBPL1	9	0.0034427	0.0078163	0.530944	318	2	3.0552
OSGIN1	9	0.0034937	0.0079017	0.535071	319	2	2.8415
NAMPT	9	0.0035363	0.007978	0.535158	320	1	-0.7983
FMR1	9	0.0035468	0.0079918	0.535158	321	2	2.8017
CBX7	9	0.003583	0.0080521	0.535337	322	1	-1.1527
PPP1R12C	9	0.0035841	0.0080539	0.535337	323	2	2.4081
POTEG	6	0.00361	0.0070733	0.521447	324	2	1.8393
hsa-mir-3131	12	0.0036625	0.0099254	0.591652	325	2	2.9395
ANGPTL4	9	0.0036765	0.0082435	0.5446	326	1	0.22573
KIDINS220	9	0.0037233	0.0083171	0.547561	327	1	-0.42774
NonTargetingControlGuideForHuman_0322	3	0.0037404	0.005836	0.493986	328	1	-0.90347
MYO9A	9	0.003741	0.0083422	0.547561	329	2	2.243
UBXN6	9	0.0037537	0.0083641	0.547561	330	2	2.8682
RENBP	9	0.0037701	0.0083961	0.547999	331	1	-0.61468
CD209	9	0.0038105	0.008474	0.551423	332	2	2.8108
PRG2	9	0.0038566	0.0085698	0.554179	333	2	2.264
SPTBN5	9	0.0038636	0.008583	0.554179	334	1	0.54302
CPNE5	9	0.0038899	0.008626	0.554179	335	2	2.8211
TMPRSS9	9	0.0039029	0.0086506	0.554179	336	2	2.2065
FHL2	9	0.0039103	0.0086634	0.554179	337	1	-0.90347
CFHR4	9	0.0039196	0.0086812	0.554179	338	2	2.6423
hsa-mir-4327	12	0.003926	0.01064	0.609355	339	3	1.3729
CD177	9	0.0039289	0.0086954	0.554179	340	2	2.8139
SYN1	9	0.0039571	0.0087534	0.556241	341	1	-0.8509
RNF180	9	0.0040038	0.0088439	0.560347	342	2	1.0288
EIF4E1B	9	0.0040505	0.0089252	0.56368	343	1	-0.90347
CBL	9	0.0040642	0.0089485	0.56368	344	2	2.8399
GRAP2	9	0.0041003	0.0090148	0.565515	345	2	2.8635
COL4A6	9	0.0041079	0.0090299	0.565515	346	2	2.5877
GRIN3B	9	0.0041518	0.0091112	0.568965	347	2	2.7176
RB1	9	0.0042075	0.0092085	0.57339	348	2	2.8893
CTTNBP2	9	0.0042229	0.0092391	0.573593	349	2	2.8554
C1orf173	9	0.0042375	0.0092647	0.573593	350	1	-0.16583
NLGN3	9	0.0042842	0.0093319	0.574662	351	1	0.063128
CYP11B1	9	0.0042887	0.0093401	0.574662	352	2	2.4378
LNPEP	9	0.0043159	0.0093831	0.574662	353	2	2.6666
WDR89	9	0.004331	0.0094068	0.574662	354	2	1.0879
SYNC	9	0.0043355	0.0094146	0.574662	355	2	2.6239
IFITM2	9	0.0043844	0.0094987	0.576545	356	2	2.4631
MRPL4	9	0.0044244	0.0095832	0.580051	357	1	-0.54334
PDZD7	9	0.0044851	0.0096883	0.584779	358	2	2.5061
SEC14L4	9	0.0045728	0.0098564	0.591652	359	2	2.7632
PLA2G4A	9	0.0045768	0.0098638	0.591652	360	2	2.6807
PSAP	9	0.0046113	0.0099318	0.591652	361	2	0.71741
HMGN4	9	0.0046149	0.0099387	0.591652	362	2	2.5446
GGNBP2	9	0.0046593	0.010018	0.594724	363	2	2.3679
NonTargetingControlGuideForHuman_0638	3	0.0046605	0.0067064	0.513819	364	1	0.75356
CETN2	9	0.0046815	0.010058	0.594961	365	2	2.6884
2021-03-05	9	0.0047048	0.010093	0.594961	366	2	1.5587
KCNIP4	9	0.0047099	0.010104	0.594961	367	2	2.6565
HDAC1	9	0.0047997	0.010251	0.601988	368	2	2.6916
ECSIT	9	0.0048428	0.010325	0.602226	369	2	2.5824
KBTBD3	9	0.0048449	0.010327	0.602226	370	1	0.16612
FRMD3	9	0.0048613	0.010352	0.602226	371	2	2.7596
CECR2	9	0.0048717	0.010373	0.602226	372	2	2.4106
HERPUD1	9	0.0048861	0.010394	0.602226	373	2	2.1435
PPP1R15B	9	0.0049192	0.010449	0.603789	374	2	2.7075
OR8G1	9	0.0049383	0.010486	0.60429	375	1	-0.54334
GALNT16	9	0.0049649	0.010537	0.605654	376	2	2.5817
hsa-mir-6831	12	0.0050311	0.012612	0.64928	377	2	2.8899
MED23	9	0.0050317	0.010658	0.609355	378	1	-1.8527
CCM2L	9	0.0051011	0.010793	0.613822	379	2	1.9499
RNF182	9	0.0051011	0.010793	0.613822	380	2	1.9499
hsa-mir-3137	12	0.005142	0.012771	0.64928	381	2	3.0872
POLK	9	0.0051518	0.010891	0.61457	382	2	2.2852
SF1	9	0.0051518	0.010891	0.61457	383	2	2.2852
PITX2	9	0.0051518	0.010891	0.61457	384	2	2.2852
ACPP	9	0.0051858	0.010953	0.616305	385	2	2.489
PHKB	9	0.0052177	0.011006	0.616305	386	2	2.676
HMGXB3	9	0.0052185	0.011007	0.616305	387	2	1.5922
CES5A	9	0.0053119	0.011173	0.622289	388	1	-0.42774
TCP10L	9	0.0053485	0.011228	0.622289	389	2	2.4142
TPSD1	9	0.0053586	0.011243	0.622289	390	1	-0.64636
ESR2	9	0.0053808	0.011286	0.622289	391	2	1.9438
PNLIPRP3	9	0.0053808	0.011286	0.622289	392	2	1.9438
HS6ST2	9	0.0053808	0.011286	0.622289	393	2	1.9438
APOL2	9	0.0054394	0.011381	0.623651	394	2	2.435
CSMD3	9	0.0054589	0.011411	0.623651	395	2	1.9938
hsa-mir-3168	12	0.0054783	0.013337	0.653967	396	2	2.9209
C2orf16	9	0.0054807	0.01145	0.623651	397	2	2.4285
HIST1H4I	9	0.0055135	0.011512	0.623651	398	2	2.3696
CCAR1	9	0.0055135	0.011512	0.623651	399	2	2.3696
CACNB4	9	0.0055485	0.011574	0.625404	400	2	2.2791
VPS18	9	0.005592	0.011655	0.627759	401	1	-0.99723
APOL4	9	0.0056211	0.011698	0.627759	402	2	2.4971
hsa-mir-3713	12	0.0056264	0.013574	0.658591	403	2	2.7745
NonTargetingControlGuideForHuman_0711	3	0.0056422	0.0076358	0.530944	404	1	-1.4548
MGME1	9	0.0056432	0.011733	0.627759	405	2	2.3911
CDH24	9	0.0056432	0.011733	0.627759	406	2	2.3911
hsa-mir-491	12	0.0056681	0.013647	0.658591	407	2	2.8803
WT1	9	0.0056853	0.011803	0.629969	408	1	0.63678
TBC1D7	9	0.0057297	0.011884	0.631352	409	2	2.0534
EFNA1	9	0.005732	0.011888	0.631352	410	1	-1.0293
BSPRY	9	0.0057498	0.011917	0.631352	411	2	2.5651
SLC4A4	9	0.0058191	0.012053	0.637008	412	2	2.321
DHX40	9	0.0058708	0.012141	0.640083	413	2	2.4171
KRT25	9	0.0059408	0.01227	0.642672	414	2	2.2109
EP300	9	0.0059408	0.01227	0.642672	415	2	2.2109
hsa-mir-17	12	0.0059494	0.014093	0.661969	416	2	2.3578
BDH1	9	0.0059654	0.01231	0.642672	417	2	2.1998
LYZL1	9	0.0059703	0.012321	0.642672	418	2	2.3884
TMEM82	9	0.0059839	0.012338	0.642672	419	2	2.3131
DMRTC1B	6	0.0060364	0.011423	0.623651	420	1	0.12355
YDJC	9	0.0060843	0.012521	0.64928	421	2	2.3605
RABEPK	9	0.0061053	0.012551	0.64928	422	1	-1.5048
MYL12B	9	0.006152	0.012628	0.64928	423	1	0.41678
ELFN2	9	0.0061532	0.012629	0.64928	424	2	2.2725
BFSP1	9	0.0061624	0.012645	0.64928	425	2	2.2698
KRTAP19-8	9	0.0061986	0.012711	0.64928	426	1	-0.90347
RPL31	9	0.0062132	0.012736	0.64928	427	2	2.2124
ARHGAP44	9	0.0062132	0.012736	0.64928	428	2	2.2124
OASL	9	0.0062453	0.012794	0.64928	429	1	0.41473
GLO1	9	0.0063177	0.012924	0.649778	430	2	1.7263
C3orf18	9	0.0063177	0.012924	0.649778	431	2	1.7263
NOC3L	9	0.0063177	0.012924	0.649778	432	2	1.7263
hsa-mir-4422	12	0.0063247	0.014704	0.671152	433	2	2.7867
hsa-mir-2276	12	0.0063303	0.014712	0.671152	434	2	1.1482
OR5H6	9	0.0063386	0.012962	0.650176	435	1	-0.90347
RFC3	9	0.0063854	0.013043	0.652722	436	2	2.4057
FSCN3	9	0.00643	0.013122	0.653967	437	2	2.3172
C21orf62	9	0.0064771	0.013203	0.653967	438	2	1.7524
GLUD1	9	0.0064771	0.013203	0.653967	439	2	1.7524
RTP1	9	0.0064785	0.013205	0.653967	440	1	-1.3952
NCAM2	9	0.0065252	0.013292	0.653967	441	2	0.91016
SLC18A2	9	0.006567	0.013372	0.653967	442	2	2.2307
DBT	9	0.006567	0.013372	0.653967	443	2	2.2307
STAC2	9	0.0065718	0.013382	0.653967	444	1	-0.79941
BTN3A2	9	0.0065741	0.013386	0.653967	445	2	2.3222
SCNN1A	9	0.0065836	0.0134	0.653967	446	2	2.2253
OXSM	9	0.0066184	0.013463	0.655568	447	1	-0.030637
ADH1B	9	0.0067117	0.01362	0.658591	448	1	-3.06
TMEM30A	9	0.0067268	0.013645	0.658591	449	2	2.4046
AQP4	9	0.0067461	0.013681	0.658591	450	2	2.2244
RSRC1	9	0.0067583	0.013707	0.658591	451	1	-0.90347
C2orf78	9	0.0068087	0.013801	0.661603	452	2	2.0735
GET4	9	0.0068516	0.013879	0.661969	453	2	2.1527
ARHGAP15	9	0.0068522	0.01388	0.661969	454	2	2.1795
DDX31	9	0.0068885	0.01394	0.661969	455	2	1.6595
PPP1R21	9	0.0069201	0.014006	0.661969	456	2	2.3769
C1QTNF9B-AS1	9	0.0069347	0.014038	0.661969	457	2	2.3638
TMC2	9	0.0069448	0.014065	0.661969	458	1	0.68088
TEX33	9	0.0069591	0.014091	0.661969	459	2	2.0903
C6orf132	9	0.0069591	0.014091	0.661969	460	2	2.0903
CCDC102B	9	0.0069786	0.014124	0.661969	461	2	2.116
EDN3	9	0.0069957	0.014155	0.661969	462	2	2.233
NIPA2	9	0.0070079	0.014175	0.661969	463	2	1.9977
ATP13A4	9	0.0070741	0.014289	0.664522	464	2	2.2434
hsa-mir-4308	12	0.0070841	0.015977	0.687943	465	2	2.7365
TMEM41A	9	0.0070847	0.01431	0.664522	466	1	-0.7983
APOPT1	9	0.0070913	0.014321	0.664522	467	2	2.1433
CYP1B1	9	0.0071313	0.014396	0.665847	468	1	-0.15225
GLE1	9	0.0071406	0.014411	0.665847	469	2	1.6254
SUSD5	9	0.0071779	0.014477	0.666887	470	1	-0.54334
DRAP1	9	0.0071875	0.014496	0.666887	471	2	2.1998
STXBP1	9	0.0072712	0.01464	0.670745	472	1	-0.12387
FOXC2	9	0.0072719	0.014641	0.670745	473	2	1.8909
ZNF829	9	0.0073342	0.014753	0.671434	474	2	1.9737
OIT3	9	0.0073692	0.014811	0.671434	475	2	2.0231
PKDREJ	9	0.007411	0.014887	0.673464	476	2	1.5248
hsa-mir-4429	12	0.0074464	0.016584	0.697074	477	2	2.7176
EPG5	9	0.0074576	0.01497	0.675604	478	1	-0.90347
COPZ1	9	0.0074722	0.014997	0.675604	479	2	2.0576
LARS	9	0.0075201	0.015079	0.67741	480	2	2.0831
DCHS1	9	0.0075353	0.015104	0.67741	481	2	2.1795
ADCY8	9	0.0075505	0.015131	0.67741	482	2	2.2166
NonTargetingControlGuideForHuman_0648	3	0.0075727	0.0094964	0.576545	483	1	-2.1162
ZAP70	9	0.0075885	0.015191	0.678687	484	2	1.7629
hsa-mir-145	12	0.0075998	0.016828	0.702598	485	2	2.8096
PRAMEF20	9	0.0076266	0.01526	0.679628	486	2	2.1577
CXorf27	9	0.007647	0.015295	0.679628	487	2	2.1693
GPATCH8	9	0.0076521	0.015306	0.679628	488	2	2.1935
GTF2IRD2B	9	0.0076776	0.015352	0.680283	489	2	2.0843
MYH15	9	0.0076929	0.015384	0.680309	490	2	2.039
PDZD9	9	0.0077371	0.015464	0.681362	491	1	-0.7983
WFDC3	9	0.0077517	0.015488	0.681362	492	2	1.9216
LRRC36	9	0.0077748	0.015522	0.681362	493	2	2.0324
LSM12	9	0.0078108	0.015596	0.681362	494	2	1.6321
CNKSR3	9	0.0078108	0.015596	0.681362	495	2	1.6321
ST6GAL1	9	0.0078108	0.015596	0.681362	496	2	1.6321
ABCA3	9	0.0078649	0.015693	0.684214	497	2	1.9526
HNRNPA1L2	9	0.0079235	0.015813	0.686334	498	1	-0.99723
LYPD6B	9	0.0079477	0.01585	0.686334	499	2	1.848
LRRC26	9	0.0079684	0.015882	0.686334	500	2	2.0744
C12orf68	9	0.0079684	0.015882	0.686334	501	2	2.0744
TBRG4	9	0.0079762	0.0159	0.686334	502	2	2.1388
hsa-mir-4793	12	0.008037	0.017546	0.714144	503	2	2.5061
GALNS	9	0.0080632	0.01606	0.687943	504	2	1.8241
hsa-mir-1914	12	0.0080701	0.017602	0.714271	505	1	0.16612
HIST1H2BA	9	0.0080856	0.016096	0.687943	506	2	1.5316
LPPR5	9	0.0080856	0.016096	0.687943	507	2	1.5316
ANO6	9	0.0080856	0.016096	0.687943	508	2	1.5316
HOXD10	9	0.0081563	0.016224	0.691487	509	2	1.9399
SELPLG	9	0.0081747	0.016261	0.691487	510	2	1.9799
SYPL2	9	0.0081852	0.016275	0.691487	511	2	2.13
WFDC2	9	0.0082029	0.016307	0.69149	512	1	0.77144
IRF4	9	0.0082695	0.01643	0.694835	513	2	2.0817
COG7	9	0.0082801	0.01645	0.694835	514	2	2.0644
NDUFV1	9	0.008394	0.016664	0.697074	515	2	1.8393
PRR21	9	0.008394	0.016664	0.697074	516	2	1.8393
CCND2	9	0.008394	0.016664	0.697074	517	2	1.8393
FTO	9	0.008394	0.016664	0.697074	518	2	1.8393
hsa-mir-6838	12	0.0085046	0.018341	0.721675	519	1	0.33659
MAN2A2	9	0.0085289	0.016895	0.703702	520	1	-1.3727
HOXB7	9	0.0085435	0.01692	0.703702	521	2	1.4615
WDR52	9	0.0085754	0.016978	0.704801	522	1	-0.61468
DEFB135	9	0.0086685	0.017148	0.709769	523	1	-1.3727
TBC1D10A	9	0.0086943	0.017196	0.709769	524	2	1.9396
HOXA7	9	0.0086943	0.017196	0.709769	525	2	1.9396
SKIL	9	0.0087616	0.017309	0.712543	526	1	-0.90347
IMPAD1	9	0.0087728	0.017329	0.712543	527	2	2.0933
C17orf59	9	0.0087999	0.017385	0.712693	528	2	2.0274
UTP15	9	0.0088082	0.017399	0.712693	529	1	-0.77725
LEPR	9	0.0088462	0.017465	0.713328	530	2	2.0319
PAX8	9	0.0088547	0.01748	0.713328	531	2	1.0879
TGIF2LX	9	0.0089013	0.017566	0.714144	532	1	-0.90347
THSD1	9	0.0089472	0.017656	0.715101	533	2	1.8729
NECAP2	9	0.0089884	0.017717	0.716242	534	2	1.8983
APOL3	9	0.0090406	0.017811	0.718707	535	2	2.0353
PLA2G4F	9	0.0090846	0.017883	0.720279	536	2	1.5922
TOMM5	9	0.0091339	0.017975	0.721333	537	1	0.083404
IZUMO1	9	0.0091343	0.017976	0.721333	538	2	1.9714
SLC22A13	9	0.0091537	0.018012	0.721427	539	2	1.7887
BHMT2	9	0.009198	0.018092	0.721675	540	2	1.3974
PRPF38A	9	0.009227	0.018141	0.721675	541	1	-0.36386
TRAF3IP1	9	0.009273	0.018213	0.721675	542	2	1.9617
GKAP1	9	0.0092735	0.018214	0.721675	543	1	-0.90347
CLPSL1	9	0.0092953	0.018251	0.721675	544	2	1.8146
TF	9	0.0093064	0.018273	0.721675	545	2	1.8082
hsa-mir-5704	12	0.0093111	0.019704	0.740712	546	2	2.5365
CHMP1B	9	0.0093315	0.01832	0.721675	547	2	1.6503
PLK1S1	9	0.0093315	0.01832	0.721675	548	2	1.6503
KIAA0319L	9	0.0093818	0.018402	0.721675	549	2	1.6555
TECPR2	9	0.0093986	0.018435	0.721675	550	2	1.8654
ID3	9	0.0094131	0.01846	0.721675	551	1	-0.3679
SLC7A3	9	0.0094267	0.018484	0.721675	552	2	1.8057
HS3ST3A1	9	0.0094267	0.018484	0.721675	553	2	1.6503
OR5T3	9	0.0094596	0.018555	0.723137	554	1	0.21568
ZNF774	9	0.0095061	0.01864	0.725145	555	1	-0.42774
PTBP3	9	0.0095526	0.018725	0.72621	556	1	0.14579
ECEL1	9	0.0095758	0.018773	0.72621	557	2	1.9025
UBE2D1	9	0.0095871	0.018794	0.72621	558	2	1.8687
PPP1R27	9	0.0095991	0.01882	0.72621	559	1	-0.79941
TMPRSS11F	9	0.0096211	0.018868	0.72621	560	2	1.8628
ZNF354B	9	0.0096457	0.018918	0.726724	561	2	1.5857
TSSK2	9	0.0096636	0.018949	0.726724	562	2	1.6929
NonTargetingControlGuideForHuman_0344	3	0.0096638	0.011477	0.623651	563	1	0.12355
SFTA3	9	0.0098317	0.019234	0.734652	564	1	-0.046249
hsa-mir-4691	12	0.0098392	0.020587	0.742829	565	2	2.417
FSTL4	9	0.009843	0.019257	0.734652	566	2	1.7874
KLHL42	9	0.0098782	0.019315	0.735553	567	1	-0.90347
MRFAP1	9	0.0099463	0.019433	0.73745	568	2	1.4103
TOMM22	9	0.0099463	0.019433	0.73745	569	2	1.4103
ANKRD27	9	0.010018	0.019559	0.740224	570	2	1.1369
DEFB4A	9	0.01005	0.019612	0.740224	571	2	1.8892
IL17A	9	0.010064	0.019642	0.740224	572	1	-0.041023
RNF128	9	0.010111	0.019724	0.740712	573	1	-0.90347
MS4A5	9	0.010157	0.019799	0.741219	574	1	0.22697
CCDC82	9	0.010183	0.019845	0.741219	575	2	1.8573
CRELD1	9	0.010204	0.019874	0.741219	576	2	1.7482
ZNF143	9	0.010204	0.019874	0.741219	577	1	-0.61468
CFHR3	9	0.01023	0.019921	0.741681	578	2	1.9201
hsa-mir-4507	12	0.010236	0.021215	0.751551	579	2	2.0534
NUDT11	9	0.01025	0.019961	0.74192	580	1	-1.3509
TAP2	9	0.010273	0.020002	0.742009	581	2	1.7584
C7orf10	9	0.010288	0.020034	0.742009	582	2	1.7285
CLCA4	9	0.01032	0.020086	0.742009	583	1	-1.6138
H1FX	9	0.010329	0.020101	0.742009	584	2	1.7665
HMGCS2	9	0.010405	0.020247	0.742829	585	2	1.513
TXNL1	9	0.010405	0.020247	0.742829	586	2	1.513
ST6GALNAC3	9	0.010405	0.020247	0.742829	587	2	1.513
KBTBD7	9	0.010436	0.020302	0.742829	588	2	1.1721
GNA11	9	0.010458	0.020341	0.742829	589	2	1.8235
TIMM17B	9	0.010505	0.020424	0.742829	590	2	1.5857
ARRB2	9	0.010505	0.020424	0.742829	591	2	1.5857
hsa-mir-660	12	0.01052	0.021724	0.756797	592	2	2.2086
LNX2	9	0.010552	0.020508	0.742829	593	2	1.7786
hsa-mir-4318	12	0.010613	0.021886	0.758395	594	1	-1.7852
KLHL21	9	0.010622	0.020624	0.742829	595	1	-0.90347
GTF3C1	9	0.010629	0.020637	0.742829	596	2	1.5175
TMC3	9	0.010629	0.020637	0.742829	597	2	1.5175
CERS3	9	0.010629	0.020637	0.742829	598	2	1.5175
CNDP1	9	0.010629	0.020637	0.742829	599	2	1.5175
TTLL2	9	0.010668	0.020704	0.743995	600	2	1.1141
CKM	9	0.010691	0.020746	0.744271	601	2	1.684
C14orf169	9	0.010715	0.020784	0.744399	602	1	-1.0456
MICU1	9	0.010808	0.020939	0.748471	603	1	-0.61468
GABRA5	9	0.010823	0.020966	0.748471	604	2	1.2709
ZBTB40	9	0.010854	0.021028	0.749422	605	1	-1.3933
NDUFB1	9	0.010901	0.021106	0.750988	606	1	-0.79941
hsa-mir-422a	12	0.010933	0.02242	0.761766	607	2	2.398
CAAP1	9	0.010947	0.021189	0.751551	608	1	0.12733
BSCL2	9	0.010975	0.021235	0.751551	609	2	1.7017
hsa-mir-668	12	0.010982	0.0225	0.761766	610	2	2.2725
ITM2C	9	0.01104	0.021358	0.751551	611	1	-1.7852
SETDB2	9	0.011045	0.021365	0.751551	612	2	1.5273
FAM105A	9	0.011045	0.021365	0.751551	613	2	1.5273
BLNK	9	0.011045	0.021365	0.751551	614	2	1.5273
NonTargetingControlGuideForHuman_0151	3	0.011131	0.012832	0.649683	615	1	-1.3933
SMAD5	9	0.011133	0.021532	0.756012	616	1	-1.1372
DESI1	9	0.01119	0.021631	0.756012	617	2	1.3986
PIBF1	9	0.01119	0.021631	0.756012	618	2	1.3986
ART3	9	0.01119	0.021631	0.756012	619	2	1.3986
FASN	9	0.011226	0.021697	0.756797	620	1	-0.63075
CCDC173	9	0.011305	0.021847	0.758395	621	2	1.5595
UBE2Z	9	0.011319	0.021871	0.758395	622	2	1.7309
TNFSF10	9	0.011357	0.021934	0.758395	623	2	1.8018
PTPN20A	9	0.011375	0.021968	0.758395	624	2	1.6695
CHMP2B	9	0.011381	0.021979	0.758395	625	2	1.7626
HECTD3	9	0.011501	0.022207	0.759562	626	2	1.6403
RAB11FIP3	9	0.011504	0.022212	0.759562	627	1	-0.90347
C17orf53	9	0.011513	0.022224	0.759562	628	2	1.6936
ZNF404	9	0.011538	0.022259	0.759562	629	2	1.5829
C17orf99	9	0.011538	0.022259	0.759562	630	2	1.5829
F5	9	0.011538	0.022259	0.759562	631	2	1.5829
IL11RA	9	0.011636	0.022431	0.761766	632	2	1.6031
ZFP36L1	9	0.011644	0.022449	0.761766	633	2	0.71741
ARSA	9	0.01168	0.022518	0.761766	634	2	1.5366
SUPV3L1	9	0.01169	0.022534	0.761766	635	1	-0.59735
CLEC4M	9	0.011717	0.022586	0.762322	636	2	1.5924
CCDC54	9	0.011791	0.022718	0.765587	637	2	1.3598
ACSBG1	9	0.011829	0.022778	0.766427	638	1	1.0199
hsa-mir-508	12	0.011831	0.023923	0.782798	639	2	1.9977
ARID3A	9	0.011876	0.022851	0.767564	640	1	-0.90347
RFPL4B	9	0.011891	0.022883	0.767564	641	2	1.6278
hsa-mir-548c	9	0.011919	0.02293	0.767969	642	2	1.4699
SEZ6	9	0.012003	0.023075	0.771613	643	2	1.6309
SYTL1	9	0.012031	0.023119	0.771919	644	2	1.6087
EN2	9	0.012053	0.023156	0.771965	645	2	1.5258
hsa-mir-7844	12	0.012098	0.024382	0.790931	646	1	-0.99723
GPR50	9	0.012108	0.023245	0.773714	647	1	-1.1527
MTMR2	9	0.012201	0.023398	0.777615	648	1	-0.90347
EIF3M	9	0.01234	0.023628	0.781766	649	1	-0.90347
FADS3	9	0.012464	0.023847	0.781766	650	2	1.1369
ZNF692	9	0.012464	0.023847	0.781766	651	2	1.1369
CXCR3	9	0.012464	0.023847	0.781766	652	2	1.1369
CCDC6	9	0.012464	0.023847	0.781766	653	2	1.1369
PCYT2	9	0.012464	0.023847	0.781766	654	2	1.1369
IL5	9	0.012464	0.023847	0.781766	655	2	1.1369
KDR	9	0.012464	0.023847	0.781766	656	2	1.1369
ZNF212	9	0.012464	0.023847	0.781766	657	2	1.1369
hsa-mir-3614	12	0.012506	0.025067	0.798799	658	2	2.187
OGFOD3	9	0.012525	0.023951	0.782798	659	1	-1.5813
hsa-mir-764	12	0.012536	0.025113	0.799065	660	2	2.4101
IL17D	9	0.012572	0.024027	0.784094	661	1	-0.8509
ST8SIA4	9	0.012618	0.024114	0.785759	662	1	-0.90347
AHSG	9	0.012665	0.024202	0.787448	663	1	-0.90347
POLRMT	9	0.012757	0.024354	0.790931	664	1	-0.42774
BCL3	9	0.012878	0.024569	0.791896	665	2	1.5812
PTPN9	9	0.012901	0.024604	0.791896	666	2	1.4527
AP4M1	9	0.01291	0.024624	0.791896	667	2	1.6307
ZNF512B	9	0.012927	0.024648	0.791896	668	2	1.5463
MRFAP1L1	9	0.012952	0.024689	0.791896	669	2	1.5036
TRAPPC3	9	0.012988	0.024741	0.791896	670	2	1.3613
NIPSNAP3B	9	0.012988	0.024741	0.791896	671	2	1.3613
UBA6	9	0.012988	0.024741	0.791896	672	2	1.3613
GPRC6A	9	0.012988	0.024741	0.791896	673	2	1.3613
RWDD2B	9	0.01306	0.024864	0.794657	674	2	1.1369
FKRP	9	0.013154	0.025029	0.798765	675	2	1.3649
NonTargetingControlGuideForHuman_0734	3	0.01321	0.014793	0.671434	676	1	-2.9936
UPK1B	9	0.013259	0.025203	0.800146	677	2	1.5002
AJUBA	9	0.013267	0.02522	0.800146	678	1	-0.041023
ZNF567	9	0.013314	0.025309	0.800232	679	2	1.5802
IL1RAPL2	9	0.013314	0.025309	0.800232	680	2	1.5802
hsa-mir-3945	12	0.013347	0.026452	0.810726	681	2	1.8168
SMARCC2	9	0.01336	0.025389	0.800232	682	1	0.18768
HLA-DOB	9	0.01337	0.025408	0.800232	683	2	1.5877
MAP2K3	9	0.01337	0.025408	0.800232	684	2	1.5877
TRIM40	9	0.013426	0.025505	0.80064	685	2	1.6313
PDE3A	9	0.013452	0.025547	0.80064	686	2	1.5977
UBXN2B	9	0.013453	0.025548	0.80064	687	1	-0.78624
APBB2	9	0.013482	0.025591	0.80064	688	2	1.4368
OTOS	9	0.013499	0.02562	0.80064	689	1	0.4655
hsa-mir-3117	12	0.013502	0.026705	0.816189	690	2	1.7629
PAPSS1	9	0.013522	0.025663	0.80064	691	2	1.517
PDHA1	9	0.013546	0.025697	0.80064	692	1	-0.90347
C17orf97	9	0.013591	0.025789	0.80064	693	2	1.0768
SCN7A	9	0.013591	0.025789	0.80064	694	2	1.0768
NCOA5	9	0.013592	0.02579	0.80064	695	1	-0.7983
ATAD2B	9	0.013767	0.026071	0.807051	696	2	1.1482
NDST4	9	0.013767	0.026071	0.807051	697	2	1.1482
PROL1	9	0.013854	0.026243	0.810726	698	2	1.4997
RSPO2	9	0.013884	0.026295	0.810726	699	2	1.579
HYAL1	9	0.013904	0.026326	0.810726	700	2	1.6203
LOC100287036	9	0.013914	0.026342	0.810726	701	2	1.4615
hsa-mir-605	12	0.013955	0.027448	0.828313	702	2	2.0583
LOC100287399	9	0.013963	0.026423	0.810726	703	2	1.3541
CD99_X	9	0.013971	0.026437	0.810726	704	2	1.5702
SPACA3	9	0.014055	0.026583	0.813608	705	1	0.75636
RPL19	9	0.01421	0.02686	0.818614	706	2	1.0461
KIAA0195	9	0.01421	0.02686	0.818614	707	2	1.0461
PSCA	9	0.014287	0.027003	0.821817	708	1	0.18768
FSD1L	9	0.01438	0.027167	0.825636	709	1	-1.4548
PRSS27	9	0.01442	0.027242	0.826753	710	2	1.3598
NETO1	9	0.014481	0.027352	0.827791	711	2	1.344
SH3GL2	9	0.014481	0.027352	0.827791	712	2	1.344
TMEM74	9	0.014518	0.027414	0.828313	713	1	-0.42544
SMIM6	9	0.014565	0.027508	0.828313	714	1	-0.99723
RPL12	9	0.014611	0.027587	0.828313	715	1	0.27226
RFWD3	9	0.014618	0.0276	0.828313	716	2	1.5581
hsa-mir-6085	12	0.014631	0.02857	0.8366	717	1	-0.90347
OR6A2	9	0.014683	0.027715	0.828313	718	2	1.3374
ELF2	9	0.014683	0.027715	0.828313	719	2	1.3374
MIPOL1	9	0.014704	0.02775	0.828313	720	1	-0.90347
SLC25A42	9	0.014748	0.027825	0.828313	721	2	1.5175
TMEM123	9	0.01475	0.027829	0.828313	722	1	0.041684
ALS2CR12	9	0.014796	0.027912	0.828313	723	2	1.227
GTF2I	9	0.014843	0.027978	0.828313	724	1	-0.90347
C1QA	9	0.014868	0.028019	0.828313	725	2	1.175
AAED1	9	0.014868	0.028019	0.828313	726	2	1.175
HEY1	9	0.014868	0.028019	0.828313	727	2	1.175
MAP1A	9	0.014868	0.028019	0.828313	728	2	1.175
C16orf90	9	0.014868	0.028019	0.828313	729	2	1.175
CADPS	9	0.014935	0.028148	0.830975	730	1	-1.3673
OR5H1	9	0.01502	0.028289	0.83402	731	2	1.4731
C19orf70	9	0.015074	0.028385	0.835685	732	2	0.71741
CKLF-CMTM1	9	0.01512	0.028472	0.8366	733	1	-0.99723
PMPCA	9	0.015167	0.028555	0.8366	734	1	0.12355
NKX2-1	9	0.015169	0.02856	0.8366	735	2	1.2654
SOS1	9	0.015259	0.028708	0.836627	736	1	0.21568
LYPD2	9	0.01527	0.028725	0.836627	737	2	1.3564
C20orf195	9	0.01527	0.028725	0.836627	738	2	1.3564
TMEM52	9	0.015347	0.028858	0.836627	739	2	1.4316
PAXIP1	9	0.015347	0.028858	0.836627	740	2	1.4316
hsa-mir-4663	12	0.015371	0.029773	0.840704	741	2	1.3492
ZKSCAN4	9	0.015407	0.028957	0.836627	742	2	1.3296
GHRH	9	0.015407	0.028957	0.836627	743	2	1.3296
MLL3	9	0.015407	0.028957	0.836627	744	2	1.3296
CCDC47	9	0.015537	0.029193	0.838606	745	1	-1.1527
IGF2BP3	9	0.015547	0.029212	0.838606	746	2	1.4868
TCL1A	9	0.015583	0.029276	0.838606	747	1	-0.59735
CD22	9	0.015663	0.029416	0.838606	748	2	1.3232
TPM4	9	0.015663	0.029416	0.838606	749	2	1.3232
TRIML1	9	0.015663	0.029416	0.838606	750	2	1.3232
OR10A3	9	0.015675	0.02944	0.838606	751	1	-0.90347
TRMT6	9	0.01573	0.029527	0.838606	752	2	1.1918
C17orf102	9	0.01573	0.029527	0.838606	753	2	1.1918
hsa-mir-4536-1	9	0.01573	0.029527	0.838606	754	2	1.1918
OPHN1	9	0.01573	0.029527	0.838606	755	2	1.1918
HBP1	9	0.015814	0.029672	0.840465	756	1	0.74953
SDCBP2	9	0.015907	0.029836	0.840704	757	1	0.41473
RAB33B	9	0.015929	0.029875	0.840704	758	2	1.1943
PRR23A	9	0.015929	0.029875	0.840704	759	2	1.1943
C11orf57	9	0.015929	0.029875	0.840704	760	2	1.1943
ZNF569	9	0.015953	0.029913	0.840704	761	1	-0.90347
ACSM2B	9	0.015999	0.029993	0.841821	762	1	-0.59735
CD69	9	0.016021	0.030033	0.841821	763	2	1.3192
TSPAN16	9	0.016045	0.030069	0.841821	764	1	-0.16583
MRAS	9	0.016138	0.030209	0.843568	765	1	-1.1527
SAPCD1	9	0.0162	0.030308	0.845222	766	2	1.3113
CEACAM8	9	0.016243	0.030371	0.845892	767	2	1.3329
GPR132	9	0.016277	0.030429	0.846186	768	1	-2.2234
WNT10A	9	0.016297	0.030459	0.846186	769	2	1.3611
SFTPB	9	0.016369	0.030586	0.848558	770	1	-0.26815
hsa-mir-4449	12	0.016402	0.031475	0.85227	771	2	1.8687
CATSPER4	9	0.016404	0.030649	0.848558	772	2	1.206
TMEM178A	9	0.016415	0.030662	0.848558	773	1	0.21568
RAB28	9	0.016462	0.030762	0.850229	774	1	-0.90347
TMEM245	9	0.016508	0.030842	0.851353	775	1	0.58558
hsa-mir-4642	12	0.016543	0.031719	0.85593	776	1	-0.3679
COG3	9	0.016693	0.031188	0.85227	777	1	0.75636
USP12	9	0.016739	0.031275	0.85227	778	1	0.77144
CDC42BPA	9	0.016785	0.031359	0.85227	779	1	0.21568
PTH	9	0.01685	0.031456	0.85227	780	2	0.95237
SLC25A29	9	0.01685	0.031456	0.85227	781	2	0.95237
ZFYVE28	9	0.01685	0.031456	0.85227	782	2	0.95237
RPL27	9	0.01685	0.031456	0.85227	783	2	0.95237
PIGN	9	0.01685	0.031456	0.85227	784	2	0.95237
PSTPIP1	9	0.01685	0.031456	0.85227	785	2	0.95237
FARSB	9	0.01685	0.031456	0.85227	786	2	0.95237
EIF2S3	9	0.01685	0.031456	0.85227	787	2	0.95237
EZH2	9	0.01685	0.031456	0.85227	788	2	0.95237
DOCK1	9	0.01685	0.031456	0.85227	789	2	0.95237
MBD3	9	0.01685	0.031456	0.85227	790	2	0.95237
GMPPB	9	0.016878	0.031504	0.85227	791	2	1.2121
COMMD3	9	0.017016	0.031759	0.855962	792	2	0.99643
hsa-mir-7158	12	0.017032	0.032542	0.861788	793	2	1.8464
SLC25A17	9	0.017062	0.03184	0.857063	794	1	0.78184
BTBD10	9	0.017109	0.031925	0.858284	795	1	-0.91389
RASSF6	9	0.017155	0.031999	0.859208	796	1	-0.055369
hsa-mir-1245a	12	0.017158	0.032767	0.861788	797	1	-1.0401
INF2	9	0.017257	0.032163	0.861001	798	2	1.2121
FAM26E	9	0.017257	0.032163	0.861001	799	2	1.2121
ATG2A	9	0.01727	0.032185	0.861001	800	1	-1.1372
PNLIP	9	0.017301	0.032244	0.861307	801	2	1.3883
HSPD1	9	0.017327	0.032291	0.861307	802	2	1.206
hsa-mir-511	12	0.017404	0.033181	0.861788	803	2	1.7477
VSTM2L	9	0.017408	0.032432	0.861788	804	2	1.3051
SLC9A9	9	0.017432	0.03247	0.861788	805	1	-0.90347
NonTargetingControlGuideForHuman_0789	3	0.017435	0.018851	0.72621	806	1	-1.7852
hsa-mir-7106	12	0.017466	0.033286	0.861788	807	2	1.4868
PANK4	9	0.017552	0.032672	0.861788	808	2	0.95237
CLTC	9	0.017552	0.032672	0.861788	809	2	1.2138
EMX2	9	0.01757	0.032707	0.861788	810	1	-0.42774
PQLC3	9	0.017617	0.032781	0.861788	811	1	0.14579
EIF4ENIF1	9	0.017645	0.032825	0.861788	812	2	1.3001
NonTargetingControlGuideForHuman_0005	3	0.017659	0.019065	0.729901	813	1	-0.90347
DIO1	9	0.017663	0.032854	0.861788	814	1	-0.67417
TGM2	9	0.017709	0.032932	0.861788	815	1	0.7925
SUV420H2	9	0.017723	0.03296	0.861788	816	2	1.3186
MTPN	9	0.017745	0.033003	0.861788	817	2	1.4045
GPRIN3	9	0.017764	0.033027	0.861788	818	2	1.294
BPHL	9	0.017816	0.033117	0.861788	819	2	1.2194
hsa-mir-4260	12	0.017835	0.033886	0.862483	820	1	0.077479
hsa-mir-557	12	0.017864	0.033931	0.862483	821	2	1.5287
OR10G2	9	0.017899	0.033258	0.861788	822	2	1.296
KIF9	9	0.01794	0.03334	0.861788	823	1	-0.90347
TLL1	9	0.017962	0.033371	0.861788	824	2	1.1141
hsa-mir-5739	12	0.017975	0.034123	0.864099	825	2	1.6589
ANAPC4	9	0.018009	0.033444	0.861788	826	1	-0.42774
RNF17	9	0.018009	0.033444	0.861788	827	1	-0.42774
SDR39U1	9	0.018026	0.033477	0.861788	828	2	1.2315
KRT84	9	0.018026	0.033477	0.861788	829	2	1.2315
GDPGP1	9	0.018045	0.033511	0.861788	830	2	1.3558
PPFIA2	9	0.018056	0.033529	0.861788	831	2	1.2984
CRISP1	9	0.018112	0.033632	0.861788	832	2	1.3735
ANKIB1	9	0.018124	0.033653	0.861788	833	1	-0.99723
C2orf48	9	0.018135	0.033671	0.861788	834	2	1.2237
C3orf20	9	0.018135	0.033671	0.861788	835	2	1.2237
BACE1	9	0.018158	0.033709	0.861788	836	2	1.4097
JMJD1C	9	0.018171	0.03374	0.861788	837	2	1.1122
CLDN9	9	0.018188	0.033765	0.861788	838	2	1.2953
OR10AD1	9	0.018222	0.03383	0.862429	839	2	1.227
NonTargetingControlGuideForHuman_0657	3	0.018223	0.019585	0.740224	840	1	-0.35093
hsa-mir-4732	12	0.018266	0.034589	0.866103	841	1	-0.90347
CABS1	9	0.018282	0.033952	0.862483	842	2	1.1643
BOLA2	9	0.018361	0.034093	0.864099	843	2	1.2409
CISD2	9	0.018384	0.034135	0.864099	844	2	1.2849
GRP	9	0.01854	0.034398	0.866103	845	1	-0.27523
SIGLEC6	9	0.018578	0.03446	0.866103	846	2	1.0748
KLK7	9	0.018578	0.03446	0.866103	847	2	1.0748
EXOSC6	9	0.018578	0.03446	0.866103	848	2	1.0748
LRRTM4	9	0.018586	0.034476	0.866103	849	1	-0.78624
SPATS1	9	0.018669	0.034622	0.866103	850	2	1.1171
TMEM38A	9	0.018669	0.034622	0.866103	851	2	1.1171
CYB561A3	9	0.018678	0.034638	0.866103	852	1	0.97608
MLANA	9	0.018724	0.034718	0.866103	853	1	-0.90347
TEKT5	9	0.018753	0.034774	0.866103	854	2	0.99961
NUCB1	9	0.018753	0.034774	0.866103	855	2	0.99961
EFR3B	9	0.018753	0.034774	0.866103	856	2	0.99961
CDYL2	9	0.018753	0.034774	0.866103	857	2	0.99961
CBR3	9	0.018817	0.034886	0.866921	858	1	-0.90347
hsa-mir-4448	12	0.018819	0.035471	0.868467	859	1	0.083404
PPOX	9	0.018863	0.034965	0.867758	860	1	-0.99723
ARTN	9	0.018883	0.035	0.867758	861	2	1.1441
hsa-mir-3972	12	0.018942	0.03567	0.868467	862	1	-0.12387
SETD2	9	0.018971	0.035152	0.868467	863	2	1.0534
ADRBK2	9	0.018971	0.035152	0.868467	864	2	0.95237
GNAI1	9	0.018971	0.035152	0.868467	865	2	1.0534
NonTargetingControlGuideForHuman_0570	3	0.019026	0.020344	0.742829	866	1	-2.1984
RLN3	9	0.019047	0.035278	0.868467	867	2	0.71741
SIGLECL1	9	0.019093	0.035349	0.868467	868	1	-0.99723
WNT16	9	0.019098	0.035358	0.868467	869	2	1.0879
SAMHD1	9	0.019098	0.035358	0.868467	870	2	1.0879
RAB3IP	9	0.019139	0.035417	0.868467	871	1	0.533
BAGE	9	0.019232	0.035571	0.868467	872	1	-1.4478
GPR153	9	0.019268	0.035634	0.868467	873	2	1.0007
OR6S1	9	0.019268	0.035634	0.868467	874	2	1.0007
SCAND1	9	0.019268	0.035634	0.868467	875	2	1.0007
SGOL1	9	0.019278	0.035656	0.868467	876	1	-0.90347
ISM1	9	0.01937	0.035823	0.869083	877	1	0.16612
PLAU	9	0.019462	0.035982	0.869083	878	1	0.063128
SLC25A3	9	0.019508	0.036067	0.869083	879	1	0.063128
SGCA	9	0.01957	0.036175	0.869083	880	2	0.94758
LYSMD1	9	0.01957	0.036175	0.869083	881	2	0.94758
TRMT2A	9	0.0196	0.036231	0.869083	882	2	0.82756
ZFPL1	9	0.019646	0.036305	0.869083	883	1	-0.041023
KRBA2	9	0.019675	0.036366	0.869083	884	2	1.1303
ELOVL7	9	0.019693	0.036398	0.869083	885	1	-0.42774
NFATC2IP	9	0.01971	0.03643	0.869083	886	2	1.2056
GIMAP6	9	0.01971	0.03643	0.869083	887	2	1.2129
NOVA2	9	0.019739	0.036484	0.869083	888	1	0.0039701
ZNF226	9	0.019757	0.036518	0.869083	889	2	1.1443
MON1B	9	0.019757	0.036518	0.869083	890	2	1.1443
hsa-mir-370	12	0.019778	0.037027	0.869083	891	2	1.3986
CLVS1	9	0.019785	0.036573	0.869083	892	1	-0.12387
C10orf105	9	0.019832	0.036653	0.869083	893	2	1.206
VN1R1	9	0.019855	0.036689	0.869083	894	2	1.1555
TINF2	9	0.019855	0.036689	0.869083	895	2	1.1555
TKTL2	9	0.019877	0.036725	0.869083	896	1	-1.2365
PARP2	9	0.019923	0.036807	0.869083	897	1	0.18768
CDS2	9	0.019969	0.03689	0.869083	898	1	-0.90347
HTR5A	9	0.020061	0.037055	0.869083	899	1	0.96335
ATP5G2	9	0.020107	0.03714	0.869083	900	1	-1.2365
CDKN3	9	0.020134	0.037183	0.869083	901	2	0.91016
BSDC1	9	0.020134	0.037183	0.869083	902	2	0.91016
GH2	9	0.020134	0.037183	0.869083	903	2	0.91016
IPO7	9	0.020134	0.037183	0.869083	904	2	0.91016
PLEKHG7	9	0.020134	0.037183	0.869083	905	2	0.91016
NBPF9	9	0.020134	0.037183	0.869083	906	2	0.91016
OR6C75	9	0.020134	0.037183	0.869083	907	2	0.91016
POLG2	9	0.020134	0.037183	0.869083	908	2	0.91016
CA10	9	0.020134	0.037183	0.869083	909	2	0.91016
ELP4	9	0.020153	0.037217	0.869083	910	1	-0.24555
HDAC9	9	0.020245	0.037379	0.869083	911	1	-0.90347
PRR23B	9	0.020292	0.037463	0.869083	912	1	-0.15065
hsa-mir-6072	12	0.020418	0.038079	0.869083	913	2	1.5287
RARS2	9	0.020422	0.037685	0.869083	914	2	1.1645
WDR49	9	0.020422	0.037685	0.869083	915	2	1.1645
OSBP2	9	0.02043	0.037697	0.869083	916	1	-0.19686
AQP1	9	0.020442	0.037727	0.869083	917	2	1.1811
ETNPPL	6	0.020449	0.028844	0.836627	918	1	-0.90347
KIAA0513	9	0.020466	0.037775	0.869083	919	2	1.1721
hsa-mir-3692	12	0.020478	0.038172	0.869762	920	1	-0.90347
PCDHGB1	6	0.02048	0.028874	0.836627	921	1	-2.2518
NMUR1	9	0.020522	0.037863	0.869083	922	1	-0.12387
TMEM220	9	0.020614	0.038018	0.869083	923	1	-0.16583
hsa-mir-512-1	12	0.020627	0.038443	0.871139	924	2	1.5366
SSX5	9	0.020653	0.038079	0.869083	925	2	0.82756
P4HA1	9	0.020653	0.038079	0.869083	926	2	0.82756
LPPR4	9	0.020653	0.038079	0.869083	927	2	0.82756
SSPN	9	0.020653	0.038079	0.869083	928	2	0.82756
ZBTB39	9	0.020653	0.038079	0.869083	929	2	0.82756
C17orf47	9	0.020653	0.038079	0.869083	930	2	0.82756
CAMK4	9	0.020653	0.038079	0.869083	931	2	0.82756
SDAD1	9	0.020653	0.038079	0.869083	932	2	0.82756
OR51A2	9	0.020653	0.038079	0.869083	933	2	0.82756
ZNF32	9	0.020653	0.038079	0.869083	934	2	0.82756
METTL7B	9	0.020798	0.038328	0.871139	935	1	0.64054
CCDC27	9	0.020844	0.038399	0.871139	936	1	-0.61468
NonTargetingControlGuideForHuman_0424	3	0.020931	0.022173	0.759562	937	1	-0.99723
ZFYVE27	9	0.020936	0.038545	0.871139	938	1	-0.030637
VIL1	9	0.02094	0.038553	0.871139	939	2	1.2073
OLFM2	9	0.020964	0.038595	0.871139	940	2	1.1553
hsa-mir-6734	12	0.020965	0.03901	0.871607	941	2	1.6151
KIAA0391	9	0.021028	0.038699	0.871139	942	1	-0.90347
IDH2	9	0.021074	0.038775	0.871139	943	1	-0.7664
GAS2L3	9	0.021097	0.038804	0.871139	944	2	0.94518
RFFL	9	0.021097	0.038804	0.871139	945	2	0.94518
ZNF513	9	0.021097	0.038804	0.871139	946	2	0.94518
GRM4	9	0.021097	0.038804	0.871139	947	2	0.94518
SDC4	9	0.021097	0.038804	0.871139	948	2	0.94518
LOC100862671	9	0.021185	0.038961	0.871607	949	2	1.0511
S100A13	9	0.021212	0.039006	0.871607	950	1	-0.90347
LRRTM3	9	0.02123	0.039044	0.871607	951	2	1.1294
ZNF582	9	0.021258	0.03909	0.871607	952	1	-1.4548
RBP2	9	0.021302	0.039175	0.871607	953	2	1.094
GPR34	9	0.021302	0.039175	0.871607	954	2	1.094
MIIP	9	0.021305	0.039178	0.871607	955	2	0.71741
ZYG11A	9	0.021351	0.039257	0.87247	956	1	0.33963
LCNL1	9	0.021397	0.039336	0.873321	957	1	-0.99723
ENPEP	9	0.021443	0.039412	0.87412	958	1	-0.90347
PSMG2	9	0.02165	0.039764	0.880475	959	1	-0.7983
SLC27A3	9	0.021719	0.039871	0.880475	960	1	-0.16583
hsa-mir-4515	12	0.021984	0.04067	0.880475	961	2	1.1369
hsa-mir-3161	12	0.021984	0.04067	0.880475	962	2	1.1369
PHOX2A	9	0.022041	0.04042	0.880475	963	1	-1.1527
hsa-mir-6800	12	0.022133	0.040895	0.880475	964	2	0.95237
C2CD2	9	0.022454	0.041092	0.880475	965	1	-0.54334
SNX30	9	0.022638	0.0414	0.880475	966	1	-0.60917
LHFPL3	9	0.02269	0.041486	0.880475	967	2	0.71741
DCAF6	9	0.02269	0.041486	0.880475	968	2	0.71741
IL12A	9	0.02269	0.041486	0.880475	969	2	0.71741
TBRG1	9	0.02269	0.041486	0.880475	970	2	0.71741
SIX2	9	0.02269	0.041486	0.880475	971	2	0.71741
VPS25	9	0.02269	0.041486	0.880475	972	2	0.71741
SGCE	9	0.02269	0.041486	0.880475	973	2	0.71741
SCN10A	9	0.02269	0.041486	0.880475	974	2	0.71741
FANCE	9	0.02269	0.041486	0.880475	975	2	0.71741
RPS2	9	0.02269	0.041486	0.880475	976	2	0.71741
NKX6-3	9	0.02269	0.041486	0.880475	977	2	0.71741
MIEN1	9	0.02269	0.041486	0.880475	978	2	0.71741
NAGPA	9	0.02269	0.041486	0.880475	979	2	0.71741
hsa-mir-556	9	0.02269	0.041486	0.880475	980	2	0.71741
TLL2	9	0.02269	0.041486	0.880475	981	2	0.71741
SLC27A2	9	0.02269	0.041486	0.880475	982	2	0.71741
NT5M	9	0.02269	0.041486	0.880475	983	2	0.71741
NDC80	9	0.02269	0.041486	0.880475	984	2	0.71741
TAOK2	9	0.02269	0.041486	0.880475	985	2	0.71741
IRAK2	9	0.02269	0.041486	0.880475	986	2	0.88274
SCD5	9	0.02269	0.041486	0.880475	987	2	0.71741
NDNF	9	0.02269	0.041486	0.880475	988	2	0.71741
ATG16L1	9	0.02269	0.041486	0.880475	989	2	0.71741
PTHLH	9	0.02269	0.041486	0.880475	990	2	0.71741
KLHL31	9	0.02269	0.041486	0.880475	991	2	0.71741
EIF3K	9	0.02269	0.041486	0.880475	992	2	0.71741
EFCAB7	9	0.02269	0.041486	0.880475	993	2	0.71741
GAL	9	0.02269	0.041486	0.880475	994	2	0.71741
SLC6A4	9	0.02269	0.041486	0.880475	995	2	0.71741
DDX60	9	0.02269	0.041486	0.880475	996	2	0.71741
TRA2A	9	0.02269	0.041486	0.880475	997	2	0.71741
SLC7A14	9	0.02269	0.041486	0.880475	998	2	0.71741
C5orf60	9	0.02269	0.041486	0.880475	999	2	0.71741
TP53TG5	9	0.02269	0.041486	0.880475	1000	2	0.71741
TSGA10	9	0.02273	0.041568	0.881261	1001	1	0.077479
PPP3CA	9	0.022776	0.04164	0.881261	1002	1	0.12355
AKAP1	9	0.022868	0.041796	0.883589	1003	1	0.16612
hsa-mir-92b	12	0.022869	0.04211	0.887636	1004	1	-0.90347
CAMK2A	9	0.02296	0.041952	0.886028	1005	1	-0.90347
ZC3H10	9	0.023006	0.042035	0.8869	1006	1	-0.90347
GGACT	9	0.023098	0.042189	0.888429	1007	1	-1.1372
hsa-mir-4688	12	0.023297	0.042803	0.900485	1008	1	-1.3933
ZNF732	9	0.023603	0.043058	0.904641	1009	1	0.063128
PRODH2	9	0.023649	0.04313	0.904733	1010	1	-2.2518
hsa-mir-6841	12	0.023664	0.043381	0.905564	1011	1	0.58558
hsa-mir-1184-1	12	0.023673	0.043394	0.905564	1012	2	1.5251
PSMG4	9	0.023695	0.043217	0.905564	1013	1	-1.0168
ADAMTS9	9	0.023764	0.043331	0.905564	1014	1	-0.95323
KIAA1755	9	0.023764	0.043331	0.905564	1015	1	-1.0401
CHCHD7	9	0.023879	0.04351	0.905564	1016	1	-0.23179
MAGEA10	9	0.023925	0.043598	0.905564	1017	1	0.12355
TSPYL5	9	0.023971	0.043674	0.905564	1018	1	-0.61468
CCL14	9	0.024016	0.043738	0.905564	1019	1	0.58558
ZFP41	9	0.024026	0.043753	0.905564	1020	2	1.0018
SERPINB13	9	0.024026	0.043753	0.905564	1021	2	1.0018
hsa-mir-3116-1	12	0.024043	0.044025	0.905564	1022	2	1.6372
TLE3	9	0.024115	0.043908	0.905564	1023	2	1.185
KRT33A	9	0.024123	0.043919	0.905564	1024	2	1.1208
ALYREF	9	0.02417	0.043999	0.905564	1025	2	0.99643
PCGF3	9	0.02417	0.043999	0.905564	1026	2	0.71741
OR2T12	9	0.02417	0.043999	0.905564	1027	2	0.99643
HRASLS2	9	0.024217	0.044086	0.905564	1028	2	1.1065
B3GAT3	9	0.024269	0.044172	0.905564	1029	1	0.96335
TLR10	9	0.024338	0.044297	0.905564	1030	1	-0.90347
hsa-mir-5581	12	0.024451	0.044709	0.905564	1031	2	1.4657
CAV1	9	0.024475	0.044513	0.905564	1032	1	-0.79941
ASB3	9	0.024478	0.044518	0.905564	1033	2	1.0854
NCKAP1	9	0.024542	0.04463	0.905564	1034	2	0.92312
UNC119	9	0.024542	0.04463	0.905564	1035	2	0.92312
PAPL	9	0.024542	0.04463	0.905564	1036	2	0.92312
DGKA	9	0.024542	0.04463	0.905564	1037	2	0.92312
SASH3	9	0.024542	0.04463	0.905564	1038	2	0.92312
LARP1	9	0.024542	0.04463	0.905564	1039	2	0.92312
MINOS1	9	0.024542	0.04463	0.905564	1040	2	0.92312
hsa-mir-6857	12	0.024582	0.044935	0.905564	1041	1	-0.44315
MTRNR2L6	9	0.024607	0.044742	0.905564	1042	2	1.0394
TDRKH	9	0.024613	0.04475	0.905564	1043	1	0.5157
C15orf41	9	0.024624	0.044771	0.905564	1044	2	1.0727
TAF10	9	0.024624	0.044771	0.905564	1045	2	1.0727
GTF2A1L	9	0.024659	0.044825	0.905564	1046	1	-1.2057
DIXDC1	9	0.024667	0.044836	0.905564	1047	2	1.1046
LAMC1	9	0.024688	0.044875	0.905564	1048	2	1.019
TNRC6C	9	0.024705	0.044901	0.905564	1049	1	-0.90347
CSNK1G3	9	0.024719	0.044921	0.905564	1050	2	1.0406
IGDCC4	9	0.024749	0.04498	0.905564	1051	2	1.0556
KIAA1217	9	0.024749	0.04498	0.905564	1052	2	1.0556
C4orf36	9	0.024749	0.04498	0.905564	1053	2	1.0556
WDR91	9	0.02477	0.045009	0.905564	1054	2	1.0751
CTSW	9	0.02482	0.045099	0.906542	1055	1	-0.63075
ZNF141	9	0.024844	0.045142	0.906555	1056	2	0.94277
USP17L11	9	0.024895	0.045219	0.907274	1057	2	1.1809
DDAH2	9	0.024934	0.045291	0.907769	1058	1	-0.65595
ZNF540	9	0.02498	0.04537	0.907769	1059	1	0.68915
LIPT2	9	0.025118	0.045603	0.910759	1060	1	-1.3727
PPIP5K2	9	0.025209	0.045681	0.911479	1061	1	-0.7983
ARL5C	9	0.025393	0.04583	0.912013	1062	1	-0.7664
ZBED3	9	0.025462	0.045876	0.912013	1063	1	-0.90347
APOC1	9	0.025462	0.045876	0.912013	1064	1	-0.90347
M1AP	9	0.025622	0.046012	0.913863	1065	1	-1.7852
hsa-mir-1200	12	0.025637	0.04666	0.920554	1066	2	1.4126
hsa-mir-3937	12	0.025682	0.046731	0.920554	1067	1	0.16612
hsa-mir-548e	12	0.025808	0.046932	0.92172	1068	2	1.3374
VTN	9	0.025989	0.046327	0.919282	1069	1	-0.030637
SLCO5A1	9	0.026035	0.046373	0.919356	1070	1	-0.23179
SYT17	9	0.026126	0.046453	0.9201	1071	1	-0.42774
hsa-mir-554	12	0.026127	0.047479	0.923833	1072	2	1.175
KCNK10	9	0.026218	0.046529	0.920554	1073	1	0.18768
CYFIP2	9	0.026264	0.046573	0.920554	1074	1	-0.90347
RCAN2	9	0.026378	0.046664	0.920554	1075	1	0.23138
SGK3	9	0.026447	0.046727	0.920554	1076	1	-0.99723
FREM2	9	0.026539	0.046809	0.921255	1077	1	-0.90347
RAB31	9	0.02663	0.046893	0.92172	1078	1	-0.90347
GABARAPL1	9	0.026768	0.04701	0.921872	1079	1	-1.051
ZSCAN29	9	0.026859	0.047084	0.922326	1080	1	-1.1527
SERTM1	9	0.026905	0.047119	0.922326	1081	1	-0.90347
ZIM3	9	0.027134	0.047312	0.923833	1082	1	-0.90347
ANKRD40	9	0.02718	0.047346	0.923833	1083	1	0.77785
GPR171	9	0.027225	0.047391	0.923833	1084	1	-0.041023
ITGAM	9	0.027271	0.047431	0.923833	1085	1	-0.90347
NLRP2	9	0.027317	0.047465	0.923833	1086	1	-1.1527
PSMA1	9	0.027408	0.047537	0.923833	1087	1	-0.95323
hsa-mir-6763	12	0.027431	0.049546	0.938281	1088	2	1.0461
hsa-mir-3689a	12	0.027451	0.049579	0.938281	1089	1	0.41473
AP2M1	9	0.0275	0.04761	0.924434	1090	1	0.51225
GDAP1L1	9	0.027546	0.047659	0.924546	1091	1	-0.54334
hsa-mir-4329	12	0.027573	0.049777	0.939522	1092	2	1.0748
LYZL6	9	0.02782	0.047882	0.92805	1093	1	-0.5303
RNF26	9	0.027912	0.04795	0.928202	1094	1	-0.041023
RBMY1F	6	0.027926	0.035544	0.868467	1095	1	-0.90347
HMOX2	9	0.027958	0.047996	0.928202	1096	1	-0.98145
NR2F1	9	0.028003	0.048031	0.928202	1097	1	-0.90347
LOC100130705	9	0.028049	0.048069	0.928202	1098	1	-0.90347
CDH20	9	0.028095	0.048104	0.928202	1099	1	-0.90347
NonTargetingControlGuideForHuman_0689	3	0.028137	0.029048	0.838123	1100	1	-0.16583
SYAP1	9	0.028278	0.048259	0.930257	1101	1	-0.90347
ITPRIP	9	0.028323	0.048297	0.930257	1102	1	-0.42774
CCBL1	9	0.028461	0.048426	0.931831	1103	1	-1.5722
KLK15	9	0.028506	0.048464	0.931831	1104	1	-0.23179
EXO5	9	0.028598	0.048537	0.932409	1105	1	-0.61468
hsa-mir-4505	12	0.028609	0.05152	0.943228	1106	2	1.206
NonTargetingControlGuideForHuman_0391	3	0.02862	0.029529	0.838606	1107	1	-2.2234
UQCRC1	9	0.028712	0.048635	0.933451	1108	1	-1.1372
NonTargetingControlGuideForHuman_0050	3	0.028743	0.029649	0.840465	1109	1	-0.99161
WDR81	9	0.028781	0.048692	0.933729	1110	1	0.63678
2021-09-12	9	0.028918	0.048804	0.935048	1111	1	0.12355
CARD11	9	0.029055	0.048918	0.935966	1112	1	-0.54334
BMP3	9	0.029101	0.048954	0.935966	1113	1	0.51225
TAP1	9	0.029146	0.048987	0.935966	1114	1	0.47112
HES5	9	0.029192	0.049025	0.935966	1115	1	-0.76924
XBP1	9	0.029283	0.049093	0.936314	1116	1	-0.16583
NonTargetingControlGuideForHuman_0101	3	0.029318	0.0302	0.843568	1117	1	-0.2947
GCLC	9	0.029329	0.04913	0.936314	1118	1	-0.90347
USP17L7	9	0.029375	0.049174	0.936344	1119	1	-1.1527
C3orf43	9	0.029466	0.049254	0.936855	1120	1	0.85893
SYT8	9	0.029512	0.049288	0.936855	1121	1	-0.42774
hsa-mir-875	12	0.029524	0.05303	0.943228	1122	2	0.95237
hsa-mir-3911	12	0.029524	0.05303	0.943228	1123	2	0.95237
hsa-mir-7112-1	12	0.029644	0.053206	0.943228	1124	1	0.38417
MMS19	9	0.029649	0.049394	0.937489	1125	1	-0.54334
GPR179	9	0.029717	0.049451	0.937489	1126	1	-0.99723
BICD1	9	0.029991	0.049695	0.939522	1127	1	-1.1527
hsa-mir-1302-1	12	0.030009	0.05381	0.943228	1128	1	-0.90347
SEMA3D	9	0.03006	0.049746	0.939522	1129	1	0.39104
hsa-mir-302c	12	0.030131	0.054012	0.943228	1130	1	-1.0456
IFT52	9	0.03022	0.049862	0.939522	1131	1	0.12355
DSG2	9	0.03022	0.049862	0.939522	1132	1	-0.47169
hsa-mir-3609	12	0.03022	0.054167	0.943228	1133	2	1.2121
HPS4	9	0.030288	0.049921	0.939567	1134	1	-0.12387
PRSS46	9	0.030334	0.049951	0.939567	1135	1	0.083404
ATAD3C	9	0.030448	0.050041	0.940448	1136	1	0.0039701
GPR68	9	0.030607	0.050167	0.940761	1137	1	0.68683
hsa-mir-5588	6	0.030611	0.037957	0.869083	1138	1	-0.59735
hsa-mir-6126	12	0.030617	0.054834	0.943228	1139	1	-1.7852
SPOP	9	0.030653	0.050202	0.940761	1140	1	-0.90347
CCL23	9	0.030744	0.050275	0.940761	1141	1	0.56139
PRAC1	6	0.030778	0.038102	0.869083	1142	1	0.083404
hsa-mir-5698	12	0.03086	0.055242	0.943228	1143	1	0.72964
NonTargetingControlGuideForHuman_0017	3	0.030865	0.03171	0.85593	1144	1	-0.041023
CSNK2A2	9	0.030881	0.050387	0.942051	1145	1	-0.99723
PKN3	9	0.030972	0.050451	0.942425	1146	1	-1.8527
PAIP1	9	0.031064	0.050536	0.942922	1147	1	-0.041023
ATOH1	9	0.031109	0.050569	0.942922	1148	1	-0.82565
CHRNA3	9	0.031155	0.050608	0.942922	1149	1	-0.90347
NSD1	9	0.031246	0.050697	0.943228	1150	1	0.36833
BTLA	9	0.031337	0.05077	0.943228	1151	1	0.091393
ARHGAP39	9	0.031383	0.050809	0.943228	1152	1	-0.42774
OR6C65	9	0.031429	0.050843	0.943228	1153	1	-0.42774
NonTargetingControlGuideForHuman_0011	3	0.031493	0.032315	0.861307	1154	1	-2.2234
FAH	9	0.031702	0.051066	0.943228	1155	1	-1.1527
RNF169	9	0.031793	0.051153	0.943228	1156	1	0.68683
NonTargetingControlGuideForHuman_0220	3	0.031814	0.032586	0.861788	1157	1	-2.1551
TAF15	9	0.031839	0.051186	0.943228	1158	1	0.57993
XAGE1A	9	0.031884	0.051229	0.943228	1159	1	-0.99161
hsa-mir-3612	12	0.03197	0.057031	0.943228	1160	2	1.1643
STOML3	9	0.032044	0.051374	0.943228	1161	1	-0.90347
hsa-mir-517c	3	0.032044	0.032808	0.861788	1162	1	-0.63075
hsa-mir-618	12	0.032136	0.057314	0.943228	1163	1	-0.99723
HCN4	9	0.032158	0.05147	0.943228	1164	1	-1.3673
SERPINI2	9	0.032203	0.051513	0.943228	1165	1	-0.90347
NonTargetingControlGuideForHuman_0001	3	0.032426	0.033184	0.861788	1166	1	-1.0293
DDHD1	9	0.032454	0.051722	0.943228	1167	1	0.63678
hsa-mir-323a	12	0.032474	0.05787	0.943228	1168	2	1.0748
MPP1	9	0.032522	0.051777	0.943228	1169	1	0.026791
PRSS53	9	0.032568	0.051806	0.943228	1170	1	-0.61468
hsa-mir-3678	12	0.03263	0.058119	0.943228	1171	2	1.1171
DPAGT1	9	0.03275	0.051941	0.943228	1172	1	-1.3509
AMY1A	9	0.03316	0.052289	0.943228	1173	1	-1.1527
PLEKHG4B	9	0.033205	0.052324	0.943228	1174	1	-0.90347
hsa-mir-3910-1	12	0.033228	0.059107	0.943228	1175	1	0.40295
RORC	9	0.033342	0.052442	0.943228	1176	1	-0.90347
SH3RF1	9	0.033501	0.052569	0.943228	1177	1	0.4655
CLUL1	9	0.033501	0.052569	0.943228	1178	1	-0.79941
hsa-mir-6822	12	0.033531	0.059587	0.943228	1179	1	-0.7983
TUBA8	9	0.03357	0.052625	0.943228	1180	1	-1.0168
PRPF31	9	0.033615	0.05266	0.943228	1181	1	-0.21774
PRUNE	9	0.033752	0.052771	0.943228	1182	1	-0.90347
CITED2	9	0.033797	0.052803	0.943228	1183	1	-0.37995
TBX4	9	0.033843	0.052844	0.943228	1184	1	-0.42774
TIMP2	9	0.033934	0.052932	0.943228	1185	1	-1.5813
NonTargetingControlGuideForHuman_0049	3	0.034123	0.034854	0.866921	1186	1	-1.8527
PCYOX1	9	0.034207	0.053151	0.943228	1187	1	-0.23179
ULBP1	9	0.034207	0.053151	0.943228	1188	1	-0.041023
ZMYM4	9	0.034207	0.053151	0.943228	1189	1	0.6067
hsa-mir-320c-2	12	0.034228	0.060713	0.943228	1190	1	0.41473
SH3GLB1	9	0.034388	0.053304	0.943228	1191	1	-1.1527
TRIM55	9	0.034434	0.05334	0.943228	1192	1	0.68161
NAP1L2	9	0.034525	0.053414	0.943228	1193	1	0.053382
ASPHD1	9	0.034616	0.053494	0.943228	1194	1	-0.82565
hsa-mir-548p	6	0.034748	0.041645	0.881261	1195	1	-0.82565
MAK	9	0.034752	0.053602	0.943228	1196	1	-1.0293
WIPI1	9	0.034843	0.053676	0.943228	1197	1	-0.59735
ABCG5	9	0.034889	0.053705	0.943228	1198	1	-1.4548
NUMB	9	0.034979	0.053787	0.943228	1199	1	-0.055369
MAPK10	9	0.035116	0.053887	0.943228	1200	1	-0.61468
hsa-mir-518a-1	12	0.035122	0.062162	0.943228	1201	2	0.91016
hsa-mir-4283-1	12	0.035122	0.062162	0.943228	1202	2	0.91016
CTGF	9	0.035161	0.053923	0.943228	1203	1	-0.42774
OBSCN	9	0.035229	0.05398	0.943228	1204	1	-0.4556
SNX20	9	0.035229	0.05398	0.943228	1205	1	0.66396
FAM188B	9	0.035298	0.054038	0.943228	1206	1	-0.99723
SAA2-SAA4	9	0.035388	0.054126	0.943228	1207	1	0.15022
LOC100129924	9	0.035525	0.05423	0.943228	1208	1	-2.5992
hsa-mir-27a	12	0.03559	0.062986	0.943228	1209	1	-0.90347
RPL24	9	0.035729	0.054394	0.943228	1210	1	-0.82565
NonTargetingControlGuideForHuman_0193	3	0.035773	0.036418	0.869083	1211	1	-2.6377
SYNDIG1	9	0.035843	0.054486	0.943228	1212	1	-0.82565
TALDO1	9	0.036002	0.054624	0.943228	1213	1	-0.90347
MRPL19	9	0.036002	0.054624	0.943228	1214	1	0.026791
HPS1	9	0.036115	0.054717	0.943228	1215	1	-0.63886
MATN2	9	0.036251	0.054823	0.943228	1216	1	-0.046386
hsa-mir-7113	12	0.036316	0.064187	0.943228	1217	1	-0.59735
TCEB3CL2	6	0.036341	0.043084	0.904641	1218	1	-0.21774
TMEM150C	9	0.036433	0.054975	0.943228	1219	1	-0.90347
RHBDL2	9	0.036524	0.055043	0.943228	1220	1	0.41473
C9orf172	9	0.036569	0.055081	0.943228	1221	1	-2.1984
OR51E2	9	0.03666	0.055167	0.943228	1222	1	-0.99723
AMIGO1	9	0.036705	0.055205	0.943228	1223	1	-1.9958
ATN1	9	0.036751	0.055245	0.943228	1224	1	-0.99723
hsa-mir-8089	12	0.036757	0.064877	0.943228	1225	2	0.94518
TMED4	9	0.036796	0.055287	0.943228	1226	1	-0.82565
hsa-mir-1272	12	0.03686	0.065052	0.943228	1227	1	-1.0401
QSER1	9	0.036909	0.055375	0.943228	1228	1	-0.030637
PRL	9	0.036909	0.055375	0.943228	1229	1	-0.90347
RAD23B	9	0.036977	0.055426	0.943228	1230	1	0.16612
COX7C	9	0.037068	0.055498	0.943228	1231	1	0.011512
NonTargetingControlGuideForHuman_0399	3	0.037092	0.037665	0.869083	1232	1	-1.2057
RNF24	9	0.037159	0.055565	0.943228	1233	1	-0.90347
ZNF664-FAM101A	3	0.037184	0.037759	0.869083	1234	1	-0.43962
UBR4	9	0.037204	0.055598	0.943228	1235	1	-0.77725
hsa-mir-3616	12	0.037228	0.065645	0.943228	1236	2	1.0773
hsa-mir-3650	12	0.037256	0.065691	0.943228	1237	2	1.0578
ELL2	9	0.037272	0.05564	0.943228	1238	1	0.12355
NonTargetingControlGuideForHuman_0632	3	0.037298	0.037858	0.869083	1239	1	0.33963
PARP6	9	0.037386	0.055723	0.943228	1240	1	0.92336
AFTPH	9	0.037431	0.055756	0.943228	1241	1	-0.42774
EID2	9	0.037476	0.055795	0.943228	1242	1	0.16612
PRDM13	9	0.037522	0.055832	0.943228	1243	1	0.58558
BPIFB2	9	0.037567	0.055871	0.943228	1244	1	0.12355
SRPX2	9	0.037612	0.055909	0.943228	1245	1	-1.4548
IL24	9	0.037658	0.055946	0.943228	1246	1	-0.12387
PRSS8	9	0.037748	0.056035	0.943228	1247	1	-1.4549
CIAO1	9	0.037794	0.056061	0.943228	1248	1	0.77705
CTNNA1	9	0.037839	0.056101	0.943228	1249	1	-0.69585
NonTargetingControlGuideForHuman_0839	3	0.037847	0.03838	0.871139	1250	1	-2.0731
ANKRD45	9	0.037884	0.056139	0.943228	1251	1	-0.35093
CLDN3	9	0.037998	0.05624	0.943228	1252	1	-0.90347
NEGR1	9	0.038156	0.056359	0.943228	1253	1	0.93607
ORAI3	9	0.038292	0.056473	0.943228	1254	1	0.49677
NonTargetingControlGuideForHuman_0676	3	0.038304	0.038835	0.871139	1255	1	-1.1527
MAGEA2	9	0.038338	0.056502	0.943228	1256	1	-0.90347
H1FOO	9	0.038609	0.056736	0.943228	1257	1	-0.90347
hsa-mir-4794	9	0.0387	0.05681	0.943228	1258	1	-0.27277
RIPPLY3	6	0.038901	0.045359	0.907769	1259	1	-1.1527
UBQLN4	9	0.038904	0.056979	0.943228	1260	1	-0.13292
UNC13D	9	0.038972	0.057037	0.943228	1261	1	-1.0168
CHP1	9	0.039017	0.057076	0.943228	1262	1	0.54302
hsa-mir-518e	12	0.039034	0.068605	0.943228	1263	1	-0.42774
SAR1A	9	0.039153	0.057197	0.943228	1264	1	0.22038
C19orf47	9	0.039424	0.057427	0.943228	1265	1	-0.90347
hsa-mir-580	12	0.039454	0.069297	0.943228	1266	2	0.71741
hsa-mir-3928	12	0.039454	0.069297	0.943228	1267	2	0.71741
hsa-mir-4531	12	0.039454	0.069297	0.943228	1268	2	0.71741
hsa-mir-1256	12	0.039454	0.069297	0.943228	1269	2	0.71741
hsa-mir-6893	12	0.039454	0.069297	0.943228	1270	2	0.71741
hsa-mir-2113	12	0.039454	0.069297	0.943228	1271	2	0.71741
MBD3L1	9	0.03947	0.057465	0.943228	1272	1	-0.99161
MYBPC3	9	0.03956	0.057534	0.943228	1273	1	-0.79941
hsa-mir-6849	12	0.039576	0.069502	0.943228	1274	1	-0.3679
DDX27	9	0.039696	0.05765	0.943228	1275	1	-0.42774
CLC	9	0.039741	0.057686	0.943228	1276	1	0.10545
SPATC1L	9	0.039787	0.057722	0.943228	1277	1	-0.90347
hsa-mir-6851	12	0.039787	0.069877	0.943228	1278	1	-0.90347
CREM	9	0.039832	0.057758	0.943228	1279	1	0.68915
FAM194B	9	0.039877	0.057786	0.943228	1280	1	-0.69446
RTN4R	9	0.039922	0.05782	0.943228	1281	1	-0.90347
MYO1H	9	0.039968	0.057857	0.943228	1282	1	-0.72705
hsa-mir-16-2	12	0.039998	0.07024	0.943228	1283	1	-0.25818
NGFRAP1	9	0.040013	0.057894	0.943228	1284	1	-0.77725
SBSN	9	0.040148	0.058005	0.943228	1285	1	0.12355
ARL15	9	0.040194	0.058041	0.943228	1286	1	-1.2772
TGFB3	9	0.040262	0.058096	0.943228	1287	1	-1.1527
TTLL7	9	0.040262	0.058096	0.943228	1288	1	-0.99723
TERT	9	0.040375	0.05818	0.943228	1289	1	-0.77725
SYCP3	9	0.04042	0.058212	0.943228	1290	1	-0.79941
PANX2	9	0.040465	0.058247	0.943228	1291	1	-1.0293
NonTargetingControlGuideForHuman_0781	3	0.040473	0.040905	0.880475	1292	1	-1.0293
PPP1R16A	9	0.040578	0.058348	0.943228	1293	1	0.19509
DHRS12	9	0.040646	0.058407	0.943228	1294	1	-0.27376
GRIP1	9	0.040691	0.058447	0.943228	1295	1	-0.030637
hsa-mir-7854	12	0.040721	0.071462	0.943228	1296	1	-0.72705
NDUFS4	9	0.040782	0.058533	0.943228	1297	1	0.81369
PTPRB	9	0.040917	0.058653	0.943228	1298	1	-0.16583
NonTargetingControlGuideForHuman_0143	3	0.040991	0.04142	0.880475	1299	1	-0.90347
MEAF6	9	0.041121	0.058831	0.943228	1300	1	-0.90347
MPP4	9	0.041121	0.058831	0.943228	1301	1	-0.99723
IKZF3	9	0.041188	0.058882	0.943228	1302	1	-0.78624
TRIM32	9	0.041234	0.058914	0.943228	1303	1	0.21135
PCSK2	9	0.041324	0.058991	0.943228	1304	1	-0.21774
XIRP2	9	0.041414	0.059067	0.943228	1305	1	-0.90347
hsa-mir-3158-1	12	0.041503	0.072757	0.943228	1306	1	0.3797
KLHL28	9	0.041505	0.059147	0.943228	1307	1	-0.90347
ATXN3L	9	0.04155	0.059182	0.943228	1308	1	-0.7983
WDR6	9	0.04164	0.059257	0.943228	1309	1	-0.23179
PIK3IP1	9	0.041685	0.059302	0.943228	1310	1	-0.42774
hsa-mir-185	12	0.041744	0.073182	0.943228	1311	1	-0.63504
PUF60	9	0.041753	0.059343	0.943228	1312	1	-0.90347
FUT1	9	0.041753	0.059343	0.943228	1313	1	0.96335
NACAD	9	0.041934	0.059487	0.943228	1314	1	0.67889
ZC2HC1B	9	0.041934	0.059487	0.943228	1315	1	-0.24312
RNF149	9	0.042114	0.059633	0.943228	1316	1	-0.59735
U2AF1	9	0.042114	0.059633	0.943228	1317	1	-1.2637
SRRD	9	0.042182	0.059695	0.943228	1318	1	-0.90347
MAGIX	9	0.042498	0.059952	0.943228	1319	1	-0.21774
TTC21A	9	0.042543	0.059983	0.943228	1320	1	-0.4556
PEF1	9	0.042588	0.060021	0.943228	1321	1	-0.90347
SPTLC1	9	0.042633	0.060059	0.943228	1322	1	0.64054
FAM43B	9	0.042679	0.060102	0.943228	1323	1	-1.3933
NDUFS6	9	0.042724	0.06014	0.943228	1324	1	-0.5345
TAPT1	9	0.042769	0.060176	0.943228	1325	1	-0.99723
hsa-mir-96	12	0.042796	0.074891	0.943228	1326	1	-0.030637
CLDN20	9	0.042904	0.060292	0.943228	1327	1	-0.78624
PRKRA	9	0.04313	0.060476	0.943228	1328	1	-0.90347
FRY	9	0.04313	0.060476	0.943228	1329	1	-0.42774
HEPN1	9	0.04313	0.060476	0.943228	1330	1	-0.16583
ZC3H7A	9	0.043355	0.060664	0.943228	1331	1	-0.16583
SRSF11	9	0.043491	0.06078	0.943228	1332	1	-0.19686
HLX	9	0.043581	0.060851	0.943228	1333	1	-0.82565
GIMAP5	9	0.043626	0.060889	0.943228	1334	1	-0.82102
SLC35A5	9	0.043671	0.060937	0.943228	1335	1	0.2007
C12orf61	9	0.043761	0.061005	0.943228	1336	1	0.21568
PRDM10	9	0.043761	0.061005	0.943228	1337	1	0.026791
CHFR	9	0.043874	0.061097	0.943228	1338	1	-1.4548
MTA3	9	0.043941	0.061159	0.943228	1339	1	0.077479
PPP1R9A	9	0.044167	0.061342	0.943228	1340	1	-0.90347
GALNT7	9	0.044212	0.061375	0.943228	1341	1	-0.90347
BBX	9	0.044257	0.061411	0.943228	1342	1	-0.90347
hsa-mir-4673	12	0.044297	0.076674	0.943228	1343	1	0.12355
KRTAP13-1	9	0.044302	0.061451	0.943228	1344	1	-0.90347
PCDHA3	6	0.044334	0.050234	0.940761	1345	1	-1.0456
FGFR1OP	9	0.044392	0.06152	0.943228	1346	1	0.58746
HEPHL1	9	0.04455	0.061652	0.943228	1347	1	-0.82565
LRRC34	9	0.04455	0.061652	0.943228	1348	1	-0.79941
R3HDM4	9	0.044662	0.06175	0.943228	1349	1	-0.54334
2021-09-04	9	0.044752	0.061816	0.943228	1350	1	0.58558
GNAL	9	0.044797	0.061851	0.943228	1351	1	0.18768
GPATCH2L	9	0.045023	0.062019	0.943228	1352	1	-0.99723
CADM4	9	0.045068	0.062054	0.943228	1353	1	-1.2703
ZDBF2	9	0.045113	0.062097	0.943228	1354	1	0.063128
NonTargetingControlGuideForHuman_0960	3	0.045166	0.045518	0.909891	1355	1	0.4179
SLC38A9	9	0.045225	0.0622	0.943228	1356	1	-0.90347
C1orf52	9	0.045225	0.0622	0.943228	1357	1	-0.23179
C1orf64	9	0.045293	0.062252	0.943228	1358	1	-0.041023
CCT3	9	0.045338	0.062287	0.943228	1359	1	0.41473
TKTL1	9	0.045383	0.062327	0.943228	1360	1	-0.28463
BAALC	9	0.045428	0.062368	0.943228	1361	1	-1.3509
PDDC1	9	0.045473	0.062399	0.943228	1362	1	-1.1527
NonTargetingControlGuideForHuman_0163	3	0.0455	0.045834	0.912013	1363	1	-0.95323
GABBR2	9	0.046238	0.063018	0.943228	1364	1	-0.99723
ZNF784	9	0.046305	0.063072	0.943228	1365	1	-1.2365
CBX8	9	0.046305	0.063072	0.943228	1366	1	-0.90347
MSH4	9	0.046373	0.063129	0.943228	1367	1	-0.041023
FAM8A1	9	0.046463	0.06321	0.943228	1368	1	-0.030637
RAB40C	9	0.046598	0.06333	0.943228	1369	1	0.16612
FAM53B	9	0.046642	0.063372	0.943228	1370	1	-1.2057
NonTargetingControlGuideForHuman_0890	3	0.046644	0.04696	0.92172	1371	1	-0.91389
C18orf21	9	0.046777	0.063489	0.943228	1372	1	-0.61468
CRYZL1	9	0.046822	0.063526	0.943228	1373	1	-0.90347
RAB8A	9	0.046867	0.063568	0.943228	1374	1	0.58558
ACTR1B	9	0.046957	0.063656	0.943228	1375	1	-0.42774
DMC1	9	0.047002	0.063697	0.943228	1376	1	-2.559
LSR	9	0.047047	0.063732	0.943228	1377	1	-1.9666
NonTargetingControlGuideForHuman_0863	3	0.047212	0.047516	0.923833	1378	1	0.66396
ILK	9	0.047249	0.063922	0.943228	1379	1	-0.8969
HGD	9	0.047362	0.064003	0.943228	1380	1	-0.77302
CISD3	9	0.047407	0.064041	0.943228	1381	1	-1.1527
SEMA3G	9	0.047541	0.064165	0.943228	1382	1	-0.42774
IMP3	9	0.047654	0.064259	0.943228	1383	1	0.12355
RMND5B	9	0.047654	0.064259	0.943228	1384	1	-1.4548
PDGFA	9	0.047766	0.064357	0.943228	1385	1	-0.77725
REXO4	9	0.047901	0.06448	0.943228	1386	1	-0.90347
IFITM5	9	0.048035	0.064596	0.943228	1387	1	-0.42544
PTBP1	9	0.048103	0.064653	0.943228	1388	1	-0.17221
FILIP1L	9	0.04817	0.064708	0.943228	1389	1	-0.90347
B3GNT2	9	0.04826	0.064781	0.943228	1390	1	-0.31224
FAAH2	9	0.048305	0.064822	0.943228	1391	1	-0.42774
OR8G2	9	0.04835	0.064858	0.943228	1392	1	0.36833
NVL	9	0.048439	0.064932	0.943228	1393	1	-1.0401
STX12	9	0.048439	0.064932	0.943228	1394	1	-0.90347
CA9	9	0.048529	0.065013	0.943228	1395	1	-0.54334
DCDC2	9	0.048664	0.065124	0.943228	1396	1	-1.5048
PAQR7	9	0.048709	0.065167	0.943228	1397	1	-0.90347
SEC62	9	0.048866	0.065299	0.943228	1398	1	-0.16583
POGZ	9	0.048866	0.065299	0.943228	1399	1	0.80518
TACO1	9	0.048978	0.065395	0.943228	1400	1	-1.2624
TRIM24	9	0.049068	0.06546	0.943228	1401	1	0.12355
CLU	9	0.049113	0.065497	0.943228	1402	1	-0.90347
CLEC18B	3	0.049164	0.049431	0.937489	1403	1	-1.2365
WNT4	9	0.049202	0.065571	0.943228	1404	1	0.2007
ACAD10	9	0.049292	0.065648	0.943228	1405	1	0.12355
YIPF4	9	0.049471	0.065789	0.943228	1406	1	-0.061196
FAM13C	9	0.049516	0.06583	0.943228	1407	1	-0.38269
ZKSCAN5	9	0.049561	0.06587	0.943228	1408	1	-0.61468
PINK1	9	0.049606	0.065901	0.943228	1409	1	0.60431
RND3	9	0.049651	0.065942	0.943228	1410	1	-1.0168
AKR1C2	9	0.049696	0.065981	0.943228	1411	1	-0.7983
PSPN	9	0.04974	0.066015	0.943228	1412	1	-1.2624
ZNF165	9	0.04983	0.066086	0.943228	1413	1	-0.90347
NonTargetingControlGuideForHuman_0045	3	0.049889	0.050153	0.940761	1414	1	-0.23179
CD46	9	0.04992	0.06617	0.943228	1415	1	0.12355
CARKD	9	0.049964	0.06621	0.943228	1416	1	0.66396
NCAPD3	9	0.050009	0.066248	0.943228	1417	1	0.2007
ARHGAP8	9	0.050189	0.06638	0.943228	1418	1	-0.42774
PATL2	9	0.050233	0.066424	0.943228	1419	1	-0.82565
hsa-mir-4802	12	0.050251	0.081229	0.943228	1420	1	-0.85301
BCAN	9	0.050368	0.066539	0.943228	1421	1	-0.46166
CHIT1	9	0.050413	0.066578	0.943228	1422	1	0.81369
hsa-mir-187	12	0.050429	0.081364	0.943228	1423	1	-0.85301
GJB4	9	0.05048	0.066631	0.943228	1424	1	-1.7852
EEF1D	9	0.05048	0.066631	0.943228	1425	1	-0.030637
ACADS	9	0.050547	0.066688	0.943228	1426	1	-0.5303
IDO1	9	0.050659	0.066786	0.943228	1427	1	0.21568
EMC8	9	0.050726	0.066839	0.943228	1428	1	-1.2154
B3GNT3	9	0.050816	0.066912	0.943228	1429	1	-0.7983
GDF15	9	0.05095	0.067023	0.943228	1430	1	0.12355
AMDHD1	9	0.05095	0.067023	0.943228	1431	1	-1.6248
LDLRAD3	9	0.051062	0.067119	0.943228	1432	1	-1.3509
BMPR1A	9	0.051129	0.067177	0.943228	1433	1	-0.90347
CXorf21	9	0.051174	0.067217	0.943228	1434	1	-0.78809
hsa-mir-4697	12	0.051205	0.081959	0.943228	1435	1	0.16612
GZMM	9	0.051264	0.067288	0.943228	1436	1	-0.63075
PNMA3	9	0.051308	0.067326	0.943228	1437	1	-0.90347
hsa-mir-610	12	0.051324	0.082045	0.943228	1438	1	-0.24555
BAI1	9	0.051443	0.067444	0.943228	1439	1	0.54302
GSG1L	9	0.051487	0.067482	0.943228	1440	1	0.053382
SYT6	9	0.051577	0.067566	0.943228	1441	1	-0.54937
RLF	9	0.051756	0.067722	0.943228	1442	1	-0.90347
ZNF248	9	0.051756	0.067722	0.943228	1443	1	0.95172
RP1L1	9	0.05189	0.067818	0.943228	1444	1	-0.90347
REM2	9	0.051935	0.067847	0.943228	1445	1	0.52965
MARVELD3	9	0.05198	0.067888	0.943228	1446	1	-1.0488
MPC2	9	0.052047	0.067949	0.943228	1447	1	0.16612
ADAMTS5	9	0.052136	0.068028	0.943228	1448	1	-0.051497
hsa-mir-8070	9	0.052203	0.068078	0.943228	1449	1	-2.5803
CLPTM1L	9	0.052248	0.068117	0.943228	1450	1	-0.54937
NonTargetingControlGuideForHuman_0081	3	0.052313	0.052497	0.943228	1451	1	-1.4548
DOK5	9	0.052337	0.068192	0.943228	1452	1	-0.4556
RPP40	9	0.052382	0.06823	0.943228	1453	1	0.12355
TMEM136	9	0.052427	0.068263	0.943228	1454	1	-0.79941
hsa-mir-6086	9	0.052472	0.068307	0.943228	1455	1	0.12355
CATSPER2	9	0.052516	0.068343	0.943228	1456	1	-0.99723
LANCL2	9	0.052583	0.068403	0.943228	1457	1	0.077479
CPB1	9	0.052896	0.068663	0.943228	1458	1	0.39104
ABL2	9	0.052986	0.068732	0.943228	1459	1	-0.99723
CX3CL1	9	0.053053	0.068799	0.943228	1460	1	-1.2385
ARL16	9	0.053097	0.068836	0.943228	1461	1	0.37663
TMEM48	6	0.053124	0.058171	0.943228	1462	1	-0.90347
C15orf65	9	0.053142	0.068868	0.943228	1463	1	-0.34363
C1orf27	9	0.053187	0.068914	0.943228	1464	1	-1.1527
GALR2	9	0.053232	0.068951	0.943228	1465	1	-0.77725
NOS1AP	9	0.053366	0.06907	0.943228	1466	1	-0.63615
UGT2B17	9	0.0535	0.069188	0.943228	1467	1	-1.3673
TRAPPC5	9	0.053567	0.069242	0.943228	1468	1	-0.37995
CMKLR1	9	0.053634	0.069293	0.943228	1469	1	0.37547
PLEKHF1	9	0.053745	0.069385	0.943228	1470	1	0.12355
HLA-A	9	0.053812	0.069435	0.943228	1471	1	-0.046249
TMEM178B	9	0.053857	0.069473	0.943228	1472	1	-0.11442
NGDN	9	0.053902	0.069499	0.943228	1473	1	-0.90347
2021-03-11	9	0.054013	0.069596	0.943228	1474	1	0.51225
FDCSP	9	0.054013	0.069596	0.943228	1475	1	-1.2637
FAM13A	9	0.054214	0.069758	0.943228	1476	1	-0.90347
IGFBP2	9	0.054281	0.069813	0.943228	1477	1	-1.0401
PDCD10	9	0.054348	0.069877	0.943228	1478	1	-0.90347
TCF7	9	0.054415	0.069925	0.943228	1479	1	-0.99723
GPR62	9	0.05475	0.070209	0.943228	1480	1	-0.030637
LOH12CR1	9	0.054839	0.070281	0.943228	1481	1	-0.90347
AHSA1	9	0.054884	0.070316	0.943228	1482	1	-0.26815
C14orf28	9	0.054928	0.070352	0.943228	1483	1	-0.54334
GLIS3	9	0.054995	0.070405	0.943228	1484	1	0.41473
ZFC3H1	9	0.055151	0.070541	0.943228	1485	1	-1.7852
SESN1	9	0.05524	0.070611	0.943228	1486	1	-1.1863
PFDN1	9	0.05524	0.070611	0.943228	1487	1	-0.4556
CHI3L1	9	0.055463	0.070793	0.943228	1488	1	0.063128
APEX1	9	0.055553	0.070884	0.943228	1489	1	-0.90347
OR5P2	9	0.055597	0.070921	0.943228	1490	1	-0.99723
MAFG	9	0.055642	0.070955	0.943228	1491	1	0.18768
NonTargetingControlGuideForHuman_0526	3	0.055681	0.055807	0.943228	1492	1	-1.4548
PPAPDC3	9	0.055686	0.070996	0.943228	1493	1	-0.4556
SRRM2	9	0.055776	0.071079	0.943228	1494	1	-0.8969
CDIP1	9	0.055776	0.071079	0.943228	1495	1	-0.75914
PAQR3	9	0.055776	0.071079	0.943228	1496	1	-0.65595
LRRC10	9	0.055865	0.071149	0.943228	1497	1	-0.90347
RRAS	9	0.055909	0.07119	0.943228	1498	1	-1.2385
TFCP2L1	9	0.055954	0.071222	0.943228	1499	1	0.43308
hsa-mir-3129	9	0.056088	0.071336	0.943228	1500	1	-0.90347
LPA	9	0.056132	0.071375	0.943228	1501	1	-0.90347
NTNG1	9	0.056199	0.071433	0.943228	1502	1	0.2007
C14orf180	9	0.056199	0.071433	0.943228	1503	1	-0.90347
SEC24D	9	0.056266	0.071499	0.943228	1504	1	0.12355
KIAA1467	9	0.056422	0.071632	0.943228	1505	1	-0.61468
GPR152	9	0.056422	0.071632	0.943228	1506	1	-0.79941
PLA2G2D	9	0.056489	0.071688	0.943228	1507	1	-0.82565
AMBRA1	9	0.056622	0.071805	0.943228	1508	1	-0.90347
AIMP1	9	0.056756	0.071906	0.943228	1509	1	-0.61468
TFCP2	9	0.0568	0.071941	0.943228	1510	1	-1.1527
RHOXF2B	9	0.056934	0.072061	0.943228	1511	1	-0.42774
NF2	9	0.057068	0.072173	0.943228	1512	1	0.36068
MIEF1	9	0.057157	0.072251	0.943228	1513	1	-0.030637
ZNF830	9	0.057201	0.072288	0.943228	1514	1	0.80754
NonTargetingControlGuideForHuman_0583	3	0.05729	0.057429	0.943228	1515	1	-1.1527
NonTargetingControlGuideForHuman_0314	3	0.05729	0.057429	0.943228	1516	1	-1.7852
TGIF2-C20orf24	3	0.05729	0.057429	0.943228	1517	1	-2.0731
NonTargetingControlGuideForHuman_0748	3	0.05729	0.057429	0.943228	1518	1	0.54302
NonTargetingControlGuideForHuman_0801	3	0.05729	0.057429	0.943228	1519	1	0.083404
CSHL1	9	0.057312	0.072372	0.943228	1520	1	-1.0401
hsa-mir-7847	12	0.057504	0.08679	0.943228	1521	1	-0.5345
RRAGC	9	0.057735	0.072738	0.943228	1522	1	-0.42774
MYBPC2	9	0.057824	0.072814	0.943228	1523	1	-0.90347
NAT2	9	0.057958	0.072924	0.943228	1524	1	-0.049395
ZNF230	9	0.058091	0.073038	0.943228	1525	1	-0.21774
COX7A1	9	0.058225	0.073155	0.943228	1526	1	-0.82565
TSSC4	9	0.058313	0.073224	0.943228	1527	1	-0.42774
MID2	9	0.058402	0.0733	0.943228	1528	1	-0.90347
UBXN1	9	0.058536	0.073404	0.943228	1529	1	0.21135
ANO7	9	0.058625	0.073489	0.943228	1530	1	-0.90347
hsa-mir-520b	9	0.058669	0.073525	0.943228	1531	1	-0.90347
IQCA1	9	0.058869	0.073698	0.943228	1532	1	-0.64636
ZNF622	9	0.058869	0.073698	0.943228	1533	1	0.083404
hsa-mir-4296	12	0.058954	0.087878	0.943228	1534	1	-0.42774
WFDC10A	9	0.05898	0.073798	0.943228	1535	1	0.73517
TCTN2	9	0.059025	0.073833	0.943228	1536	1	-0.27277
DNAJB11	9	0.059069	0.073873	0.943228	1537	1	-1.4548
SLC5A1	9	0.059203	0.07398	0.943228	1538	1	-0.99723
EREG	9	0.059203	0.07398	0.943228	1539	1	-0.62865
MRGPRX3	9	0.059203	0.07398	0.943228	1540	1	-0.57878
GPR116	9	0.059203	0.07398	0.943228	1541	1	0.12355
NonTargetingControlGuideForHuman_0923	3	0.059341	0.059433	0.943228	1542	1	-2.4374
C7orf43	9	0.05938	0.074119	0.943228	1543	1	-0.16583
MBP	9	0.059602	0.074295	0.943228	1544	1	0.16612
C15orf54	9	0.059602	0.074295	0.943228	1545	1	0.2007
MPND	9	0.059736	0.074409	0.943228	1546	1	0.18389
FAM72A	9	0.059913	0.074548	0.943228	1547	1	0.41473
CDK18	9	0.059913	0.074548	0.943228	1548	1	-0.79941
CACNA1I	9	0.059913	0.074548	0.943228	1549	1	-0.5303
C11orf21	9	0.060046	0.074665	0.943228	1550	1	0.2007
UBB	9	0.060091	0.074693	0.943228	1551	1	-0.88519
SLC9A7	9	0.060268	0.074851	0.943228	1552	1	-0.030637
MARCKS	9	0.060313	0.074888	0.943228	1553	1	-1.2365
OR5P3	9	0.06049	0.07505	0.943228	1554	1	0.085328
hsa-mir-1282	12	0.060491	0.089017	0.943228	1555	1	-0.030637
MT1M	9	0.060579	0.075121	0.943228	1556	1	-0.99723
ZMYND8	9	0.060579	0.075121	0.943228	1557	1	-1.0293
OR51D1	9	0.060579	0.075121	0.943228	1558	1	-0.12387
NonTargetingControlGuideForHuman_0642	3	0.060654	0.060706	0.943228	1559	1	-1.1527
hsa-mir-548o	12	0.060698	0.08917	0.943228	1560	1	-0.82565
ZNF418	9	0.060712	0.075243	0.943228	1561	1	-0.90347
NFIA	9	0.060779	0.075296	0.943228	1562	1	0.16612
ZMYM2	9	0.060779	0.075296	0.943228	1563	1	-0.90347
hsa-mir-5572	12	0.060875	0.089309	0.943228	1564	1	-1.2365
PFKFB4	9	0.060934	0.07542	0.943228	1565	1	-1.5722
GTF2IRD1	9	0.060978	0.075455	0.943228	1566	1	-1.7852
DPY19L4	9	0.061067	0.075528	0.943228	1567	1	0.83419
GPSM1	9	0.061156	0.075601	0.943228	1568	1	-1.7852
CCDC19	9	0.061289	0.075719	0.943228	1569	1	0.40927
DCAF8L1	9	0.061333	0.075759	0.943228	1570	1	0.16612
GLP2R	9	0.061488	0.075879	0.943228	1571	1	-0.99723
KLHL1	9	0.061488	0.075879	0.943228	1572	1	-0.7983
RASA4B	6	0.061624	0.065876	0.943228	1573	1	-0.90347
CNBP	9	0.061644	0.076015	0.943228	1574	1	-0.041023
LINGO1	9	0.061799	0.076142	0.943228	1575	1	0.84495
ENDOU	9	0.06191	0.076235	0.943228	1576	1	-0.79941
FAU	9	0.06191	0.076235	0.943228	1577	1	-0.23179
CHRNE	9	0.06191	0.076235	0.943228	1578	1	-0.046249
FYTTD1	9	0.06202	0.076331	0.943228	1579	1	-1.836
HK2	9	0.062264	0.076533	0.943228	1580	1	-0.90347
HPX	9	0.062308	0.076578	0.943228	1581	1	0.36833
ZNF518A	9	0.062353	0.076613	0.943228	1582	1	-0.65595
hsa-mir-4792	12	0.062409	0.090461	0.943228	1583	1	-0.90347
ELF5	9	0.062486	0.076734	0.943228	1584	1	-0.16583
RPAP1	9	0.062552	0.076792	0.943228	1585	1	0.12355
KLHDC10	9	0.062552	0.076792	0.943228	1586	1	0.16612
TRPA1	9	0.062663	0.076887	0.943228	1587	1	0.053382
LENG1	9	0.062729	0.076942	0.943228	1588	1	-0.26815
GJB1	9	0.062729	0.076942	0.943228	1589	1	-1.1527
NonTargetingControlGuideForHuman_0415	3	0.06273	0.062712	0.943228	1590	1	-0.90347
hsa-mir-503	12	0.062822	0.090804	0.943228	1591	1	0.12355
SNAPC1	9	0.062884	0.07706	0.943228	1592	1	-0.030637
METTL20	9	0.062928	0.077091	0.943228	1593	1	-0.85308
TINAG	9	0.063017	0.077179	0.943228	1594	1	-0.90347
ZBTB22	9	0.063083	0.077242	0.943228	1595	1	-0.79941
COQ5	9	0.063172	0.077312	0.943228	1596	1	0.22038
ADH4	9	0.063238	0.077368	0.943228	1597	1	-1.836
TMEM5	9	0.063305	0.077434	0.943228	1598	1	0.16612
OR4M2	9	0.063305	0.077434	0.943228	1599	1	0.12355
RBM41	9	0.063415	0.077534	0.943228	1600	1	0.063128
ABCA1	9	0.06346	0.077572	0.943228	1601	1	-0.82565
USP17L24	3	0.063508	0.063477	0.943228	1602	1	-2.6334
TACC2	9	0.063725	0.077803	0.943228	1603	1	-0.90347
NonTargetingControlGuideForHuman_0845	3	0.063763	0.063729	0.943228	1604	1	0.077479
FCHSD2	9	0.063814	0.077872	0.943228	1605	1	-1.3933
FAM69A	9	0.063902	0.07794	0.943228	1606	1	-1.1029
CECR5	9	0.063946	0.077974	0.943228	1607	1	0.12355
SETDB1	9	0.063991	0.078015	0.943228	1608	1	-1.5813
CD3EAP	9	0.064168	0.078162	0.943228	1609	1	-0.90347
GSTO2	9	0.064256	0.078228	0.943228	1610	1	-0.42774
CDC42EP2	9	0.064344	0.078299	0.943228	1611	1	-0.61468
GPR125	9	0.064477	0.078423	0.943228	1612	1	-0.99723
PRSS42	9	0.064477	0.078423	0.943228	1613	1	-0.049395
HEATR6	9	0.064477	0.078423	0.943228	1614	1	0.063128
CEP41	9	0.064477	0.078423	0.943228	1615	1	0.063128
KIF18B	9	0.064698	0.078614	0.943228	1616	1	0.63678
KCNH2	9	0.064831	0.078726	0.943228	1617	1	-0.90347
SPDL1	9	0.064875	0.078765	0.943228	1618	1	-0.90347
SLC22A24	9	0.064919	0.078805	0.943228	1619	1	-1.2365
NonTargetingControlGuideForHuman_0533	3	0.064997	0.06497	0.943228	1620	1	-2.1984
ARSE	9	0.065007	0.078873	0.943228	1621	1	0.54302
P2RX4	9	0.065052	0.078911	0.943228	1622	1	-0.8509
TAS2R14	9	0.065184	0.079021	0.943228	1623	1	0.16612
DES	9	0.065184	0.079021	0.943228	1624	1	-0.41539
NKAIN4	9	0.065184	0.079021	0.943228	1625	1	-1.6248
hsa-mir-8074	12	0.065353	0.092794	0.943228	1626	1	-1.1527
NTMT1	9	0.065361	0.07917	0.943228	1627	1	0.5589
TIMM22	9	0.065405	0.079206	0.943228	1628	1	-0.23179
ACMSD	9	0.065493	0.079274	0.943228	1629	1	-0.055369
PHTF2	9	0.065538	0.079309	0.943228	1630	1	-0.14021
RPS6KA1	9	0.065648	0.079397	0.943228	1631	1	-0.90347
MC5R	9	0.065758	0.07948	0.943228	1632	1	-0.65595
C10orf107	9	0.065891	0.079596	0.943228	1633	1	-0.99161
GEMIN4	9	0.065935	0.079645	0.943228	1634	1	-0.4556
TMEM200A	9	0.065979	0.079684	0.943228	1635	1	-0.79941
FDXACB1	9	0.06609	0.079773	0.943228	1636	1	0.063128
FIGNL2	9	0.06609	0.079773	0.943228	1637	1	-0.8969
MFSD5	9	0.06609	0.079773	0.943228	1638	1	0.68683
BCAP29	9	0.06609	0.079773	0.943228	1639	1	0.12355
AGTR1	9	0.0662	0.079865	0.943228	1640	1	-0.23179
ADCK5	9	0.066266	0.079917	0.943228	1641	1	-1.3933
COX14	9	0.066266	0.079917	0.943228	1642	1	-0.90347
FUNDC1	9	0.066332	0.079975	0.943228	1643	1	-0.90347
JMJD7	9	0.066443	0.080071	0.943228	1644	1	0.087921
TREX1	9	0.066509	0.08013	0.943228	1645	1	-0.82565
ZMYND10	9	0.066597	0.080204	0.943228	1646	1	-1.1372
LDLRAD2	9	0.066707	0.080292	0.943228	1647	1	0.51225
RCN1	9	0.066707	0.080292	0.943228	1648	1	-0.4663
SEMA5B	9	0.066906	0.08047	0.943228	1649	1	-1.3509
GALE	9	0.066906	0.08047	0.943228	1650	1	-0.41815
NonTargetingControlGuideForHuman_0190	3	0.066909	0.066889	0.943228	1651	1	-0.42774
NonTargetingControlGuideForHuman_0263	3	0.066909	0.066889	0.943228	1652	1	-1.4548
NonTargetingControlGuideForHuman_0007	3	0.066909	0.066889	0.943228	1653	1	-1.4548
NonTargetingControlGuideForHuman_0606	3	0.066909	0.066889	0.943228	1654	1	-0.7983
NPW	9	0.067082	0.080617	0.943228	1655	1	-1.6107
TMEM215	9	0.067082	0.080617	0.943228	1656	1	-1.4272
FLG	9	0.067082	0.080617	0.943228	1657	1	-1.1527
hsa-mir-548v	12	0.067115	0.094159	0.943228	1658	1	0.36833
TMEM31	9	0.067237	0.08072	0.943228	1659	1	-0.90347
SNAP25	9	0.067237	0.08072	0.943228	1660	1	-0.046386
FOXN1	9	0.067237	0.08072	0.943228	1661	1	0.77705
SDC3	9	0.067347	0.080805	0.943228	1662	1	-0.7983
HOXB8	9	0.067413	0.080863	0.943228	1663	1	0.86356
TIMM50	9	0.067479	0.080914	0.943228	1664	1	-0.4556
ZFHX4	9	0.067523	0.080947	0.943228	1665	1	-0.14021
ASMT_X	9	0.067567	0.080983	0.943228	1666	1	0.053382
ARMC12	9	0.067634	0.081028	0.943228	1667	1	-0.64909
SNRNP48	9	0.067634	0.081028	0.943228	1668	1	-0.99723
ZBTB8A	9	0.0677	0.081082	0.943228	1669	1	-0.053001
BCL7B	9	0.067832	0.081179	0.943228	1670	1	-1.1527
SERPINE2	9	0.067876	0.081213	0.943228	1671	1	-0.59735
PARVA	9	0.06803	0.081341	0.943228	1672	1	-0.59735
DIRC1	9	0.06803	0.081341	0.943228	1673	1	0.63678
KIAA0895L	9	0.06814	0.081435	0.943228	1674	1	-1.1372
SMR3A	9	0.068228	0.081513	0.943228	1675	1	0.41864
C4orf51	9	0.068317	0.081578	0.943228	1676	1	-0.90347
KANK1	9	0.068405	0.081651	0.943228	1677	1	-0.18512
RIMBP3	9	0.068493	0.081723	0.943228	1678	1	-1.5224
RIMS2	9	0.068559	0.081777	0.943228	1679	1	0.6161
CCDC125	9	0.068559	0.081777	0.943228	1680	1	0.12355
CCDC17	9	0.068647	0.081851	0.943228	1681	1	-0.0079705
TBL2	9	0.068823	0.082009	0.943228	1682	1	-0.42774
SOCS2	9	0.068889	0.082057	0.943228	1683	1	-0.27277
PRSS35	9	0.069043	0.082194	0.943228	1684	1	-1.1527
DPH2	9	0.069043	0.082194	0.943228	1685	1	-0.57878
SMARCD2	9	0.069175	0.082307	0.943228	1686	1	-0.36386
SALL2	9	0.069175	0.082307	0.943228	1687	1	-1.0401
CTNNBL1	9	0.069241	0.082362	0.943228	1688	1	0.083404
NonTargetingControlGuideForHuman_0805	3	0.069281	0.069177	0.943228	1689	1	-2.3175
ZNF667	9	0.069329	0.082434	0.943228	1690	1	0.12355
MYL12A	9	0.069439	0.08253	0.943228	1691	1	-0.82565
[truncated: 19,978 more rows]
