# Supplementary material for: A genome-wide CRISPR screen identifies interactors of the autophagy pathway as conserved coronavirus targets
Source: PLoS Biol. 2021 Dec 28;19(12):e3001490. doi: 10.1371/journal.pbio.3001490 (PMC8741300; doi:10.1371/journal.pbio.3001490)
Supplement: S2 Table — Results from GO enrichment analysis for each screen using the significantly enriched genes identified by the MAGeCK analysis. GO, Gene Ontology. (XLSX) [file pbio.3001490.s014.xlsx]

## Sheet: Both_Screens_GO_One
Screen	ONTOLOGY	ID	GeneRatio	BgRatio	pvalue	p.adjust	qvalue	geneID	Count	cluster	parent	parentSimScore	score	size	term	parentTerm	Count_By_Screen_Parent	Count_By_Screen_Term	Total_parentTerm	In_Both
MERS-CoV	BP	GO:0002924	4/798	6/18670	4.63814e-05	0.250437	0.245069	FCGR2B/PTPN6/C4BPA/FOXJ1	4	1	GO:0002924	1	4.33366	3	negative regulation of humoral immune response mediated by circulating immunoglobulin	negative regulation of humoral immune response mediated by circulating immunoglobulin	32	1	40	Y
MERS-CoV	BP	GO:0002921	5/798	12/18670	8.68068e-05	0.250437	0.245069	FCGR2B/PTPN6/A2M/C4BPA/FOXJ1	5	1	GO:0002924	0.956	4.06145	0	negative regulation of humoral immune response	negative regulation of humoral immune response mediated by circulating immunoglobulin	32	1	40	Y
HCoV-229E	BP	GO:0030104	7/282	74/18670	0.000126284	0.491119	0.476024	KRT1/NEDD4L/GRHL3/SCT/SCNN1A/AQP4/ADCY8	7	2	GO:0030104	0.999	3.89865	4	water homeostasis	water homeostasis	13	1	26	Y
MERS-CoV	BP	GO:0010738	6/798	20/18670	0.000138538	0.266454	0.260743	CALCR/ADRB2/FSHR/AKAP7/PDE10A/AKAP5	6	3	GO:0010738	1	3.85843	12	regulation of protein kinase A signaling	regulation of protein kinase A signaling	8	1	16	Y
MERS-CoV	BP	GO:0070664	11/798	78/18670	0.000461973	0.342133	0.334799	TWSG1/TNFAIP3/TYROBP/CD274/FCGR2B/PTPN6/TNFRSF13B/TGFB1/PLA2G2F/PKN1/FOXJ1	11	4	GO:0070664	0.999	3.33538	2	negative regulation of leukocyte proliferation	negative regulation of leukocyte proliferation	12	1	13	Y
MERS-CoV	BP	GO:0035307	8/798	44/18670	0.000485552	0.342133	0.334799	PTBP1/PPP1R12A/TGFB1/FCRL3/CNEP1R1/DUSP26/PPP2R5D/PPP1R14D	8	5	GO:0006470	0.833	1.54297	27	positive regulation of protein dephosphorylation	protein dephosphorylation	7	2	13	Y
MERS-CoV	BP	GO:0002713	4/798	10/18670	0.000565764	0.342133	0.334799	FCGR2B/PTPN6/C4BPA/FOXJ1	4	1	GO:0002924	0.965	3.24736	0	negative regulation of B cell mediated immunity	negative regulation of humoral immune response mediated by circulating immunoglobulin	32	1	40	Y
MERS-CoV	BP	GO:0002890	4/798	10/18670	0.000565764	0.342133	0.334799	FCGR2B/PTPN6/C4BPA/FOXJ1	4	1	GO:0002924	0.965	3.24736	0	negative regulation of immunoglobulin mediated immune response	negative regulation of humoral immune response mediated by circulating immunoglobulin	32	1	40	Y
MERS-CoV	BP	GO:0006470	27/798	321/18670	0.000659611	0.342133	0.334799	PTBP1/SET/PPP1R12A/PPP2R2C/PPP3R1/PTPMT1/FBXW11/PPP1R37/DAPP1/PTPN6/PPM1H/PPP2R1A/MYH6/PPA2/TGFB1/FCRL3/CNEP1R1/DUSP26/PPP2R5D/MTMR8/PPM1E/PPP1R14D/ELFN2/PTPN7/MINPP1/SSH2/DUSP14	27	5	GO:0006470	0.997	3.18071	168	protein dephosphorylation	protein dephosphorylation	7	1	13	Y
MERS-CoV	BP	GO:0031536	3/798	5/18670	0.000729198	0.342133	0.334799	UBE2C/NEUROG1/TGFB1	3	6	GO:0031536	1	3.13715	6	positive regulation of exit from mitosis	positive regulation of exit from mitosis	10	1	10	N
MERS-CoV	BP	GO:0035306	9/798	58/18670	0.000738834	0.342133	0.334799	PTBP1/PPP1R12A/SRC/TGFB1/FCRL3/CNEP1R1/DUSP26/PPP2R5D/PPP1R14D	9	5	GO:0006470	0.785	3.13145	1	positive regulation of dephosphorylation	protein dephosphorylation	7	1	13	Y
MERS-CoV	BP	GO:0046885	6/798	27/18670	0.0008192	0.342133	0.334799	WNT4/HIF1A/STC2/EGR1/VDR/DKK3	6	2	GO:0030104	0.336	3.08661	3	regulation of hormone biosynthetic process	water homeostasis	13	1	26	Y
MERS-CoV	BP	GO:0033280	7/798	37/18670	0.000850583	0.342133	0.334799	KANK2/STC2/BGLAP/TGFB1/CXCL10/VDR/SNW1	7	7	GO:0033280	1	3.07028	17	response to vitamin D	response to vitamin D	10	1	10	N
MERS-CoV	BP	GO:0002923	4/798	11/18670	0.000859067	0.342133	0.334799	FCGR2B/PTPN6/C4BPA/FOXJ1	4	1	GO:0002924	0.969	3.06597	0	regulation of humoral immune response mediated by circulating immunoglobulin	negative regulation of humoral immune response mediated by circulating immunoglobulin	32	1	40	Y
MERS-CoV	BP	GO:0060088	4/798	11/18670	0.000859067	0.342133	0.334799	PDZD7/MYO7A/STRC/TRIOBP	4	8	GO:0060088	1	3.06597	12	auditory receptor cell stereocilium organization	auditory receptor cell stereocilium organization	15	1	24	Y
MERS-CoV	BP	GO:0032945	10/798	73/18670	0.00104318	0.342133	0.334799	TWSG1/TYROBP/CD274/FCGR2B/PTPN6/TNFRSF13B/TGFB1/PLA2G2F/PKN1/FOXJ1	10	4	GO:0070664	0.994	2.98164	1	negative regulation of mononuclear cell proliferation	negative regulation of leukocyte proliferation	12	1	13	Y
MERS-CoV	BP	GO:0050672	10/798	73/18670	0.00104318	0.342133	0.334799	TWSG1/TYROBP/CD274/FCGR2B/PTPN6/TNFRSF13B/TGFB1/PLA2G2F/PKN1/FOXJ1	10	4	GO:0070664	0.994	2.98164	4	negative regulation of lymphocyte proliferation	negative regulation of leukocyte proliferation	12	1	13	Y
MERS-CoV	BP	GO:0042446	11/798	86/18670	0.00106696	0.342133	0.334799	DIO1/SLC5A7/TPO/WNT4/HIF1A/STC2/EGR1/VDR/HSD17B6/CYP27A1/DKK3	11	2	GO:0030104	0.368	2.97185	13	hormone biosynthetic process	water homeostasis	13	1	26	Y
MERS-CoV	BP	GO:0006575	18/798	188/18670	0.00119915	0.342133	0.334799	DIO1/BHMT2/HOGA1/TPO/MTHFS/PLA2G4D/GSTT2B/LPCAT3/CHAC1/IDH1/SARDH/SLC6A8/BHMT/ALDH9A1/IYD/GSTZ1/PLA2G2F/ALDH1L1	18	9	GO:0006575	0.998	2.92113	1	cellular modified amino acid metabolic process	cellular modified amino acid metabolic process	2	1	2	N
MERS-CoV	BP	GO:0042219	6/798	29/18670	0.0012223	0.342133	0.334799	HOGA1/MTHFS/CHAC1/SARDH/BHMT/ALDH1L1	6	11	GO:0042219	1	2.91282	2	cellular modified amino acid catabolic process	cellular modified amino acid catabolic process	10	1	20	Y
MERS-CoV	BP	GO:0060142	6/798	29/18670	0.0012223	0.342133	0.334799	TYROBP/GDF15/EHD1/CXCL10/DCSTAMP/RAPGEF3	6	10	GO:0060142	1	2.91282	0	regulation of syncytium formation by plasma membrane fusion	regulation of syncytium formation by plasma membrane fusion	4	1	4	N
MERS-CoV	BP	GO:0035092	4/798	12/18670	0.0012452	0.342133	0.334799	SYCP3/TSSK6/RNF8/TNP1	4	12	GO:0035092	1	2.90476	4	sperm chromatin condensation	sperm chromatin condensation	8	1	8	N
HCoV-229E	BP	GO:0043547	15/282	405/18670	0.00133435	0.507395	0.4918	RAB3GAP1/DAB2IP/DOCK2/NCKAP1L/ARHGAP12/ELMOD3/RANBP3/ARHGEF6/ARHGEF5/GRHL3/CCL20/MYO9A/TBC1D7/ARHGAP44/ARHGAP15	15	13	GO:0043547	0.997	2.87473	342	positive regulation of GTPase activity	positive regulation of GTPase activity	5	1	6	Y
HCoV-229E	BP	GO:0097529	10/282	210/18670	0.00138214	0.507395	0.4918	NCKAP1L/ARHGEF5/C5/CCL20/RAC1/FCER1G/IL36G/CALCA/CD177/EDN3	10	14	GO:0097529	0.998	2.85945	0	myeloid leukocyte migration	myeloid leukocyte migration	8	1	24	Y
MERS-CoV	BP	GO:0002064	19/798	207/18670	0.00146458	0.355084	0.347473	WNT7B/POF1B/S1PR3/MYADM/TBC1D20/PDZD7/HIF1A/MYO7A/KRT2/RARA/STRC/NPHS1/RAP1A/SIDT2/FOXJ1/ACTA2/RAPGEF3/PODXL/TRIOBP	19	8	GO:0060088	0.813	2.83429	12	epithelial cell development	auditory receptor cell stereocilium organization	15	1	24	Y
MERS-CoV	BP	GO:0050869	6/798	30/18670	0.00147333	0.355084	0.347473	TNFAIP3/TYROBP/FCGR2B/TNFRSF13B/PKN1/FOXJ1	6	15	GO:0050869	1	2.8317	7	negative regulation of B cell activation	negative regulation of B cell activation	10	1	14	Y
MERS-CoV	BP	GO:0051250	15/798	146/18670	0.00148561	0.355084	0.347473	TWSG1/TNFAIP3/TYROBP/FGL2/CD274/FCGR2B/PGLYRP1/PTPN6/SOCS1/TNFRSF13B/TGFB1/PLA2G2F/PGLYRP2/PKN1/FOXJ1	15	15	GO:0050869	0.878	2.82809	3	negative regulation of lymphocyte activation	negative regulation of B cell activation	10	1	14	Y
MERS-CoV	BP	GO:0042119	36/798	498/18670	0.00153849	0.355084	0.347473	QSOX1/PIGR/ANXA3/FTL/PSMB1/CD177/MMP9/STOM/TYROBP/DNASE1L1/FGL2/FCGR2B/PYCARD/PGLYRP1/IDH1/PSMD11/ATAD3B/PTPN6/PPIE/HSP90AA1/PGRMC1/RAP1A/AHSG/RAB27A/SIGLEC5/HSPA8/DYNLL1/ATP8A1/TNFAIP6/CEACAM8/C3AR1/ARMC8/CTSH/STK11IP/LAMTOR2/S100A11	36	15	GO:0050869	0.589	1.70712	13	neutrophil activation	negative regulation of B cell activation	10	2	14	Y
HCoV-229E	BP	GO:0045732	10/282	214/18670	0.00159052	0.507395	0.4918	NEDD4L/HSP90AA1/DAB2IP/NUB1/LPCAT1/TIPARP/NKD2/KCNE2/FMR1/HERPUD1	10	11	GO:0042219	0.549	2.79846	79	positive regulation of protein catabolic process	cellular modified amino acid catabolic process	10	1	20	Y
MERS-CoV	BP	GO:0002093	4/798	13/18670	0.00173813	0.376497	0.368426	PDZD7/MYO7A/STRC/TRIOBP	4	8	GO:0060088	0.992	2.75992	2	auditory receptor cell morphogenesis	auditory receptor cell stereocilium organization	15	1	24	Y
MERS-CoV	BP	GO:0070306	6/798	31/18670	0.00176177	0.376497	0.368426	WNT7B/FZR1/TBC1D20/ZEB2/TGFB1/PITX3	6	16	GO:0070306	1	2.75405	13	lens fiber cell differentiation	lens fiber cell differentiation	7	1	12	Y
MERS-CoV	BP	GO:0043312	35/798	485/18670	0.00182794	0.376686	0.368612	QSOX1/PIGR/ANXA3/FTL/PSMB1/CD177/MMP9/STOM/TYROBP/DNASE1L1/FGL2/PYCARD/PGLYRP1/IDH1/PSMD11/ATAD3B/PTPN6/PPIE/HSP90AA1/PGRMC1/RAP1A/AHSG/RAB27A/SIGLEC5/HSPA8/DYNLL1/ATP8A1/TNFAIP6/CEACAM8/C3AR1/ARMC8/CTSH/STK11IP/LAMTOR2/S100A11	35	15	GO:0050869	0.587	1.79559	482	neutrophil degranulation	negative regulation of B cell activation	10	2	14	Y
MERS-CoV	BP	GO:0002283	35/798	488/18670	0.00202519	0.397648	0.389124	QSOX1/PIGR/ANXA3/FTL/PSMB1/CD177/MMP9/STOM/TYROBP/DNASE1L1/FGL2/PYCARD/PGLYRP1/IDH1/PSMD11/ATAD3B/PTPN6/PPIE/HSP90AA1/PGRMC1/RAP1A/AHSG/RAB27A/SIGLEC5/HSPA8/DYNLL1/ATP8A1/TNFAIP6/CEACAM8/C3AR1/ARMC8/CTSH/STK11IP/LAMTOR2/S100A11	35	15	GO:0050869	0.588	1.77479	6	neutrophil activation involved in immune response	negative regulation of B cell activation	10	2	14	Y
MERS-CoV	BP	GO:0007292	14/798	136/18670	0.00206749	0.397648	0.389124	STRA8/PARN/PAQR7/FSHR/WNT4/SRC/MSH4/NPPC/AMH/KMT2D/ERCC1/PPP2R1A/TNFAIP6/SOS1	14	12	GO:0035092	0.626	2.68456	17	female gamete generation	sperm chromatin condensation	8	1	8	N
HCoV-229E	BP	GO:1990266	7/282	118/18670	0.00210994	0.507395	0.4918	NCKAP1L/CCL20/RAC1/FCER1G/IL36G/CD177/EDN3	7	14	GO:0097529	0.928	2.67573	8	neutrophil migration	myeloid leukocyte migration	8	1	24	Y
MERS-CoV	BP	GO:0060831	4/798	14/18670	0.00235167	0.430958	0.42172	GPR161/GORAB/WDR19/TRAF3IP1	4	8	GO:0060088	0.459	2.62862	7	smoothened signaling pathway involved in dorsal/ventral neural tube patterning	auditory receptor cell stereocilium organization	15	1	24	Y
MERS-CoV	BP	GO:0060249	32/798	439/18670	0.00240574	0.430958	0.42172	PIGR/PARN/RTEL1/MUC6/TNFAIP3/PRKCQ/ADRB2/MDM1/MSTN/TP53INP2/HIF1A/TMEM64/SRC/PCDH15/TFRC/SMG6/P2RY4/GATA1/BBS1/HSP90AA1/ERCC1/BGLAP/SIRT6/GCNT2/TGFB1/LRRK1/SMC5/HDAC8/DCSTAMP/POLE3/CTSH/TUB	32	2	GO:0030104	0.583	2.61875	0	anatomical structure homeostasis	water homeostasis	13	1	26	Y
MERS-CoV	BP	GO:0010737	6/798	33/18670	0.00246475	0.430958	0.42172	CALCR/ADRB2/FSHR/AKAP7/PDE10A/AKAP5	6	3	GO:0010738	0.971	2.60823	14	protein kinase A signaling	regulation of protein kinase A signaling	8	1	16	Y
HCoV-229E	BP	GO:0043087	16/282	479/18670	0.00266053	0.507395	0.4918	RAB3GAP1/DAB2IP/DOCK2/NCKAP1L/ARHGAP12/ELMOD3/RANBP3/ARHGEF6/ARHGEF5/GRHL3/EFNA5/CCL20/MYO9A/TBC1D7/ARHGAP44/ARHGAP15	16	13	GO:0043547	0.975	2.57503	72	regulation of GTPase activity	positive regulation of GTPase activity	5	1	6	Y
HCoV-229E	BP	GO:0060973	3/282	19/18670	0.00276165	0.507395	0.4918	TBX5/PITX2/DCHS1	3	16	GO:0070306	0.29	2.55883	2	cell migration involved in heart development	lens fiber cell differentiation	5	1	12	Y
MERS-CoV	BP	GO:0002446	35/798	499/18670	0.00291418	0.477093	0.466866	QSOX1/PIGR/ANXA3/FTL/PSMB1/CD177/MMP9/STOM/TYROBP/DNASE1L1/FGL2/PYCARD/PGLYRP1/IDH1/PSMD11/ATAD3B/PTPN6/PPIE/HSP90AA1/PGRMC1/RAP1A/AHSG/RAB27A/SIGLEC5/HSPA8/DYNLL1/ATP8A1/TNFAIP6/CEACAM8/C3AR1/ARMC8/CTSH/STK11IP/LAMTOR2/S100A11	35	1	GO:0002924	0.616	1.70049	8	neutrophil mediated immunity	negative regulation of humoral immune response mediated by circulating immunoglobulin	32	2	40	Y
HCoV-229E	BP	GO:0001505	13/282	355/18670	0.00302709	0.507395	0.4918	PHGDH/RAB3GAP1/HSP90AA1/AMT/APBA1/NRXN2/CHRNB2/RPH3A/CD34/AGTR2/RAC1/FMR1/SLC18A2	13	2	GO:0030104	0.407	2.51897	3	regulation of neurotransmitter levels	water homeostasis	13	1	26	Y
MERS-CoV	BP	GO:0021904	5/798	24/18670	0.0030403	0.477093	0.466866	FKBP8/GPR161/GORAB/WDR19/TRAF3IP1	5	8	GO:0060088	0.472	2.51708	10	dorsal/ventral neural tube patterning	auditory receptor cell stereocilium organization	15	1	24	Y
MERS-CoV	BP	GO:0006949	8/798	58/18670	0.00310637	0.477093	0.466866	TYROBP/ERCC1/GDF15/NPHS1/EHD1/CXCL10/DCSTAMP/RAPGEF3	8	17	GO:0006949	1	2.50775	4	syncytium formation	syncytium formation	2	1	11	Y
HCoV-229E	BP	GO:0009069	4/282	41/18670	0.00332514	0.507395	0.4918	PHGDH/AMT/MPST/SEPSECS	4	18	GO:0009069	0.999	2.47819	2	serine family amino acid metabolic process	serine family amino acid metabolic process	1	1	17	Y
MERS-CoV	BP	GO:0033619	8/798	59/18670	0.00346198	0.477093	0.466866	PRKCQ/LRIG2/TGFB1/ADAM19/TIMP3/SNX9/CTSH/APOE	8	19	GO:0033619	0.999	2.46068	16	membrane protein proteolysis	membrane protein proteolysis	3	1	3	N
HCoV-229E	BP	GO:0017145	4/282	42/18670	0.00363215	0.507395	0.4918	AKNA/TIAL1/FZD7/ING2	4	20	GO:0017145	1	2.43984	6	stem cell division	stem cell division	1	1	1	N
HCoV-229E	BP	GO:0050891	5/282	68/18670	0.00364218	0.507395	0.4918	KRT1/GRHL3/SCNN1A/AQP4/ADCY8	5	2	GO:0030104	0.993	2.43864	8	multicellular organismal water homeostasis	water homeostasis	13	1	26	Y
MERS-CoV	BP	GO:0035093	3/798	8/18670	0.00370697	0.477093	0.466866	SYCP3/RNF8/TNP1	3	12	GO:0035092	0.981	2.43098	9	spermatogenesis, exchange of chromosomal proteins	sperm chromatin condensation	8	1	8	N
MERS-CoV	BP	GO:1901620	3/798	8/18670	0.00370697	0.477093	0.466866	GPR161/GORAB/TRAF3IP1	3	8	GO:0060088	0.444	2.43098	1	regulation of smoothened signaling pathway involved in dorsal/ventral neural tube patterning	auditory receptor cell stereocilium organization	15	1	24	Y
MERS-CoV	BP	GO:1902949	3/798	8/18670	0.00370697	0.477093	0.466866	NAB2/HSP90AA1/EGR1	3	21	GO:1902949	1	2.43098	8	positive regulation of tau-protein kinase activity	positive regulation of tau-protein kinase activity	14	1	15	Y
HCoV-229E	BP	GO:0032516	3/282	21/18670	0.00370701	0.507395	0.4918	SLC39A10/AGTR2/PPP1R15B	3	5	GO:0006470	0.784	2.43098	16	positive regulation of phosphoprotein phosphatase activity	protein dephosphorylation	6	1	13	Y
MERS-CoV	BP	GO:0019882	19/798	226/18670	0.00394026	0.477093	0.466866	KIF3A/PSMA8/PSMB1/CD1C/FGL2/FCGR2B/PYCARD/PSMD11/KIF2B/RAB34/HLA-C/PSMA7/RAB27A/DYNLL1/PSMB11/VAMP3/SEC13/HLA-DOA/CTSH	19	1	GO:0002924	0.321	2.40448	19	antigen processing and presentation	negative regulation of humoral immune response mediated by circulating immunoglobulin	32	1	40	Y
MERS-CoV	BP	GO:0030889	4/798	16/18670	0.00399407	0.477093	0.466866	TYROBP/FCGR2B/TNFRSF13B/PKN1	4	15	GO:0050869	0.962	2.39858	17	negative regulation of B cell proliferation	negative regulation of B cell activation	10	1	14	Y
HCoV-229E	BP	GO:0046677	12/282	327/18670	0.00424708	0.507395	0.4918	HSP90AA1/BCL2L1/LCN2/TIMELESS/RGS19/CHRNB2/EFNA5/ZC3H8/CBL/PLA2G4A/PPP1R15B/ADCY8	12	22	GO:0046677	0.998	2.37191	26	response to antibiotic	response to antibiotic	4	1	8	Y
HCoV-229E	BP	GO:0003197	4/282	44/18670	0.00430273	0.507395	0.4918	MSX2/ACVRL1/TBX5/DCHS1	4	8	GO:0060088	0.393	2.36626	9	endocardial cushion development	auditory receptor cell stereocilium organization	9	1	24	Y
MERS-CoV	BP	GO:0007281	21/798	262/18670	0.00440165	0.477093	0.466866	STRA8/SYCP3/PAQR7/ACRBP/TBC1D20/WNT4/SPAG6/SRC/RARA/NPPC/AMH/KMT2D/ERCC1/PPP2R1A/CATSPERD/DEFB1/TSSK6/DYNLL1/RNF8/FANCG/TNP1	21	12	GO:0035092	0.794	2.35638	33	germ cell development	sperm chromatin condensation	8	1	8	N
MERS-CoV	BP	GO:0002260	8/798	62/18670	0.00472018	0.477093	0.466866	GPR174/TNFAIP3/HIF1A/TNFRSF13B/TGFB1/PKN1/CACNA1F/SOS1	8	2	GO:0030104	0.496	2.32604	5	lymphocyte homeostasis	water homeostasis	13	1	26	Y
MERS-CoV	BP	GO:0045453	8/798	62/18670	0.00472018	0.477093	0.466866	TNFAIP3/ADRB2/TMEM64/SRC/TFRC/BGLAP/LRRK1/DCSTAMP	8	23	GO:0045453	1	2.32604	25	bone resorption	bone resorption	7	1	7	N
HCoV-229E	BP	GO:0006297	3/282	23/18670	0.00482761	0.507395	0.4918	LIG3/POLK/RFC3	3	24	GO:0006297	1	2.31627	31	nucleotide-excision repair, DNA gap filling	nucleotide-excision repair, DNA gap filling	4	1	4	N
HCoV-229E	BP	GO:0030593	6/282	104/18670	0.00497022	0.507395	0.4918	NCKAP1L/CCL20/RAC1/FCER1G/IL36G/EDN3	6	14	GO:0097529	0.915	2.30362	90	neutrophil chemotaxis	myeloid leukocyte migration	8	1	24	Y
HCoV-229E	BP	GO:0090100	6/282	104/18670	0.00497022	0.507395	0.4918	INHBE/MSX2/ACVRL1/ING2/SDCBP/EP300	6	25	GO:0090100	0.999	2.30362	0	positive regulation of transmembrane receptor protein serine/threonine kinase signaling pathway	positive regulation of transmembrane receptor protein serine/threonine kinase signaling pathway	2	1	8	Y
HCoV-229E	BP	GO:1901800	6/282	104/18670	0.00497022	0.507395	0.4918	DAB2IP/NUB1/NKD2/KCNE2/FMR1/HERPUD1	6	11	GO:0042219	0.522	2.30362	17	positive regulation of proteasomal protein catabolic process	cellular modified amino acid catabolic process	10	1	20	Y
MERS-CoV	BP	GO:0030500	9/798	76/18670	0.00500411	0.477093	0.466866	ADRB2/WNT4/HIF1A/GATA1/BGLAP/TGFB1/AHSG/BMP2K/DDR2	9	26	GO:0030500	0.999	2.30067	21	regulation of bone mineralization	regulation of bone mineralization	6	1	6	N
MERS-CoV	BP	GO:0032350	6/798	38/18670	0.0051277	0.477093	0.466866	WNT4/HIF1A/STC2/EGR1/VDR/DKK3	6	2	GO:0030104	0.343	2.29008	3	regulation of hormone metabolic process	water homeostasis	13	1	26	Y
MERS-CoV	BP	GO:0060143	5/798	27/18670	0.00519505	0.477093	0.466866	TYROBP/GDF15/EHD1/DCSTAMP/RAPGEF3	5	10	GO:0060142	0.992	2.28441	3	positive regulation of syncytium formation by plasma membrane fusion	regulation of syncytium formation by plasma membrane fusion	4	1	4	N
MERS-CoV	BP	GO:0002698	12/798	120/18670	0.00528608	0.477093	0.466866	FGL2/FCGR2B/PGLYRP1/PTPN6/A2M/C4BPA/TGFB1/FCRL3/PGLYRP2/TRAF3IP1/APOA2/FOXJ1	12	1	GO:0002924	0.806	2.27687	0	negative regulation of immune effector process	negative regulation of humoral immune response mediated by circulating immunoglobulin	32	1	40	Y
MERS-CoV	BP	GO:0002578	3/798	9/18670	0.00538479	0.477093	0.466866	FGL2/FCGR2B/HLA-DOA	3	1	GO:0002924	0.55	2.26883	1	negative regulation of antigen processing and presentation	negative regulation of humoral immune response mediated by circulating immunoglobulin	32	1	40	Y
MERS-CoV	BP	GO:0002634	3/798	9/18670	0.00538479	0.477093	0.466866	TNFAIP3/PKN1/FOXJ1	3	1	GO:0002924	0.657	2.26883	5	regulation of germinal center formation	negative regulation of humoral immune response mediated by circulating immunoglobulin	32	1	40	Y
MERS-CoV	BP	GO:0006198	3/798	9/18670	0.00538479	0.477093	0.466866	PDE4B/PDE10A/PDE8B	3	18	GO:0009069	0.391	2.26883	10	cAMP catabolic process	serine family amino acid metabolic process	16	1	17	Y
MERS-CoV	BP	GO:0070561	3/798	9/18670	0.00538479	0.477093	0.466866	KANK2/VDR/SNW1	3	7	GO:0033280	0.927	2.26883	4	vitamin D receptor signaling pathway	response to vitamin D	10	1	10	N
MERS-CoV	BP	GO:2001138	3/798	9/18670	0.00538479	0.477093	0.466866	ATP8A1/ABCB4/APOE	3	27	GO:2001138	1	2.26883	0	regulation of phospholipid transport	regulation of phospholipid transport	7	1	21	Y
MERS-CoV	BP	GO:2001140	3/798	9/18670	0.00538479	0.477093	0.466866	ATP8A1/ABCB4/APOE	3	27	GO:2001138	1	2.26883	4	positive regulation of phospholipid transport	regulation of phospholipid transport	7	1	21	Y
HCoV-229E	BP	GO:0009896	14/282	425/18670	0.0054305	0.507395	0.4918	RAB3GAP1/NEDD4L/HSP90AA1/DAB2IP/CNOT7/NUB1/LPCAT1/TIPARP/NKD2/KCNE2/SCT/FBXO7/FMR1/HERPUD1	14	11	GO:0042219	0.462	2.26516	0	positive regulation of catabolic process	cellular modified amino acid catabolic process	10	1	20	Y
HCoV-229E	BP	GO:0046330	7/282	140/18670	0.005439	0.507395	0.4918	DAB2IP/LTBR/ARHGEF5/FZD7/MAP4K2/SDCBP/IL36G	7	3	GO:0010738	0.479	2.26448	86	positive regulation of JNK cascade	regulation of protein kinase A signaling	8	2	16	Y
HCoV-229E	BP	GO:1903364	7/282	140/18670	0.005439	0.507395	0.4918	HSP90AA1/DAB2IP/NUB1/NKD2/KCNE2/FMR1/HERPUD1	7	11	GO:0042219	0.532	2.26448	14	positive regulation of cellular protein catabolic process	cellular modified amino acid catabolic process	10	1	20	Y
HCoV-229E	BP	GO:0099563	3/282	24/18670	0.00545633	0.507395	0.4918	FMR1/CTTNBP2/ARHGAP44	3	28	GO:0099563	1	2.2631	4	modification of synaptic structure	modification of synaptic structure	1	1	1	N
MERS-CoV	BP	GO:0061418	9/798	77/18670	0.00545722	0.477093	0.466866	PSMA8/PSMB1/HIF1A/RPS27A/PSMD11/EGR1/PSMA7/PSMB11/EGLN2	9	29	GO:0061418	0.999	2.26303	71	regulation of transcription from RNA polymerase II promoter in response to hypoxia	regulation of transcription from RNA polymerase II promoter in response to hypoxia	4	1	4	N
HCoV-229E	BP	GO:0051056	12/282	338/18670	0.00550149	0.507395	0.4918	DAB2IP/GPR17/ARHGAP12/ARHGEF6/ARHGEF5/SSX2IP/ARHGEF25/RAC1/MYO9A/CBL/ARHGAP44/ARHGAP15	12	3	GO:0010738	0.505	2.25952	146	regulation of small GTPase mediated signal transduction	regulation of protein kinase A signaling	8	1	16	Y
MERS-CoV	BP	GO:0034765	33/798	483/18670	0.00559911	0.482192	0.471856	CALCR/ANXA3/ATP2A1/GJC2/CACNG5/TESC/MMP9/STOM/JSRP1/ADRB2/TMC2/ANO9/SLC30A1/KCNJ13/PTPN6/GRIA4/RANGRF/RNF207/PDE4B/SHANK1/SLC34A1/CRHBP/CACNA1G/TGFB1/KCNJ2/KIF5B/CXCL10/ARL6IP1/KCNK16/KCNG3/CACNA1F/KCNK4/TRDN	33	27	GO:2001138	0.652	2.25188	114	regulation of ion transmembrane transport	regulation of phospholipid transport	7	1	21	Y
HCoV-229E	BP	GO:0097530	7/282	141/18670	0.00565128	0.507395	0.4918	NCKAP1L/CCL20/RAC1/FCER1G/IL36G/CD177/EDN3	7	14	GO:0097529	0.953	2.24785	1	granulocyte migration	myeloid leukocyte migration	8	1	24	Y
MERS-CoV	BP	GO:0031445	4/798	18/18670	0.00627426	0.507372	0.496496	ATF7IP/SETDB1/TET1/SIRT6	4	6	GO:0031536	0.445	2.20244	0	regulation of heterochromatin assembly	positive regulation of exit from mitosis	10	1	10	N
MERS-CoV	BP	GO:0060117	4/798	18/18670	0.00627426	0.507372	0.496496	PDZD7/MYO7A/STRC/TRIOBP	4	8	GO:0060088	0.972	2.20244	6	auditory receptor cell development	auditory receptor cell stereocilium organization	15	1	24	Y
MERS-CoV	BP	GO:0033273	10/798	93/18670	0.00633249	0.507372	0.496496	KANK2/SETDB1/RARA/SLC34A1/STC2/BGLAP/TGFB1/CXCL10/VDR/SNW1	10	7	GO:0033280	0.94	2.19843	4	response to vitamin	response to vitamin D	10	1	10	N
MERS-CoV	BP	GO:0045124	6/798	40/18670	0.00663379	0.507372	0.496496	TNFAIP3/TMEM64/SRC/TFRC/BGLAP/DCSTAMP	6	23	GO:0045453	0.969	2.17824	9	regulation of bone resorption	bone resorption	7	1	7	N
MERS-CoV	BP	GO:0035304	13/798	139/18670	0.00664205	0.507372	0.496496	PTBP1/SET/PPP1R12A/PPP2R2C/PPP1R37/PPP2R1A/TGFB1/FCRL3/CNEP1R1/DUSP26/PPP2R5D/PPP1R14D/ELFN2	13	5	GO:0006470	0.912	1.71942	1	regulation of protein dephosphorylation	protein dephosphorylation	7	2	13	Y
HCoV-229E	BP	GO:0030193	5/282	79/18670	0.0068895	0.507395	0.4918	KRT1/ADAMTS18/CD34/TEC/FCER1G	5	2	GO:0030104	0.364	2.16181	8	regulation of blood coagulation	water homeostasis	13	1	26	Y
MERS-CoV	BP	GO:0070613	8/798	66/18670	0.00691006	0.507372	0.496496	LDLRAD3/GLG1/CHAC1/SRC/BIRC3/SNX12/BIRC7/TNP1	8	30	GO:0070613	1	2.16052	8	regulation of protein processing	regulation of protein processing	5	1	5	N
MERS-CoV	BP	GO:0006493	11/798	109/18670	0.00692654	0.507372	0.496496	GALNT9/POFUT1/MUC6/GALNT8/DPM1/TET1/DPM2/GALNT4/EOGT/B3GNT8/FKTN	11	21	GO:1902949	0.307	2.15948	49	protein O-linked glycosylation	positive regulation of tau-protein kinase activity	14	1	15	Y
MERS-CoV	BP	GO:0042073	7/798	53/18670	0.00706154	0.507372	0.496496	KIF3A/LCA5L/DYNLL1/WDR19/TRAF3IP1/TTC21B/TUB	7	14	GO:0097529	0.521	2.1511	29	intraciliary transport	myeloid leukocyte migration	16	1	24	Y
MERS-CoV	BP	GO:0050855	5/798	29/18670	0.00712327	0.507372	0.496496	GCSAM/ELF2/FCGR2B/FCRL3/PAX5	5	1	GO:0002924	0.449	2.14732	12	regulation of B cell receptor signaling pathway	negative regulation of humoral immune response mediated by circulating immunoglobulin	32	1	40	Y
MERS-CoV	BP	GO:0070663	18/798	222/18670	0.00712896	0.507372	0.496496	TWSG1/TNFAIP3/PRKCQ/TYROBP/CD274/HHLA2/FCGR2B/PYCARD/PTPN6/TFRC/VCAM1/TNFRSF13B/TGFB1/FCRL3/PLA2G2F/PKN1/FOXJ1/SOS1	18	4	GO:0070664	0.913	2.14697	1	regulation of leukocyte proliferation	negative regulation of leukocyte proliferation	12	1	13	Y
HCoV-229E	BP	GO:0030595	9/282	224/18670	0.00717282	0.507395	0.4918	NCKAP1L/ARHGEF5/C5/CCL20/RAC1/FCER1G/IL36G/CALCA/EDN3	9	14	GO:0097529	0.865	2.14431	24	leukocyte chemotaxis	myeloid leukocyte migration	8	1	24	Y
HCoV-229E	BP	GO:1900046	5/282	80/18670	0.00726026	0.507395	0.4918	KRT1/ADAMTS18/CD34/TEC/FCER1G	5	2	GO:0030104	0.364	2.13905	0	regulation of hemostasis	water homeostasis	13	1	26	Y
HCoV-229E	BP	GO:0048871	15/282	486/18670	0.00729216	0.507395	0.4918	BBS12/KRT1/LCN2/LPCAT1/GRHL3/CD34/RAC1/CALCA/RB1/LNPEP/SCNN1A/AQP4/ADCY8/IRF4/LEPR	15	2	GO:0030104	0.572	2.13714	3	multicellular organismal homeostasis	water homeostasis	13	1	26	Y
HCoV-229E	BP	GO:0035821	6/282	113/18670	0.00740075	0.507395	0.4918	BCL2L1/DEFB118/FMR1/CD209/HDAC1/EP300	6	31	GO:0035821	0.999	2.13072	2	modulation of process of other organism	modulation of process of other organism	3	1	4	Y
MERS-CoV	BP	GO:0006570	3/798	10/18670	0.00745008	0.507372	0.496496	IYD/GSTZ1/FAH	3	18	GO:0009069	0.684	2.12784	2	tyrosine metabolic process	serine family amino acid metabolic process	16	1	17	Y
MERS-CoV	BP	GO:0001580	6/798	41/18670	0.00749643	0.507372	0.496496	PIGR/TAS2R19/TAS2R5/TAS2R46/TAS2R39/LPO	6	32	GO:0001580	1	2.12515	61	detection of chemical stimulus involved in sensory perception of bitter taste	detection of chemical stimulus involved in sensory perception of bitter taste	11	1	12	Y
MERS-CoV	BP	GO:0031145	9/798	81/18670	0.00759412	0.507372	0.496496	PSMA8/UBE2C/FZR1/PSMB1/RPS27A/PSMD11/ANAPC16/PSMA7/PSMB11	9	11	GO:0042219	0.511	2.11952	89	anaphase-promoting complex-dependent catabolic process	cellular modified amino acid catabolic process	10	1	20	Y
MERS-CoV	BP	GO:0061512	7/798	54/18670	0.00782161	0.507372	0.496496	BBS1/GAS8/EHD1/TCTN2/WDR19/TTC21B/TUB	7	33	GO:0061512	1	2.1067	34	protein localization to cilium	protein localization to cilium	4	1	5	Y
MERS-CoV	BP	GO:0050670	17/798	208/18670	0.00812366	0.507372	0.496496	TWSG1/PRKCQ/TYROBP/CD274/HHLA2/FCGR2B/PYCARD/PTPN6/TFRC/VCAM1/TNFRSF13B/TGFB1/FCRL3/PLA2G2F/PKN1/FOXJ1/SOS1	17	4	GO:0070664	0.909	2.09025	0	regulation of lymphocyte proliferation	negative regulation of leukocyte proliferation	12	1	13	Y
MERS-CoV	BP	GO:0002695	15/798	175/18670	0.00822667	0.507372	0.496496	TWSG1/TNFAIP3/TYROBP/FGL2/CD274/FCGR2B/PGLYRP1/PTPN6/SOCS1/TNFRSF13B/TGFB1/PLA2G2F/PGLYRP2/PKN1/FOXJ1	15	15	GO:0050869	0.862	2.08478	2	negative regulation of leukocyte activation	negative regulation of B cell activation	10	1	14	Y
MERS-CoV	BP	GO:0001782	5/798	30/18670	0.00825326	0.507372	0.496496	TNFAIP3/HIF1A/TNFRSF13B/PKN1/SOS1	5	2	GO:0030104	0.467	2.08337	22	B cell homeostasis	water homeostasis	13	1	26	Y
MERS-CoV	BP	GO:0098840	8/798	68/18670	0.00825711	0.507372	0.496496	KIF3A/LCA5L/KIF5B/DYNLL1/WDR19/TRAF3IP1/TTC21B/TUB	8	14	GO:0097529	0.528	2.08317	3	protein transport along microtubule	myeloid leukocyte migration	16	1	24	Y
MERS-CoV	BP	GO:0099118	8/798	68/18670	0.00825711	0.507372	0.496496	KIF3A/LCA5L/KIF5B/DYNLL1/WDR19/TRAF3IP1/TTC21B/TUB	8	14	GO:0097529	0.528	2.08317	0	microtubule-based protein transport	myeloid leukocyte migration	16	1	24	Y
MERS-CoV	BP	GO:1903317	8/798	68/18670	0.00825711	0.507372	0.496496	LDLRAD3/GLG1/CHAC1/SRC/BIRC3/SNX12/BIRC7/TNP1	8	30	GO:0070613	0.998	2.08317	0	regulation of protein maturation	regulation of protein processing	5	1	5	N
MERS-CoV	BP	GO:0006509	6/798	42/18670	0.00843712	0.507372	0.496496	PRKCQ/LRIG2/ADAM19/TIMP3/SNX9/APOE	6	19	GO:0033619	0.961	2.07381	28	membrane protein ectodomain proteolysis	membrane protein proteolysis	3	1	3	N
HCoV-229E	BP	GO:0001773	3/282	28/18670	0.00844844	0.507395	0.4918	DOCK2/LTBR/IRF4	3	15	GO:0050869	0.49	2.07322	2	myeloid dendritic cell activation	negative regulation of B cell activation	4	2	14	Y
MERS-CoV	BP	GO:0032944	17/798	209/18670	0.00850325	0.507372	0.496496	TWSG1/PRKCQ/TYROBP/CD274/HHLA2/FCGR2B/PYCARD/PTPN6/TFRC/VCAM1/TNFRSF13B/TGFB1/FCRL3/PLA2G2F/PKN1/FOXJ1/SOS1	17	4	GO:0070664	0.91	2.07042	0	regulation of mononuclear cell proliferation	negative regulation of leukocyte proliferation	12	1	13	Y
HCoV-229E	BP	GO:1903532	13/282	403/18670	0.00856695	0.507395	0.4918	RAB3GAP1/CLEC4E/CHRNB2/C5/CD34/AGTR2/SCT/RAC1/FCER1G/SDCBP/CD177/EDN3/ADCY8	13	27	GO:2001138	0.489	2.06717	0	positive regulation of secretion by cell	regulation of phospholipid transport	14	1	21	Y
HCoV-229E	BP	GO:0043666	6/282	117/18670	0.00871825	0.507395	0.4918	PPP1R1A/NCKAP1L/SLC39A10/AGTR2/PPP1R15B/ELFN2	6	5	GO:0006470	0.892	2.05957	43	regulation of phosphoprotein phosphatase activity	protein dephosphorylation	6	1	13	Y
HCoV-229E	BP	GO:0050818	5/282	84/18670	0.00888277	0.507395	0.4918	KRT1/ADAMTS18/CD34/TEC/FCER1G	5	34	GO:0050818	0.999	2.05145	0	regulation of coagulation	regulation of coagulation	3	1	3	N
MERS-CoV	BP	GO:0050766	8/798	69/18670	0.0090001	0.507372	0.496496	FCGR2B/PYCARD/CAMK1D/RAP1A/AHSG/RAB27A/APOA2/TUB	8	35	GO:0050766	1	2.04575	49	positive regulation of phagocytosis	positive regulation of phagocytosis	5	1	9	Y
MERS-CoV	BP	GO:0050764	10/798	98/18670	0.00908448	0.507372	0.496496	FCGR2B/PYCARD/CAMK1D/C4BPA/TGFB1/RAP1A/AHSG/RAB27A/APOA2/TUB	10	35	GO:0050766	0.974	2.0417	9	regulation of phagocytosis	positive regulation of phagocytosis	5	1	9	Y
MERS-CoV	BP	GO:0002577	4/798	20/18670	0.00928385	0.507372	0.496496	FGL2/FCGR2B/PYCARD/HLA-DOA	4	1	GO:0002924	0.376	2.03227	1	regulation of antigen processing and presentation	negative regulation of humoral immune response mediated by circulating immunoglobulin	32	1	40	Y
MERS-CoV	BP	GO:0010847	4/798	20/18670	0.00928385	0.507372	0.496496	ATF7IP/SETDB1/TET1/SIRT6	4	6	GO:0031536	0.448	2.03227	3	regulation of chromatin assembly	positive regulation of exit from mitosis	10	1	10	N
HCoV-229E	BP	GO:0030511	3/282	29/18670	0.00931958	0.507395	0.4918	ING2/SDCBP/EP300	3	22	GO:0046677	0.32	2.0306	32	positive regulation of transforming growth factor beta receptor signaling pathway	response to antibiotic	4	1	8	Y
HCoV-229E	BP	GO:1903846	3/282	29/18670	0.00931958	0.507395	0.4918	ING2/SDCBP/EP300	3	22	GO:0046677	0.32	2.0306	0	positive regulation of cellular response to transforming growth factor beta stimulus	response to antibiotic	4	1	8	Y
MERS-CoV	BP	GO:0000768	7/798	56/18670	0.00952032	0.507372	0.496496	TYROBP/GDF15/NPHS1/EHD1/CXCL10/DCSTAMP/RAPGEF3	7	10	GO:0060142	0.952	2.02135	3	syncytium formation by plasma membrane fusion	regulation of syncytium formation by plasma membrane fusion	4	1	4	N
MERS-CoV	BP	GO:0140253	7/798	56/18670	0.00952032	0.507372	0.496496	TYROBP/GDF15/NPHS1/EHD1/CXCL10/DCSTAMP/RAPGEF3	7	10	GO:0060142	0.95	2.02135	2	cell-cell fusion	regulation of syncytium formation by plasma membrane fusion	4	1	4	N
MERS-CoV	BP	GO:0001894	18/798	229/18670	0.00968131	0.507372	0.496496	PIGR/MUC6/TNFAIP3/ADRB2/MDM1/TP53INP2/TMEM64/SRC/PCDH15/TFRC/GATA1/BBS1/BGLAP/GCNT2/LRRK1/DCSTAMP/CTSH/TUB	18	2	GO:0030104	0.538	2.01407	20	tissue homeostasis	water homeostasis	13	1	26	Y
MERS-CoV	BP	GO:0006901	8/798	70/18670	0.00979186	0.507372	0.496496	ARFGAP3/RAB1A/TBC1D20/TFG/F8/LMAN1/SEC13/COL7A1	8	36	GO:0006901	0.999	2.00913	0	vesicle coating	vesicle coating	5	1	8	Y
HCoV-229E	BP	GO:1903052	6/282	120/18670	0.00981094	0.507395	0.4918	DAB2IP/NUB1/NKD2/KCNE2/FMR1/HERPUD1	6	11	GO:0042219	0.528	2.00829	4	positive regulation of proteolysis involved in cellular protein catabolic process	cellular modified amino acid catabolic process	10	1	20	Y
MERS-CoV	BP	GO:0006558	3/798	11/18670	0.00992172	0.507372	0.496496	ASRGL1/GSTZ1/FAH	3	18	GO:0009069	0.701	2.00341	0	L-phenylalanine metabolic process	serine family amino acid metabolic process	16	1	17	Y
MERS-CoV	BP	GO:0006559	3/798	11/18670	0.00992172	0.507372	0.496496	ASRGL1/GSTZ1/FAH	3	18	GO:0009069	0.701	2.00341	21	L-phenylalanine catabolic process	serine family amino acid metabolic process	16	1	17	Y
MERS-CoV	BP	GO:0040015	3/798	11/18670	0.00992172	0.507372	0.496496	ADRB2/STC2/GDF15	3	37	GO:0040015	1	2.00341	11	negative regulation of multicellular organism growth	negative regulation of multicellular organism growth	4	1	4	N
MERS-CoV	BP	GO:0046886	3/798	11/18670	0.00992172	0.507372	0.496496	WNT4/HIF1A/EGR1	3	2	GO:0030104	0.315	2.00341	3	positive regulation of hormone biosynthetic process	water homeostasis	13	1	26	Y
MERS-CoV	BP	GO:0072310	3/798	11/18670	0.00992172	0.507372	0.496496	NPHS1/FOXJ1/PODXL	3	16	GO:0070306	0.542	2.00341	0	glomerular epithelial cell development	lens fiber cell differentiation	7	1	12	Y
MERS-CoV	BP	GO:1902221	3/798	11/18670	0.00992172	0.507372	0.496496	ASRGL1/GSTZ1/FAH	3	18	GO:0009069	0.701	2.00341	0	erythrose 4-phosphate/phosphoenolpyruvate family amino acid metabolic process	serine family amino acid metabolic process	16	1	17	Y
MERS-CoV	BP	GO:1902222	3/798	11/18670	0.00992172	0.507372	0.496496	ASRGL1/GSTZ1/FAH	3	18	GO:0009069	0.701	2.00341	0	erythrose 4-phosphate/phosphoenolpyruvate family amino acid catabolic process	serine family amino acid metabolic process	16	1	17	Y
HCoV-229E	BP	GO:0060485	10/282	279/18670	0.010171	0.507395	0.4918	DAB2IP/AKNA/MSX2/ACVRL1/FAM172A/TBX5/SDCBP/PITX2/EDN3/DCHS1	10	8	GO:0060088	0.443	1.99264	4	mesenchyme development	auditory receptor cell stereocilium organization	9	1	24	Y
HCoV-229E	BP	GO:1904837	3/282	30/18670	0.0102412	0.507395	0.4918	RBBP5/HDAC1/EP300	3	38	GO:1904837	1	1.98965	29	beta-catenin-TCF complex assembly	beta-catenin-TCF complex assembly	1	1	4	Y
HCoV-229E	BP	GO:0006112	5/282	87/18670	0.0102528	0.507395	0.4918	PPP1R1A/NHLRC1/KL/PHKB/LEPR	5	39	GO:0006112	0.999	1.98916	15	energy reserve metabolic process	energy reserve metabolic process	1	1	1	N
MERS-CoV	BP	GO:0034446	10/798	100/18670	0.0104108	0.507372	0.496496	NEDD9/MYADM/RAB1A/PTK2/SRC/NTN4/LAMB3/CASS4/VAMP3/TRIOBP	10	17	GO:0006949	0.397	1.98251	56	substrate adhesion-dependent cell spreading	syncytium formation	2	1	11	Y
HCoV-229E	BP	GO:0046578	9/282	238/18670	0.010436	0.507395	0.4918	DAB2IP/GPR17/ARHGEF6/ARHGEF5/SSX2IP/ARHGEF25/RAC1/CBL/ARHGAP44	9	3	GO:0010738	0.49	1.98147	6	regulation of Ras protein signal transduction	regulation of protein kinase A signaling	8	1	16	Y
MERS-CoV	BP	GO:0002066	7/798	57/18670	0.010464	0.507372	0.496496	PDZD7/HIF1A/MYO7A/RARA/STRC/SIDT2/TRIOBP	7	8	GO:0060088	0.906	1.9803	1	columnar/cuboidal epithelial cell development	auditory receptor cell stereocilium organization	15	1	24	Y
HCoV-229E	BP	GO:0071621	6/282	123/18670	0.0109978	0.507395	0.4918	NCKAP1L/CCL20/RAC1/FCER1G/IL36G/EDN3	6	14	GO:0097529	0.941	1.95869	6	granulocyte chemotaxis	myeloid leukocyte migration	8	1	24	Y
MERS-CoV	BP	GO:0001776	9/798	86/18670	0.0110994	0.533698	0.522258	GPR174/TNFAIP3/HIF1A/PDE4B/TNFRSF13B/TGFB1/PKN1/CACNA1F/SOS1	9	2	GO:0030104	0.508	1.9547	3	leukocyte homeostasis	water homeostasis	13	1	26	Y
HCoV-229E	BP	GO:0010543	3/282	31/18670	0.011214	0.507395	0.4918	ADAMTS18/TEC/FCER1G	3	34	GO:0050818	0.921	1.95024	6	regulation of platelet activation	regulation of coagulation	3	1	3	N
HCoV-229E	BP	GO:2000781	3/282	31/18670	0.011214	0.507395	0.4918	WRAP53/TIMELESS/FMN2	3	40	GO:2000781	1	1.95024	12	positive regulation of double-strand break repair	positive regulation of double-strand break repair	6	1	7	Y
MERS-CoV	BP	GO:0050866	16/798	199/18670	0.0116249	0.547675	0.535935	TWSG1/TNFAIP3/TYROBP/FGL2/CD274/FCGR2B/PGLYRP1/PTPN6/SOCS1/TNFRSF13B/TGFB1/PLA2G2F/PGLYRP2/PKN1/FOXJ1/APOE	16	15	GO:0050869	0.854	1.93461	1	negative regulation of cell activation	negative regulation of B cell activation	10	1	14	Y
HCoV-229E	BP	GO:0015844	5/282	90/18670	0.0117611	0.507395	0.4918	FGF20/CHRNB2/AGTR2/FCER1G/SLC18A2	5	27	GO:2001138	0.396	1.92955	7	monoamine transport	regulation of phospholipid transport	14	1	21	Y
HCoV-229E	BP	GO:1901379	5/282	90/18670	0.0117611	0.507395	0.4918	NEDD4L/KCNE2/KCNIP4/EDN3/LRRC26	5	27	GO:2001138	0.583	1.92955	18	regulation of potassium ion transmembrane transport	regulation of phospholipid transport	14	1	21	Y
MERS-CoV	BP	GO:0050913	6/798	45/18670	0.0117639	0.547675	0.535935	PIGR/TAS2R19/TAS2R5/TAS2R46/TAS2R39/LPO	6	32	GO:0001580	0.995	1.92945	5	sensory perception of bitter taste	detection of chemical stimulus involved in sensory perception of bitter taste	11	1	12	Y
MERS-CoV	BP	GO:0030317	9/798	87/18670	0.0119258	0.547675	0.535935	PGK2/ANXA5/CCNYL1/GAS8/CATSPERD/DEFB1/GAPDHS/SMCP/TNP1	9	14	GO:0097529	0.574	1.92351	66	flagellated sperm motility	myeloid leukocyte migration	16	1	24	Y
MERS-CoV	BP	GO:0048477	9/798	87/18670	0.0119258	0.547675	0.535935	STRA8/PAQR7/WNT4/SRC/NPPC/AMH/KMT2D/ERCC1/PPP2R1A	9	12	GO:0035092	0.738	1.92351	32	oogenesis	sperm chromatin condensation	8	1	8	N
MERS-CoV	BP	GO:0097722	9/798	87/18670	0.0119258	0.547675	0.535935	PGK2/ANXA5/CCNYL1/GAS8/CATSPERD/DEFB1/GAPDHS/SMCP/TNP1	9	14	GO:0097529	0.574	1.92351	0	sperm motility	myeloid leukocyte migration	16	1	24	Y
MERS-CoV	BP	GO:0044242	17/798	217/18670	0.0120774	0.547675	0.535935	ECI2/PNPLA3/SLC25A17/ASAH2B/CYP26C1/PLA2G4D/ECHDC1/EHHADH/IDH1/NAPEPLD/AADAC/PNPLA2/ACAA2/MECR/HAO1/APOA2/APOE	17	41	GO:0044242	0.998	1.91803	4	cellular lipid catabolic process	cellular lipid catabolic process	5	1	5	N
HCoV-229E	BP	GO:0060325	3/282	32/18670	0.0122382	0.507395	0.4918	RAB3GAP1/TIPARP/EP300	3	17	GO:0006949	0.367	1.91228	32	face morphogenesis	syncytium formation	9	1	11	Y
MERS-CoV	BP	GO:1904062	24/798	342/18670	0.0122473	0.547675	0.535935	CALCR/ANXA3/ATP2A1/GJC2/CACNG5/TESC/MMP9/STOM/JSRP1/ADRB2/TMC2/SLC30A1/PTPN6/GRIA4/RANGRF/RNF207/PDE4B/SHANK1/CRHBP/TGFB1/KCNJ2/KIF5B/CXCL10/TRDN	24	27	GO:2001138	0.638	1.91196	0	regulation of cation transmembrane transport	regulation of phospholipid transport	7	1	21	Y
MERS-CoV	BP	GO:0010955	5/798	33/18670	0.0123756	0.547675	0.535935	GLG1/CHAC1/BIRC3/SNX12/BIRC7	5	30	GO:0070613	0.959	1.90743	15	negative regulation of protein processing	regulation of protein processing	5	1	5	N
MERS-CoV	BP	GO:0018279	5/798	33/18670	0.0123756	0.547675	0.535935	STT3B/MGAT1/DPM1/DPM2/LMAN1	5	21	GO:1902949	0.285	1.90743	49	protein N-linked glycosylation via asparagine	positive regulation of tau-protein kinase activity	14	1	15	Y
MERS-CoV	BP	GO:1903318	5/798	33/18670	0.0123756	0.547675	0.535935	GLG1/CHAC1/BIRC3/SNX12/BIRC7	5	30	GO:0070613	0.955	1.90743	0	negative regulation of protein maturation	regulation of protein processing	5	1	5	N
MERS-CoV	BP	GO:0016045	3/798	12/18670	0.0128139	0.547675	0.535935	PGLYRP1/NLRC4/PGLYRP2	3	7	GO:0033280	0.357	1.89232	12	detection of bacterium	response to vitamin D	10	1	10	N
MERS-CoV	BP	GO:0031453	3/798	12/18670	0.0128139	0.547675	0.535935	ATF7IP/SETDB1/SIRT6	3	6	GO:0031536	0.529	1.89232	1	positive regulation of heterochromatin assembly	positive regulation of exit from mitosis	10	1	10	N
MERS-CoV	BP	GO:0035721	3/798	12/18670	0.0128139	0.547675	0.535935	DYNLL1/WDR19/TTC21B	3	14	GO:0097529	0.46	1.89232	14	intraciliary retrograde transport	myeloid leukocyte migration	16	1	24	Y
MERS-CoV	BP	GO:0050910	3/798	12/18670	0.0128139	0.547675	0.535935	TMC2/PDZD7/STRC	3	32	GO:0001580	0.648	1.89232	13	detection of mechanical stimulus involved in sensory perception of sound	detection of chemical stimulus involved in sensory perception of bitter taste	11	1	12	Y
MERS-CoV	BP	GO:1904668	3/798	12/18670	0.0128139	0.547675	0.535935	UBE2C/FZR1/RAB1A	3	21	GO:1902949	0.525	1.89232	13	positive regulation of ubiquitin protein ligase activity	positive regulation of tau-protein kinase activity	14	1	15	Y
MERS-CoV	BP	GO:0007289	4/798	22/18670	0.0131021	0.551817	0.539988	SYCP3/TSSK6/RNF8/TNP1	4	12	GO:0035092	0.959	1.88266	9	spermatid nucleus differentiation	sperm chromatin condensation	8	1	8	N
MERS-CoV	BP	GO:1904666	4/798	22/18670	0.0131021	0.551817	0.539988	UBE2C/FZR1/RAB1A/RPS7	4	21	GO:1902949	0.494	1.88266	1	regulation of ubiquitin protein ligase activity	positive regulation of tau-protein kinase activity	14	1	15	Y
HCoV-229E	BP	GO:0035115	3/282	33/18670	0.0133143	0.507395	0.4918	CRABP2/MSX2/TBX5	3	17	GO:0006949	0.368	1.87568	34	embryonic forelimb morphogenesis	syncytium formation	9	1	11	Y
HCoV-229E	BP	GO:0042176	12/282	381/18670	0.0134582	0.507395	0.4918	NEDD4L/HSP90AA1/DAB2IP/NUB1/LPCAT1/TIPARP/NKD2/FMN2/KCNE2/SDCBP/FMR1/HERPUD1	12	11	GO:0042219	0.572	1.87101	16	regulation of protein catabolic process	cellular modified amino acid catabolic process	10	1	20	Y
MERS-CoV	BP	GO:0048199	8/798	74/18670	0.0134832	0.563756	0.551671	ARFGAP3/RAB1A/TBC1D20/TFG/F8/LMAN1/SEC13/COL7A1	8	42	GO:0048199	0.999	1.87021	1	vesicle targeting, to, from or within Golgi	vesicle targeting, to, from or within Golgi	10	1	10	N
HCoV-229E	BP	GO:0007596	11/282	336/18670	0.0135545	0.507395	0.4918	KRT1/ADAMTS18/PROZ/MAFK/CD34/TEC/GP9/RAC1/FCER1G/CD177/HDAC1	11	2	GO:0030104	0.403	1.86792	193	blood coagulation	water homeostasis	13	1	26	Y
HCoV-229E	BP	GO:0051047	13/282	428/18670	0.0136299	0.507395	0.4918	RAB3GAP1/CLEC4E/CHRNB2/C5/CD34/AGTR2/SCT/RAC1/FCER1G/SDCBP/CD177/EDN3/ADCY8	13	27	GO:2001138	0.491	1.86551	5	positive regulation of secretion	regulation of phospholipid transport	14	1	21	Y
MERS-CoV	BP	GO:0018196	5/798	34/18670	0.0140117	0.568182	0.556003	STT3B/MGAT1/DPM1/DPM2/LMAN1	5	21	GO:1902949	0.286	1.85351	0	peptidyl-asparagine modification	positive regulation of tau-protein kinase activity	14	1	15	Y
MERS-CoV	BP	GO:0050912	6/798	47/18670	0.0144375	0.568182	0.556003	PIGR/TAS2R19/TAS2R5/TAS2R46/TAS2R39/LPO	6	32	GO:0001580	0.993	1.84051	3	detection of chemical stimulus involved in sensory perception of taste	detection of chemical stimulus involved in sensory perception of bitter taste	11	1	12	Y
HCoV-229E	BP	GO:0010922	3/282	34/18670	0.0144428	0.507395	0.4918	SLC39A10/AGTR2/PPP1R15B	3	5	GO:0006470	0.75	1.84035	5	positive regulation of phosphatase activity	protein dephosphorylation	6	1	13	Y
HCoV-229E	BP	GO:0016601	3/282	34/18670	0.0144428	0.507395	0.4918	SSX2IP/RAC1/ARHGAP44	3	3	GO:0010738	0.364	1.84035	21	Rac protein signal transduction	regulation of protein kinase A signaling	8	1	16	Y
HCoV-229E	BP	GO:0060795	3/282	34/18670	0.0144428	0.507395	0.4918	FZD7/HNF1B/EYA2	3	17	GO:0006949	0.534	1.84035	0	cell fate commitment involved in formation of primary germ layer	syncytium formation	9	1	11	Y
MERS-CoV	BP	GO:0046849	9/798	90/18670	0.0146807	0.568182	0.556003	TNFAIP3/ADRB2/TMEM64/SRC/TFRC/BGLAP/TGFB1/LRRK1/DCSTAMP	9	23	GO:0045453	0.973	1.83325	18	bone remodeling	bone resorption	7	1	7	N
MERS-CoV	BP	GO:0009101	24/798	348/18670	0.0148672	0.568182	0.556003	NDST3/GALNT9/POFUT1/STT3B/MUC6/GALNT8/NPC1/MGAT1/DPM1/NDST1/TET1/DPM2/GATA1/HS6ST3/LMAN1/GALNT4/GCNT2/EOGT/B3GNT8/PMM2/FKTN/DCN/MAN1C1/FUT6	24	21	GO:1902949	0.266	1.82777	8	glycoprotein biosynthetic process	positive regulation of tau-protein kinase activity	14	1	15	Y
HCoV-229E	BP	GO:0007269	7/282	170/18670	0.0149143	0.507395	0.4918	RAB3GAP1/APBA1/NRXN2/CHRNB2/RPH3A/FMR1/SLC18A2	7	27	GO:2001138	0.277	1.8264	53	neurotransmitter secretion	regulation of phospholipid transport	14	1	21	Y
HCoV-229E	BP	GO:0099643	7/282	170/18670	0.0149143	0.507395	0.4918	RAB3GAP1/APBA1/NRXN2/CHRNB2/RPH3A/FMR1/SLC18A2	7	27	GO:2001138	0.277	1.8264	0	signal release from synapse	regulation of phospholipid transport	14	1	21	Y
HCoV-229E	BP	GO:0007599	11/282	341/18670	0.0149769	0.507395	0.4918	KRT1/ADAMTS18/PROZ/MAFK/CD34/TEC/GP9/RAC1/FCER1G/CD177/HDAC1	11	2	GO:0030104	0.404	1.82458	9	hemostasis	water homeostasis	13	1	26	Y
MERS-CoV	BP	GO:0006486	19/798	258/18670	0.0152672	0.568182	0.556003	GALNT9/POFUT1/STT3B/MUC6/GALNT8/NPC1/MGAT1/DPM1/TET1/DPM2/LMAN1/GALNT4/GCNT2/EOGT/B3GNT8/PMM2/FKTN/MAN1C1/FUT6	19	43	GO:0006486	0.997	1.81624	111	protein glycosylation	protein glycosylation	4	1	4	N
MERS-CoV	BP	GO:0043413	19/798	258/18670	0.0152672	0.568182	0.556003	GALNT9/POFUT1/STT3B/MUC6/GALNT8/NPC1/MGAT1/DPM1/TET1/DPM2/LMAN1/GALNT4/GCNT2/EOGT/B3GNT8/PMM2/FKTN/MAN1C1/FUT6	19	43	GO:0006486	0.997	1.81624	1	macromolecule glycosylation	protein glycosylation	4	1	4	N
HCoV-229E	BP	GO:0050817	11/282	342/18670	0.0152744	0.507395	0.4918	KRT1/ADAMTS18/PROZ/MAFK/CD34/TEC/GP9/RAC1/FCER1G/CD177/HDAC1	11	34	GO:0050818	0.889	1.81604	2	coagulation	regulation of coagulation	3	1	3	N
MERS-CoV	BP	GO:0010499	4/798	23/18670	0.0153354	0.568182	0.556003	PSMA8/PSMB1/PSMA7/PSMB11	4	11	GO:0042219	0.473	1.8143	25	proteasomal ubiquitin-independent protein catabolic process	cellular modified amino acid catabolic process	10	1	20	Y
MERS-CoV	BP	GO:0051043	4/798	23/18670	0.0153354	0.568182	0.556003	LRIG2/TIMP3/SNX9/APOE	4	19	GO:0033619	0.912	1.8143	0	regulation of membrane protein ectodomain proteolysis	membrane protein proteolysis	3	1	3	N
MERS-CoV	BP	GO:0071305	4/798	23/18670	0.0153354	0.568182	0.556003	KANK2/BGLAP/VDR/SNW1	4	7	GO:0033280	0.97	1.8143	14	cellular response to vitamin D	response to vitamin D	10	1	10	N
MERS-CoV	BP	GO:0048193	25/798	368/18670	0.015564	0.568182	0.556003	KIF3A/ARFGAP3/RP2/RAB1A/TMED5/TBC1D20/SYS1/KIF2B/MYO1B/TFG/F8/RANGRF/ATP9B/RAB34/LMAN1/BBS1/BGLAP/TMED7/DYNLL1/COPA/SCAMP2/VAMP3/SEC13/COL7A1/RAB26	25	35	GO:0050766	0.54	1.80788	9	Golgi vesicle transport	positive regulation of phagocytosis	5	1	9	Y
HCoV-229E	BP	GO:0003203	3/282	35/18670	0.0156238	0.507395	0.4918	MSX2/ACVRL1/DCHS1	3	8	GO:0060088	0.475	1.80621	18	endocardial cushion morphogenesis	auditory receptor cell stereocilium organization	9	1	24	Y
HCoV-229E	BP	GO:1901385	3/282	35/18670	0.0156238	0.507395	0.4918	KCNE2/FMR1/CACNB4	3	27	GO:2001138	0.543	1.80621	8	regulation of voltage-gated calcium channel activity	regulation of phospholipid transport	14	1	21	Y
MERS-CoV	BP	GO:0045454	8/798	76/18670	0.0156688	0.568182	0.556003	QSOX1/TXNDC2/TMX3/QSOX2/TXNDC15/TXNDC16/EGLN2/LPO	8	2	GO:0030104	0.496	1.80496	78	cell redox homeostasis	water homeostasis	13	1	26	Y
HCoV-229E	BP	GO:0032874	7/282	172/18670	0.0158093	0.507395	0.4918	DAB2IP/LTBR/ARHGEF5/FZD7/MAP4K2/SDCBP/IL36G	7	3	GO:0010738	0.486	1.80109	17	positive regulation of stress-activated MAPK cascade	regulation of protein kinase A signaling	8	1	16	Y
HCoV-229E	BP	GO:2001022	5/282	97/18670	0.015851	0.507395	0.4918	WRAP53/TIMELESS/FMN2/EYA2/FMR1	5	40	GO:2000781	0.922	1.79994	13	positive regulation of response to DNA damage stimulus	positive regulation of double-strand break repair	6	1	7	Y
MERS-CoV	BP	GO:0035272	6/798	48/18670	0.015921	0.568182	0.556003	TWSG1/SOX10/NTN4/NFIB/TGFB1/RAB26	6	44	GO:0035272	1	1.79803	2	exocrine system development	exocrine system development	1	1	1	N
MERS-CoV	BP	GO:0046850	6/798	48/18670	0.015921	0.568182	0.556003	TNFAIP3/TMEM64/SRC/TFRC/BGLAP/DCSTAMP	6	23	GO:0045453	0.931	1.79803	7	regulation of bone remodeling	bone resorption	7	1	7	N
HCoV-229E	BP	GO:0043312	14/282	485/18670	0.0160106	0.507395	0.4918	ANPEP/KRT1/HSP90AA1/DOCK2/NCKAP1L/LCN2/LPCAT1/RAC1/FCER1G/SDCBP/PRG2/CD177/ACPP/TMEM30A	14	15	GO:0050869	0.587	1.79559	482	neutrophil degranulation	negative regulation of B cell activation	4	2	14	Y
MERS-CoV	BP	GO:0001867	3/798	13/18670	0.0161366	0.568182	0.556003	MASP2/MASP1/A2M	3	1	GO:0002924	0.564	1.79219	20	complement activation, lectin pathway	negative regulation of humoral immune response mediated by circulating immunoglobulin	32	1	40	Y
MERS-CoV	BP	GO:0035641	3/798	13/18670	0.0161366	0.568182	0.556003	DPP4/SLC4A10/APOE	3	45	GO:0035641	1	1.79219	13	locomotory exploration behavior	locomotory exploration behavior	3	1	3	N
MERS-CoV	BP	GO:0045799	3/798	13/18670	0.0161366	0.568182	0.556003	ATF7IP/SETDB1/SIRT6	3	6	GO:0031536	0.531	1.79219	1	positive regulation of chromatin assembly or disassembly	positive regulation of exit from mitosis	10	1	10	N
MERS-CoV	BP	GO:0090308	3/798	13/18670	0.0161366	0.568182	0.556003	ATF7IP/SETDB1/TET1	3	6	GO:0031536	0.438	1.79219	0	regulation of DNA methylation-dependent heterochromatin assembly	positive regulation of exit from mitosis	10	1	10	N
MERS-CoV	BP	GO:1902947	3/798	13/18670	0.0161366	0.568182	0.556003	NAB2/HSP90AA1/EGR1	3	21	GO:1902949	0.975	1.79219	2	regulation of tau-protein kinase activity	positive regulation of tau-protein kinase activity	14	1	15	Y
HCoV-229E	BP	GO:0070304	7/282	173/18670	0.0162708	0.507395	0.4918	DAB2IP/LTBR/ARHGEF5/FZD7/MAP4K2/SDCBP/IL36G	7	3	GO:0010738	0.487	1.78859	1	positive regulation of stress-activated protein kinase signaling cascade	regulation of protein kinase A signaling	8	1	16	Y
HCoV-229E	BP	GO:0007254	8/282	214/18670	0.0163241	0.507395	0.4918	DAB2IP/ARHGEF6/LTBR/ARHGEF5/FZD7/MAP4K2/SDCBP/IL36G	8	3	GO:0010738	0.417	1.78717	55	JNK cascade	regulation of protein kinase A signaling	8	2	16	Y
MERS-CoV	BP	GO:0016042	23/798	333/18670	0.0165881	0.568182	0.556003	ECI2/PNPLA3/SLC25A17/ASAH2B/CYP26C1/PLA2G4D/ECHDC1/EHHADH/IDH1/NAPEPLD/AADAC/PNPLA2/ACAA2/IAH1/MECR/HAO1/HSD17B6/CYP27A1/PLA2G2F/RARRES2/APOA2/LRCOL1/APOE	23	41	GO:0044242	0.968	1.7802	87	lipid catabolic process	cellular lipid catabolic process	5	1	5	N
HCoV-229E	BP	GO:0000381	4/282	65/18670	0.0167886	0.507395	0.4918	SRSF1/RBM10/FAM172A/FMR1	4	46	GO:0000381	0.999	1.77499	88	regulation of alternative mRNA splicing, via spliceosome	regulation of alternative mRNA splicing, via spliceosome	2	1	4	Y
HCoV-229E	BP	GO:0045739	4/282	65/18670	0.0167886	0.507395	0.4918	WRAP53/TIMELESS/FMN2/EYA2	4	40	GO:2000781	0.948	1.77499	37	positive regulation of DNA repair	positive regulation of double-strand break repair	6	1	7	Y
HCoV-229E	BP	GO:0002283	14/282	488/18670	0.016796	0.507395	0.4918	ANPEP/KRT1/HSP90AA1/DOCK2/NCKAP1L/LCN2/LPCAT1/RAC1/FCER1G/SDCBP/PRG2/CD177/ACPP/TMEM30A	14	15	GO:0050869	0.588	1.77479	6	neutrophil activation involved in immune response	negative regulation of B cell activation	4	2	14	Y
HCoV-229E	BP	GO:0032733	3/282	36/18670	0.0168576	0.507395	0.4918	CD34/FCER1G/IRF4	3	47	GO:0032733	1	1.7732	28	positive regulation of interleukin-10 production	positive regulation of interleukin-10 production	3	1	5	Y
MERS-CoV	BP	GO:0042737	12/798	140/18670	0.0169857	0.573142	0.560857	ALDH1B1/TPO/MTHFS/GPX3/FMO4/HBG1/ASRGL1/GSTZ1/HAO1/CTSH/FAH/LPO	12	11	GO:0042219	0.429	1.76992	7	drug catabolic process	cellular modified amino acid catabolic process	10	1	20	Y
HCoV-229E	BP	GO:0051817	5/282	99/18670	0.0171736	0.507395	0.4918	BCL2L1/FMR1/CD209/HDAC1/EP300	5	31	GO:0035821	0.99	1.76514	0	modulation of process of other organism involved in symbiotic interaction	modulation of process of other organism	3	1	4	Y
HCoV-229E	BP	GO:0045428	4/282	66/18670	0.0176653	0.507395	0.4918	HSP90AA1/CD34/AGTR2/RAC1	4	48	GO:0045428	1	1.75288	6	regulation of nitric oxide biosynthetic process	regulation of nitric oxide biosynthetic process	4	1	4	N
HCoV-229E	BP	GO:0015837	5/282	100/18670	0.0178615	0.507395	0.4918	RAB3GAP1/FGF20/CHRNB2/AGTR2/SLC18A2	5	27	GO:2001138	0.395	1.74808	3	amine transport	regulation of phospholipid transport	14	1	21	Y
HCoV-229E	BP	GO:0060323	3/282	37/18670	0.0181445	0.507395	0.4918	RAB3GAP1/TIPARP/EP300	3	17	GO:0006949	0.371	1.74125	6	head morphogenesis	syncytium formation	9	1	11	Y
HCoV-229E	BP	GO:1903426	5/282	101/18670	0.0185673	0.507395	0.4918	HSP90AA1/CD34/AGTR2/RAC1/SLC18A2	5	49	GO:1903426	0.999	1.73125	6	regulation of reactive oxygen species biosynthetic process	regulation of reactive oxygen species biosynthetic process	2	1	3	Y
HCoV-229E	BP	GO:0048762	8/282	220/18670	0.0189427	0.507395	0.4918	DAB2IP/AKNA/MSX2/FAM172A/TBX5/SDCBP/PITX2/EDN3	8	8	GO:0060088	0.433	1.72256	8	mesenchymal cell differentiation	auditory receptor cell stereocilium organization	9	1	24	Y
HCoV-229E	BP	GO:0006914	14/282	496/18670	0.0190347	0.507395	0.4918	VMP1/TMEM41B/RAB3GAP1/MFN1/HSP90AA1/NHLRC1/SUPT20H/RGS19/RRAGD/PIK3C2B/FBXO7/UBXN6/EP300/LEPR	14	50	GO:0006914	0.994	1.72045	124	autophagy	autophagy	2	1	4	Y
HCoV-229E	BP	GO:0061919	14/282	496/18670	0.0190347	0.507395	0.4918	VMP1/TMEM41B/RAB3GAP1/MFN1/HSP90AA1/NHLRC1/SUPT20H/RGS19/RRAGD/PIK3C2B/FBXO7/UBXN6/EP300/LEPR	14	50	GO:0006914	0.994	1.72045	0	process utilizing autophagic mechanism	autophagy	2	1	4	Y
MERS-CoV	BP	GO:0070167	9/798	94/18670	0.0190488	0.601764	0.588865	ADRB2/WNT4/HIF1A/GATA1/BGLAP/TGFB1/AHSG/BMP2K/DDR2	9	26	GO:0030500	0.98	1.72013	0	regulation of biomineral tissue development	regulation of bone mineralization	6	1	6	N
MERS-CoV	BP	GO:0110149	9/798	94/18670	0.0190488	0.601764	0.588865	ADRB2/WNT4/HIF1A/GATA1/BGLAP/TGFB1/AHSG/BMP2K/DDR2	9	26	GO:0030500	0.98	1.72013	0	regulation of biomineralization	regulation of bone mineralization	6	1	6	N
HCoV-229E	BP	GO:0035304	6/282	139/18670	0.01908	0.507395	0.4918	PPP1R1A/NCKAP1L/SLC39A10/AGTR2/PPP1R15B/ELFN2	6	5	GO:0006470	0.912	1.71942	1	regulation of protein dephosphorylation	protein dephosphorylation	6	2	13	Y
HCoV-229E	BP	GO:0086005	3/282	38/18670	0.0194845	0.507395	0.4918	NEDD4L/SCN3B/KCNE2	3	14	GO:0097529	0.5	1.71031	22	ventricular cardiac muscle cell action potential	myeloid leukocyte migration	8	1	24	Y
HCoV-229E	BP	GO:0042119	14/282	498/18670	0.0196282	0.507395	0.4918	ANPEP/KRT1/HSP90AA1/DOCK2/NCKAP1L/LCN2/LPCAT1/RAC1/FCER1G/SDCBP/PRG2/CD177/ACPP/TMEM30A	14	15	GO:0050869	0.589	1.70712	13	neutrophil activation	negative regulation of B cell activation	4	2	14	Y
MERS-CoV	BP	GO:0030048	12/798	143/18670	0.0197455	0.601764	0.588865	MYO9B/GJC1/ATP2A1/MYO7A/MYO1B/RANGRF/RNF207/PDE4B/MYH6/CACNA1G/TNNI3/KCNJ2	12	14	GO:0097529	0.553	1.70453	21	actin filament-based movement	myeloid leukocyte migration	16	1	24	Y
MERS-CoV	BP	GO:0009214	3/798	14/18670	0.0198961	0.601764	0.588865	PDE4B/PDE10A/PDE8B	3	18	GO:0009069	0.406	1.70123	1	cyclic nucleotide catabolic process	serine family amino acid metabolic process	16	1	17	Y
MERS-CoV	BP	GO:0090110	3/798	14/18670	0.0198961	0.601764	0.588865	RAB1A/TBC1D20/SEC13	3	42	GO:0048199	0.65	1.70123	16	COPII-coated vesicle cargo loading	vesicle targeting, to, from or within Golgi	10	1	10	N
MERS-CoV	BP	GO:0098543	3/798	14/18670	0.0198961	0.601764	0.588865	PGLYRP1/NLRC4/PGLYRP2	3	7	GO:0033280	0.359	1.70123	0	detection of other organism	response to vitamin D	10	1	10	N
HCoV-229E	BP	GO:0002446	14/282	499/18670	0.0199302	0.507395	0.4918	ANPEP/KRT1/HSP90AA1/DOCK2/NCKAP1L/LCN2/LPCAT1/RAC1/FCER1G/SDCBP/PRG2/CD177/ACPP/TMEM30A	14	1	GO:0002924	0.616	1.70049	8	neutrophil mediated immunity	negative regulation of humoral immune response mediated by circulating immunoglobulin	8	2	40	Y
MERS-CoV	BP	GO:0002819	13/798	160/18670	0.0199438	0.601764	0.588865	CD1C/TNFAIP3/PRKCQ/CD274/FCGR2B/PYCARD/PTPN6/TFRC/C4BPA/HLA-C/TGFB1/PKN1/FOXJ1	13	1	GO:0002924	0.774	1.70019	8	regulation of adaptive immune response	negative regulation of humoral immune response mediated by circulating immunoglobulin	32	1	40	Y
HCoV-229E	BP	GO:0044264	5/282	103/18670	0.0200336	0.507395	0.4918	PPP1R1A/NHLRC1/HAS1/PHKB/LEPR	5	51	GO:0044264	0.999	1.69824	0	cellular polysaccharide metabolic process	cellular polysaccharide metabolic process	5	1	6	Y
MERS-CoV	BP	GO:0001672	4/798	25/18670	0.0204851	0.601764	0.588865	ATF7IP/SETDB1/TET1/SIRT6	4	6	GO:0031536	0.454	1.68856	4	regulation of chromatin assembly or disassembly	positive regulation of exit from mitosis	10	1	10	N
MERS-CoV	BP	GO:0002507	4/798	25/18670	0.0204851	0.601764	0.588865	TNFAIP3/CD274/TGFB1/FOXJ1	4	1	GO:0002924	0.285	1.68856	1	tolerance induction	negative regulation of humoral immune response mediated by circulating immunoglobulin	32	1	40	Y
MERS-CoV	BP	GO:0060444	4/798	25/18670	0.0204851	0.601764	0.588865	WNT4/SRC/TGFB1/VDR	4	8	GO:0060088	0.464	1.68856	13	branching involved in mammary gland duct morphogenesis	auditory receptor cell stereocilium organization	15	1	24	Y
MERS-CoV	BP	GO:0050854	7/798	65/18670	0.0205971	0.601764	0.588865	GCSAM/ELF2/FCGR2B/PTPN6/FCRL3/CACNA1F/PAX5	7	1	GO:0002924	0.471	1.68619	0	regulation of antigen receptor-mediated signaling pathway	negative regulation of humoral immune response mediated by circulating immunoglobulin	32	1	40	Y
MERS-CoV	BP	GO:0051187	7/798	65/18670	0.0205971	0.601764	0.588865	TPO/MTHFS/CHAC1/GPX3/HBG1/ALDH1L1/LPO	7	11	GO:0042219	0.409	1.68619	0	cofactor catabolic process	cellular modified amino acid catabolic process	10	1	20	Y
MERS-CoV	BP	GO:0048194	8/798	80/18670	0.0207897	0.601764	0.588865	ARFGAP3/RAB1A/TBC1D20/TFG/F8/LMAN1/SEC13/COL7A1	8	36	GO:0006901	0.949	1.68215	5	Golgi vesicle budding	vesicle coating	5	1	8	Y
MERS-CoV	BP	GO:0002712	6/798	51/18670	0.0209961	0.601764	0.588865	FCGR2B/PTPN6/TFRC/C4BPA/TGFB1/FOXJ1	6	1	GO:0002924	0.863	1.67786	0	regulation of B cell mediated immunity	negative regulation of humoral immune response mediated by circulating immunoglobulin	32	1	40	Y
MERS-CoV	BP	GO:0002889	6/798	51/18670	0.0209961	0.601764	0.588865	FCGR2B/PTPN6/TFRC/C4BPA/TGFB1/FOXJ1	6	1	GO:0002924	0.865	1.67786	0	regulation of immunoglobulin mediated immune response	negative regulation of humoral immune response mediated by circulating immunoglobulin	32	1	40	Y
MERS-CoV	BP	GO:0002576	11/798	128/18670	0.0213449	0.601764	0.588865	QSOX1/TMX3/ANXA5/F8/OLA1/A2M/TGFB1/AHSG/TIMP3/RARRES2/ITIH3	11	35	GO:0050766	0.479	1.67071	126	platelet degranulation	positive regulation of phagocytosis	5	1	9	Y
HCoV-229E	BP	GO:0061136	7/282	183/18670	0.0214224	0.507395	0.4918	DAB2IP/NUB1/NKD2/KCNE2/SDCBP/FMR1/HERPUD1	7	11	GO:0042219	0.542	1.66913	19	regulation of proteasomal protein catabolic process	cellular modified amino acid catabolic process	10	1	20	Y
HCoV-229E	BP	GO:0043266	5/282	105/18670	0.0215738	0.507395	0.4918	NEDD4L/KCNE2/KCNIP4/EDN3/LRRC26	5	27	GO:2001138	0.588	1.66607	4	regulation of potassium ion transport	regulation of phospholipid transport	14	1	21	Y
MERS-CoV	BP	GO:0002822	12/798	145/18670	0.0217626	0.601764	0.588865	CD1C/TNFAIP3/PRKCQ/CD274/FCGR2B/PTPN6/TFRC/C4BPA/HLA-C/TGFB1/PKN1/FOXJ1	12	1	GO:0002924	0.78	1.66229	0	regulation of adaptive immune response based on somatic recombination of immune receptors built from immunoglobulin superfamily domains	negative regulation of humoral immune response mediated by circulating immunoglobulin	32	1	40	Y
MERS-CoV	BP	GO:0007605	12/798	145/18670	0.0217626	0.601764	0.588865	EPYC/TMC2/FBXO11/PDZD7/PCDH15/MYO7A/LRIG2/BIRC5/STRC/CCDC50/TUB/TRIOBP	12	32	GO:0001580	0.646	1.66229	143	sensory perception of sound	detection of chemical stimulus involved in sensory perception of bitter taste	11	1	12	Y
HCoV-229E	BP	GO:0006836	9/282	270/18670	0.021944	0.507395	0.4918	RAB3GAP1/SLC38A7/APBA1/NRXN2/CHRNB2/RPH3A/FCER1G/FMR1/SLC18A2	9	27	GO:2001138	0.286	1.65868	16	neurotransmitter transport	regulation of phospholipid transport	14	1	21	Y
MERS-CoV	BP	GO:0022412	24/798	361/18670	0.0220698	0.601764	0.588865	STRA8/SYCP3/PAQR7/ACRBP/TBC1D20/FSHR/WNT4/SPAG6/SRC/RARA/NPPC/AMH/KMT2D/ERCC1/PPP2R1A/CATSPERD/DEFB1/TGFB1/TSSK6/DYNLL1/RNF8/FANCG/SOS1/TNP1	24	12	GO:0035092	0.758	1.6562	0	cellular process involved in reproduction in multicellular organism	sperm chromatin condensation	8	1	8	N
MERS-CoV	BP	GO:0048207	7/798	66/18670	0.022221	0.601764	0.588865	RAB1A/TBC1D20/TFG/F8/LMAN1/SEC13/COL7A1	7	42	GO:0048199	0.987	1.65324	0	vesicle targeting, rough ER to cis-Golgi	vesicle targeting, to, from or within Golgi	10	1	10	N
MERS-CoV	BP	GO:0048208	7/798	66/18670	0.022221	0.601764	0.588865	RAB1A/TBC1D20/TFG/F8/LMAN1/SEC13/COL7A1	7	42	GO:0048199	0.987	1.65324	70	COPII vesicle coating	vesicle targeting, to, from or within Golgi	10	1	10	N
MERS-CoV	BP	GO:0032204	8/798	81/18670	0.0222357	0.601764	0.588865	PARN/RTEL1/PRKCQ/SRC/SMG6/ERCC1/SIRT6/HDAC8	8	2	GO:0030104	0.525	1.65295	12	regulation of telomere maintenance	water homeostasis	13	1	26	Y
MERS-CoV	BP	GO:0070085	19/798	269/18670	0.022564	0.601764	0.588865	GALNT9/POFUT1/STT3B/MUC6/GALNT8/NPC1/MGAT1/DPM1/TET1/DPM2/LMAN1/GALNT4/GCNT2/EOGT/B3GNT8/PMM2/FKTN/MAN1C1/FUT6	19	43	GO:0006486	0.99	1.64658	2	glycosylation	protein glycosylation	4	1	4	N
HCoV-229E	BP	GO:0046328	7/282	185/18670	0.0225745	0.507395	0.4918	DAB2IP/LTBR/ARHGEF5/FZD7/MAP4K2/SDCBP/IL36G	7	3	GO:0010738	0.489	1.64638	19	regulation of JNK cascade	regulation of protein kinase A signaling	8	1	16	Y
MERS-CoV	BP	GO:0009100	27/798	419/18670	0.0227373	0.601764	0.588865	NDST3/GALNT9/POFUT1/STT3B/MUC6/RAB1A/GALNT8/NPC1/MGAT1/DPM1/NDST1/HIF1A/TET1/DPM2/GATA1/HS6ST3/LMAN1/SLC34A1/GALNT4/GCNT2/EOGT/B3GNT8/PMM2/FKTN/DCN/MAN1C1/FUT6	27	21	GO:1902949	0.27	1.64326	11	glycoprotein metabolic process	positive regulation of tau-protein kinase activity	14	1	15	Y
MERS-CoV	BP	GO:0061337	12/798	146/18670	0.0228265	0.601764	0.588865	GJC1/ATP2A1/CACNG5/RANGRF/RNF207/RYR1/NPPC/CACNA1G/KCNJ2/MEF2A/CACNA1F/TRDN	12	32	GO:0001580	0.491	1.64156	47	cardiac conduction	detection of chemical stimulus involved in sensory perception of bitter taste	11	1	12	Y
MERS-CoV	BP	GO:0030316	9/798	97/18670	0.022893	0.601764	0.588865	TYROBP/TMEM64/SRC/TFRC/JUNB/BGLAP/TGFB1/LRRK1/DCSTAMP	9	1	GO:0002924	0.304	1.6403	38	osteoclast differentiation	negative regulation of humoral immune response mediated by circulating immunoglobulin	32	1	40	Y
HCoV-229E	BP	GO:0051341	5/282	107/18670	0.0231891	0.507395	0.4918	HSP90AA1/DAOA/GZMA/AGTR2/ECSIT	5	13	GO:0043547	0.569	1.63472	1	regulation of oxidoreductase activity	positive regulation of GTPase activity	5	1	6	Y
MERS-CoV	BP	GO:0035640	4/798	26/18670	0.0234125	0.601764	0.588865	DPP4/CHL1/SLC4A10/APOE	4	45	GO:0035641	0.959	1.63055	14	exploration behavior	locomotory exploration behavior	3	1	3	N
MERS-CoV	BP	GO:0051875	4/798	26/18670	0.0234125	0.601764	0.588865	RAB1A/MYO7A/RAB27A/VPS33B	4	42	GO:0048199	0.802	1.63055	0	pigment granule localization	vesicle targeting, to, from or within Golgi	10	1	10	N
MERS-CoV	BP	GO:0097066	4/798	26/18670	0.0234125	0.601764	0.588865	ANXA5/GATA1/SLC34A1/CTSH	4	22	GO:0046677	0.317	1.63055	7	response to thyroid hormone	response to antibiotic	4	1	8	Y
MERS-CoV	BP	GO:1904353	4/798	26/18670	0.0234125	0.601764	0.588865	RTEL1/PRKCQ/SMG6/ERCC1	4	2	GO:0030104	0.468	1.63055	1	regulation of telomere capping	water homeostasis	13	1	26	Y
MERS-CoV	BP	GO:0016311	30/798	478/18670	0.0234553	0.601764	0.588865	PTBP1/SET/PPP1R12A/PPP2R2C/PPP3R1/PTPMT1/FBXW11/PPP1R37/SRC/DAPP1/PTPN6/PPM1H/SMG6/APTX/PPP2R1A/MYH6/PPA2/TGFB1/FCRL3/CNEP1R1/DUSP26/PPP2R5D/MTMR8/PPM1E/PPP1R14D/ELFN2/PTPN7/MINPP1/SSH2/DUSP14	30	5	GO:0006470	0.958	1.62976	92	dephosphorylation	protein dephosphorylation	7	1	13	Y
HCoV-229E	BP	GO:0030890	3/282	41/18670	0.0238244	0.507395	0.4918	NCKAP1L/SLC39A10/CHRNB2	3	4	GO:0070664	0.798	1.62298	44	positive regulation of B cell proliferation	negative regulation of leukocyte proliferation	1	1	13	Y
HCoV-229E	BP	GO:0035136	3/282	41/18670	0.0238244	0.507395	0.4918	CRABP2/MSX2/TBX5	3	17	GO:0006949	0.375	1.62298	10	forelimb morphogenesis	syncytium formation	9	1	11	Y
HCoV-229E	BP	GO:0006275	5/282	108/18670	0.0240253	0.507395	0.4918	LIG3/TIMELESS/ACVRL1/RAC1/RFC3	5	52	GO:0006275	0.999	1.61933	22	regulation of DNA replication	regulation of DNA replication	2	1	2	N
MERS-CoV	BP	GO:0002467	3/798	15/18670	0.0240954	0.601764	0.588865	TNFAIP3/PKN1/FOXJ1	3	1	GO:0002924	0.59	1.61807	8	germinal center formation	negative regulation of humoral immune response mediated by circulating immunoglobulin	32	1	40	Y
MERS-CoV	BP	GO:0010759	3/798	15/18670	0.0240954	0.601764	0.588865	MSTN/RARRES2/C3AR1	3	14	GO:0097529	0.797	1.61807	17	positive regulation of macrophage chemotaxis	myeloid leukocyte migration	16	1	24	Y
MERS-CoV	BP	GO:0032352	3/798	15/18670	0.0240954	0.601764	0.588865	WNT4/HIF1A/EGR1	3	2	GO:0030104	0.32	1.61807	0	positive regulation of hormone metabolic process	water homeostasis	13	1	26	Y
MERS-CoV	BP	GO:0032486	3/798	15/18670	0.0240954	0.601764	0.588865	RAP1A/RAP2A/RAPGEF3	3	3	GO:0010738	0.352	1.61807	16	Rap protein signal transduction	regulation of protein kinase A signaling	8	1	16	Y
MERS-CoV	BP	GO:0034380	3/798	15/18670	0.0240954	0.601764	0.588865	APOM/APOA2/APOE	3	38	GO:1904837	0.455	1.61807	19	high-density lipoprotein particle assembly	beta-catenin-TCF complex assembly	3	1	4	Y
MERS-CoV	BP	GO:0042159	3/798	15/18670	0.0240954	0.601764	0.588865	LYPLA2/ABHD17A/APOE	3	53	GO:0042159	1	1.61807	5	lipoprotein catabolic process	lipoprotein catabolic process	1	1	2	Y
MERS-CoV	BP	GO:0097428	3/798	15/18670	0.0240954	0.601764	0.588865	ISCA2/NFU1/ISCA1	3	30	GO:0070613	0.711	1.61807	12	protein maturation by iron-sulfur cluster transfer	regulation of protein processing	5	1	5	N
MERS-CoV	BP	GO:0001539	10/798	114/18670	0.024175	0.601764	0.588865	PGK2/ANXA5/CCNYL1/GAS8/CATSPERD/DEFB1/GAPDHS/SMCP/WDR63/TNP1	10	14	GO:0097529	0.589	1.61663	0	cilium or flagellum-dependent cell motility	myeloid leukocyte migration	16	1	24	Y
MERS-CoV	BP	GO:0030282	10/798	114/18670	0.024175	0.601764	0.588865	ADRB2/WNT4/HIF1A/GATA1/BGLAP/TGFB1/AHSG/BMP2K/MINPP1/DDR2	10	26	GO:0030500	0.966	1.61663	46	bone mineralization	regulation of bone mineralization	6	1	6	N
MERS-CoV	BP	GO:0060285	10/798	114/18670	0.024175	0.601764	0.588865	PGK2/ANXA5/CCNYL1/GAS8/CATSPERD/DEFB1/GAPDHS/SMCP/WDR63/TNP1	10	14	GO:0097529	0.589	1.61663	20	cilium-dependent cell motility	myeloid leukocyte migration	16	1	24	Y
MERS-CoV	BP	GO:0007257	5/798	39/18670	0.0243666	0.601764	0.588865	WNT7B/MAP3K11/MAP3K5/BIRC7/PKN1	5	3	GO:0010738	0.44	1.6132	48	activation of JUN kinase activity	regulation of protein kinase A signaling	8	1	16	Y
MERS-CoV	BP	GO:0043001	5/798	39/18670	0.0243666	0.601764	0.588865	SYS1/RAB34/BBS1/VAMP3/RAB26	5	33	GO:0061512	0.49	1.6132	35	Golgi to plasma membrane protein transport	protein localization to cilium	4	1	5	Y
HCoV-229E	BP	GO:0006283	4/282	73/18670	0.024599	0.507395	0.4918	LIG3/POLK/EP300/RFC3	4	24	GO:0006297	0.736	1.60908	85	transcription-coupled nucleotide-excision repair	nucleotide-excision repair, DNA gap filling	4	1	4	N
MERS-CoV	BP	GO:0019884	14/798	182/18670	0.0246085	0.604217	0.591266	KIF3A/PSMA8/PSMB1/CD1C/FCGR2B/PSMD11/KIF2B/HLA-C/PSMA7/DYNLL1/PSMB11/VAMP3/SEC13/HLA-DOA	14	1	GO:0002924	0.312	1.60891	0	antigen processing and presentation of exogenous antigen	negative regulation of humoral immune response mediated by circulating immunoglobulin	32	1	40	Y
HCoV-229E	BP	GO:0006289	5/282	109/18670	0.0248807	0.507395	0.4918	LIG3/CETN2/POLK/EP300/RFC3	5	24	GO:0006297	0.818	1.60414	51	nucleotide-excision repair	nucleotide-excision repair, DNA gap filling	4	1	4	N
HCoV-229E	BP	GO:0072009	5/282	109/18670	0.0248807	0.507395	0.4918	ACAT1/HNF1B/CD34/AGTR2/DCHS1	5	16	GO:0070306	0.537	1.60414	0	nephron epithelium development	lens fiber cell differentiation	5	1	12	Y
MERS-CoV	BP	GO:0000186	6/798	53/18670	0.0249281	0.605108	0.592137	MOS/MAP3K14/MAP3K11/GADD45B/MAP3K5/LAMTOR2	6	3	GO:0010738	0.445	1.60331	45	activation of MAPKK activity	regulation of protein kinase A signaling	8	1	16	Y
MERS-CoV	BP	GO:0046651	19/798	272/18670	0.0249551	0.605108	0.592137	TWSG1/PRKCQ/TYROBP/IFNA21/CD274/HHLA2/WNT4/FCGR2B/PYCARD/PTPN6/TFRC/VCAM1/TNFRSF13B/TGFB1/FCRL3/PLA2G2F/PKN1/FOXJ1/SOS1	19	4	GO:0070664	0.883	1.60284	6	lymphocyte proliferation	negative regulation of leukocyte proliferation	12	1	13	Y
MERS-CoV	BP	GO:0050954	13/798	165/18670	0.0249594	0.605108	0.592137	EPYC/TMC2/FBXO11/PDZD7/PCDH15/MYO7A/LRIG2/BIRC5/STRC/KCNK4/CCDC50/TUB/TRIOBP	13	32	GO:0001580	0.652	1.60277	2	sensory perception of mechanical stimulus	detection of chemical stimulus involved in sensory perception of bitter taste	11	1	12	Y
HCoV-229E	BP	GO:0005977	4/282	74/18670	0.0257057	0.507395	0.4918	PPP1R1A/NHLRC1/PHKB/LEPR	4	51	GO:0044264	0.978	1.58997	28	glycogen metabolic process	cellular polysaccharide metabolic process	5	1	6	Y
MERS-CoV	BP	GO:0002244	13/798	166/18670	0.026065	0.622313	0.608974	PSMA8/NUDT21/PSMB1/PSMD11/PTPN6/GATA1/ZBTB24/TNFRSF13B/TGFB1/PSMA7/MLF1/PSMB11/SOS1	13	1	GO:0002924	0.31	1.58394	64	hematopoietic progenitor cell differentiation	negative regulation of humoral immune response mediated by circulating immunoglobulin	32	1	40	Y
MERS-CoV	BP	GO:0072329	11/798	132/18670	0.026102	0.622313	0.608974	ECI2/HOGA1/SLC25A17/CYP26C1/ECHDC1/EHHADH/ACAA2/ASRGL1/MECR/HAO1/FAH	11	11	GO:0042219	0.465	1.58333	0	monocarboxylic acid catabolic process	cellular modified amino acid catabolic process	10	1	20	Y
MERS-CoV	BP	GO:0035902	4/798	27/18670	0.0265807	0.622313	0.608974	ERCC1/FOXO4/TGFB1/PITX3	4	40	GO:2000781	0.3	1.57543	23	response to immobilization stress	positive regulation of double-strand break repair	1	1	7	Y
MERS-CoV	BP	GO:0032943	19/798	274/18670	0.0266529	0.622313	0.608974	TWSG1/PRKCQ/TYROBP/IFNA21/CD274/HHLA2/WNT4/FCGR2B/PYCARD/PTPN6/TFRC/VCAM1/TNFRSF13B/TGFB1/FCRL3/PLA2G2F/PKN1/FOXJ1/SOS1	19	4	GO:0070664	0.884	1.57425	2	mononuclear cell proliferation	negative regulation of leukocyte proliferation	12	1	13	Y
MERS-CoV	BP	GO:0051650	14/798	184/18670	0.0267096	0.622313	0.608974	SYBU/KIF3A/ARFGAP3/RAB1A/TBC1D20/MYO7A/SNAP91/TFG/F8/LMAN1/KIF5B/RAB27A/SEC13/COL7A1	14	42	GO:0048199	0.928	1.57333	2	establishment of vesicle localization	vesicle targeting, to, from or within Golgi	10	1	10	N
HCoV-229E	BP	GO:0006073	4/282	75/18670	0.0268419	0.507395	0.4918	PPP1R1A/NHLRC1/PHKB/LEPR	4	51	GO:0044264	0.979	1.57119	0	cellular glucan metabolic process	cellular polysaccharide metabolic process	5	1	6	Y
HCoV-229E	BP	GO:0044042	4/282	75/18670	0.0268419	0.507395	0.4918	PPP1R1A/NHLRC1/PHKB/LEPR	4	51	GO:0044264	0.968	1.57119	0	glucan metabolic process	cellular polysaccharide metabolic process	5	1	6	Y
MERS-CoV	BP	GO:0009072	5/798	40/18670	0.0268999	0.622313	0.608974	TDO2/ASRGL1/IYD/GSTZ1/FAH	5	18	GO:0009069	0.711	1.57025	3	aromatic amino acid family metabolic process	serine family amino acid metabolic process	16	1	17	Y
MERS-CoV	BP	GO:0009187	5/798	40/18670	0.0268999	0.622313	0.608974	PDE4B/PDE10A/NPPC/PDE8B/GUCY2C	5	18	GO:0009069	0.436	1.57025	0	cyclic nucleotide metabolic process	serine family amino acid metabolic process	16	1	17	Y
MERS-CoV	BP	GO:0021532	5/798	40/18670	0.0268999	0.622313	0.608974	FKBP8/GPR161/GORAB/WDR19/TRAF3IP1	5	8	GO:0060088	0.486	1.57025	6	neural tube patterning	auditory receptor cell stereocilium organization	15	1	24	Y
MERS-CoV	BP	GO:0035315	5/798	40/18670	0.0268999	0.622313	0.608974	PDZD7/MYO7A/STRC/PITX2/TRIOBP	5	8	GO:0060088	0.922	1.57025	7	hair cell differentiation	auditory receptor cell stereocilium organization	15	1	24	Y
MERS-CoV	BP	GO:0035735	5/798	40/18670	0.0268999	0.622313	0.608974	KIF3A/DYNLL1/WDR19/TRAF3IP1/TTC21B	5	14	GO:0097529	0.495	1.57025	47	intraciliary transport involved in cilium assembly	myeloid leukocyte migration	16	1	24	Y
MERS-CoV	BP	GO:1901068	5/798	40/18670	0.0268999	0.622313	0.608974	GUK1/GIMAP7/MFN1/GMPR2/RAN	5	18	GO:0009069	0.434	1.57025	0	guanosine-containing compound metabolic process	serine family amino acid metabolic process	16	1	17	Y
HCoV-229E	BP	GO:0045332	3/282	43/18670	0.0269841	0.507395	0.4918	ANO4/PLSCR2/TMEM30A	3	36	GO:0006901	0.626	1.56889	38	phospholipid translocation	vesicle coating	3	1	8	Y
MERS-CoV	BP	GO:0061005	6/798	54/18670	0.0270665	0.622313	0.608974	MMP9/WNT4/NPHS1/FOXJ1/ACTA2/PODXL	6	16	GO:0070306	0.325	1.56757	3	cell differentiation involved in kidney development	lens fiber cell differentiation	7	1	12	Y
MERS-CoV	BP	GO:0051648	15/798	202/18670	0.0270712	0.622313	0.608974	SYBU/KIF3A/ARFGAP3/RAB1A/TBC1D20/MYO7A/SNAP91/TFG/F8/LMAN1/KIF5B/RAB27A/SEC13/COL7A1/VPS33B	15	42	GO:0048199	0.919	1.56749	2	vesicle localization	vesicle targeting, to, from or within Golgi	10	1	10	N
HCoV-229E	BP	GO:0000380	4/282	76/18670	0.0280077	0.507395	0.4918	SRSF1/RBM10/FAM172A/FMR1	4	46	GO:0000381	0.983	1.55272	24	alternative mRNA splicing, via spliceosome	regulation of alternative mRNA splicing, via spliceosome	2	1	4	Y
HCoV-229E	BP	GO:0002429	13/282	473/18670	0.0281781	0.507395	0.4918	MUC17/HSP90AA1/NCKAP1L/CLEC4E/SLC39A10/HLA-DQA2/TEC/RAC1/FCER1G/CD209/GRAP2/EP300/BTN3A2	13	1	GO:0002924	0.536	1.55009	4	immune response-activating cell surface receptor signaling pathway	negative regulation of humoral immune response mediated by circulating immunoglobulin	8	1	40	Y
HCoV-229E	BP	GO:0002757	13/282	473/18670	0.0281781	0.507395	0.4918	MUC17/HSP90AA1/NCKAP1L/CLEC4E/SLC39A10/HLA-DQA2/TEC/RAC1/FCER1G/CD209/GRAP2/EP300/BTN3A2	13	1	GO:0002924	0.536	1.55009	1	immune response-activating signal transduction	negative regulation of humoral immune response mediated by circulating immunoglobulin	8	1	40	Y
HCoV-229E	BP	GO:0002223	5/282	113/18670	0.0284967	0.507395	0.4918	MUC17/CLEC4E/FCER1G/CD209/EP300	5	1	GO:0002924	0.481	1.5452	113	stimulatory C-type lectin receptor signaling pathway	negative regulation of humoral immune response mediated by circulating immunoglobulin	8	1	40	Y
HCoV-229E	BP	GO:0034204	3/282	44/18670	0.0286437	0.507395	0.4918	ANO4/PLSCR2/TMEM30A	3	36	GO:0006901	0.628	1.54297	0	lipid translocation	vesicle coating	3	2	8	Y
HCoV-229E	BP	GO:0035307	3/282	44/18670	0.0286437	0.507395	0.4918	SLC39A10/AGTR2/PPP1R15B	3	5	GO:0006470	0.833	1.54297	27	positive regulation of protein dephosphorylation	protein dephosphorylation	6	2	13	Y
HCoV-229E	BP	GO:1903573	3/282	44/18670	0.0286437	0.507395	0.4918	BCL2L1/HERPUD1/PPP1R15B	3	40	GO:2000781	0.605	1.54297	1	negative regulation of response to endoplasmic reticulum stress	positive regulation of double-strand break repair	6	1	7	Y
MERS-CoV	BP	GO:1901532	8/798	85/18670	0.0287302	0.65018	0.636243	PSMA8/NUDT21/PSMB1/PSMD11/GATA1/PSMA7/PSMB11/SOS1	8	1	GO:0002924	0.404	1.54166	2	regulation of hematopoietic progenitor cell differentiation	negative regulation of humoral immune response mediated by circulating immunoglobulin	32	1	40	Y
MERS-CoV	BP	GO:0010566	3/798	16/18670	0.0287341	0.65018	0.636243	WNT4/EGR1/DKK3	3	18	GO:0009069	0.411	1.5416	1	regulation of ketone biosynthetic process	serine family amino acid metabolic process	16	1	17	Y
MERS-CoV	BP	GO:0044794	3/798	16/18670	0.0287341	0.65018	0.636243	STOM/TBC1D20/APOE	3	31	GO:0035821	0.877	1.5416	10	positive regulation by host of viral process	modulation of process of other organism	1	1	4	Y
MERS-CoV	BP	GO:0061684	3/798	16/18670	0.0287341	0.65018	0.636243	EEF1A2/HSP90AA1/HSPA8	3	50	GO:0006914	0.74	1.5416	9	chaperone-mediated autophagy	autophagy	2	1	4	Y
HCoV-229E	BP	GO:0042133	6/282	153/18670	0.0288714	0.507395	0.4918	PHGDH/HSP90AA1/AMT/CD34/AGTR2/RAC1	6	2	GO:0030104	0.378	1.53953	3	neurotransmitter metabolic process	water homeostasis	13	1	26	Y
HCoV-229E	BP	GO:0006809	4/282	77/18670	0.0292033	0.507395	0.4918	HSP90AA1/CD34/AGTR2/RAC1	4	48	GO:0045428	0.986	1.53457	16	nitric oxide biosynthetic process	regulation of nitric oxide biosynthetic process	4	1	4	N
HCoV-229E	BP	GO:0051937	4/282	77/18670	0.0292033	0.507395	0.4918	FGF20/CHRNB2/AGTR2/SLC18A2	4	27	GO:2001138	0.39	1.53457	0	catecholamine transport	regulation of phospholipid transport	14	1	21	Y
HCoV-229E	BP	GO:0005976	5/282	114/18670	0.02945	0.507395	0.4918	PPP1R1A/NHLRC1/HAS1/PHKB/LEPR	5	51	GO:0044264	0.993	1.53091	2	polysaccharide metabolic process	cellular polysaccharide metabolic process	5	1	6	Y
HCoV-229E	BP	GO:0008543	5/282	114/18670	0.02945	0.507395	0.4918	FGF20/TIAL1/KL/OTX2/CBL	5	22	GO:0046677	0.362	1.53091	111	fibroblast growth factor receptor signaling pathway	response to antibiotic	4	1	8	Y
MERS-CoV	BP	GO:0061028	5/798	41/18670	0.0295948	0.655292	0.641246	WNT7B/S1PR3/MYADM/RAP1A/RAPGEF3	5	8	GO:0060088	0.741	1.52878	16	establishment of endothelial barrier	auditory receptor cell stereocilium organization	15	1	24	Y
MERS-CoV	BP	GO:0085029	5/798	41/18670	0.0295948	0.655292	0.641246	QSOX1/NTN4/HAS3/TGFB1/LAMB3	5	54	GO:0085029	1	1.52878	13	extracellular matrix assembly	extracellular matrix assembly	2	1	2	N
HCoV-229E	BP	GO:1990845	6/282	154/18670	0.0296767	0.507395	0.4918	LCN2/SCT/RB1/LNPEP/IRF4/LEPR	6	55	GO:1990845	0.999	1.52758	10	adaptive thermogenesis	adaptive thermogenesis	1	1	1	N
HCoV-229E	BP	GO:0071897	7/282	196/18670	0.0296818	0.507395	0.4918	HSP90AA1/LIG3/WRAP53/GAR1/ACVRL1/POLK/RFC3	7	24	GO:0006297	0.536	1.52751	27	DNA biosynthetic process	nucleotide-excision repair, DNA gap filling	4	1	4	N
HCoV-229E	BP	GO:0030217	8/282	240/18670	0.0298293	0.507395	0.4918	DOCK2/NCKAP1L/CLEC4E/FZD7/ZC3H8/FCER1G/IRF4/LEPR	8	1	GO:0002924	0.325	1.52536	36	T cell differentiation	negative regulation of humoral immune response mediated by circulating immunoglobulin	8	1	40	Y
MERS-CoV	BP	GO:0001773	4/798	28/18670	0.0299932	0.655292	0.641246	PYCARD/SLAMF1/TGFB1/DCSTAMP	4	15	GO:0050869	0.49	2.07322	2	myeloid dendritic cell activation	negative regulation of B cell activation	10	2	14	Y
MERS-CoV	BP	GO:0009074	4/798	28/18670	0.0299932	0.655292	0.641246	TDO2/ASRGL1/GSTZ1/FAH	4	18	GO:0009069	0.695	1.52298	0	aromatic amino acid family catabolic process	serine family amino acid metabolic process	16	1	17	Y
MERS-CoV	BP	GO:0060122	4/798	28/18670	0.0299932	0.655292	0.641246	PDZD7/MYO7A/STRC/TRIOBP	4	16	GO:0070306	0.607	1.52298	18	inner ear receptor cell stereocilium organization	lens fiber cell differentiation	7	1	12	Y
HCoV-229E	BP	GO:2000300	4/282	78/18670	0.0304287	0.507395	0.4918	RAB3GAP1/APBA1/CHRNB2/FMR1	4	35	GO:0050766	0.7	1.51672	57	regulation of synaptic vesicle exocytosis	positive regulation of phagocytosis	4	1	9	Y
MERS-CoV	BP	GO:0006900	9/798	102/18670	0.0304816	0.655292	0.641246	ARFGAP3/RAB1A/TBC1D20/SNAP91/TFG/F8/LMAN1/SEC13/COL7A1	9	36	GO:0006901	0.963	1.51596	14	vesicle budding from membrane	vesicle coating	5	1	8	Y
MERS-CoV	BP	GO:0098869	9/798	102/18670	0.0304816	0.655292	0.641246	TXNDC2/APOM/TPO/GPX3/HBG1/IYD/GSTZ1/APOE/LPO	9	22	GO:0046677	0.35	1.51596	79	cellular oxidant detoxification	response to antibiotic	4	1	8	Y
HCoV-229E	BP	GO:0002220	5/282	116/18670	0.0314164	0.507395	0.4918	MUC17/CLEC4E/FCER1G/CD209/EP300	5	1	GO:0002924	0.481	1.50284	1	innate immune response activating cell surface receptor signaling pathway	negative regulation of humoral immune response mediated by circulating immunoglobulin	8	1	40	Y
MERS-CoV	BP	GO:0070661	20/798	298/18670	0.0316031	0.655292	0.641246	TWSG1/TNFAIP3/PRKCQ/TYROBP/IFNA21/CD274/HHLA2/WNT4/FCGR2B/PYCARD/PTPN6/TFRC/VCAM1/TNFRSF13B/TGFB1/FCRL3/PLA2G2F/PKN1/FOXJ1/SOS1	20	4	GO:0070664	0.889	1.50027	1	leukocyte proliferation	negative regulation of leukocyte proliferation	12	1	13	Y
HCoV-229E	BP	GO:0006446	4/282	79/18670	0.0316842	0.507395	0.4918	CTIF/EIF4EBP3/FMR1/PPP1R15B	4	21	GO:1902949	0.382	1.49916	32	regulation of translational initiation	positive regulation of tau-protein kinase activity	1	1	15	Y
HCoV-229E	BP	GO:0002758	5/282	117/18670	0.0324297	0.507395	0.4918	MUC17/CLEC4E/FCER1G/CD209/EP300	5	1	GO:0002924	0.482	1.48906	1	innate immune response-activating signal transduction	negative regulation of humoral immune response mediated by circulating immunoglobulin	8	1	40	Y
MERS-CoV	BP	GO:0048002	14/798	189/18670	0.0325386	0.655292	0.641246	KIF3A/PSMA8/PSMB1/FCGR2B/PYCARD/PSMD11/KIF2B/HLA-C/PSMA7/DYNLL1/PSMB11/VAMP3/SEC13/HLA-DOA	14	1	GO:0002924	0.318	1.4876	2	antigen processing and presentation of peptide antigen	negative regulation of humoral immune response mediated by circulating immunoglobulin	32	1	40	Y
MERS-CoV	BP	GO:0070646	20/798	299/18670	0.0325692	0.655292	0.641246	PSMA8/STAM2/PSMB1/TNFAIP3/ADRB2/SENP1/COPS8/HIF1A/RPS27A/PSMD11/TAF9B/USP42/BIRC3/CCP110/STAMBP/FOXO4/PSMA7/USP29/USP20/PSMB11	20	21	GO:1902949	0.329	1.48719	1	protein modification by small protein removal	positive regulation of tau-protein kinase activity	14	1	15	Y
MERS-CoV	BP	GO:0031503	19/798	281/18670	0.0332878	0.655292	0.641246	RALB/KIF3A/CACNG5/TYROBP/LCA5L/EXOC3L4/SRSF11/BIRC5/SMG6/DHX38/RAP1A/DYNLL1/WDR19/RPS15/TRAF3IP1/SEC13/RAN/TTC21B/TUB	19	33	GO:0061512	0.505	1.47771	2	protein-containing complex localization	protein localization to cilium	4	1	5	Y
MERS-CoV	BP	GO:0050974	4/798	29/18670	0.0336524	0.655292	0.641246	TMC2/PDZD7/STRC/KCNK4	4	32	GO:0001580	0.684	1.47298	3	detection of mechanical stimulus involved in sensory perception	detection of chemical stimulus involved in sensory perception of bitter taste	11	1	12	Y
MERS-CoV	BP	GO:0006590	3/798	17/18670	0.0338096	0.655292	0.641246	DIO1/TPO/IYD	3	9	GO:0006575	0.81	1.47096	16	thyroid hormone generation	cellular modified amino acid metabolic process	2	1	2	N
MERS-CoV	BP	GO:0010715	3/798	17/18670	0.0338096	0.655292	0.641246	DPP4/TGFB1/DDR2	3	54	GO:0085029	0.671	1.47096	5	regulation of extracellular matrix disassembly	extracellular matrix assembly	2	1	2	N
MERS-CoV	BP	GO:0034384	3/798	17/18670	0.0338096	0.655292	0.641246	APOM/APOA2/APOE	3	56	GO:0034384	1	1.47096	14	high-density lipoprotein particle clearance	high-density lipoprotein particle clearance	1	1	1	N
MERS-CoV	BP	GO:0046068	3/798	17/18670	0.0338096	0.655292	0.641246	PDE10A/NPPC/GUCY2C	3	18	GO:0009069	0.414	1.47096	2	cGMP metabolic process	serine family amino acid metabolic process	16	1	17	Y
MERS-CoV	BP	GO:0061180	7/798	72/18670	0.0338435	0.655292	0.641246	WNT7B/WNT4/HIF1A/SRC/TGFB1/FOXB1/VDR	7	8	GO:0060088	0.482	1.47052	8	mammary gland epithelium development	auditory receptor cell stereocilium organization	15	1	24	Y
MERS-CoV	BP	GO:0090114	7/798	72/18670	0.0338435	0.655292	0.641246	RAB1A/TBC1D20/TFG/F8/LMAN1/SEC13/COL7A1	7	36	GO:0006901	0.941	1.47052	5	COPII-coated vesicle budding	vesicle coating	5	1	8	Y
MERS-CoV	BP	GO:0034103	8/798	88/18670	0.0343859	0.663567	0.649343	TNFAIP3/TMEM64/SRC/TFRC/BGLAP/TGFB1/VDR/DCSTAMP	8	23	GO:0045453	0.874	1.46362	5	regulation of tissue remodeling	bone resorption	7	1	7	N
HCoV-229E	BP	GO:1903362	8/282	247/18670	0.0344895	0.507395	0.4918	HSP90AA1/DAB2IP/NUB1/NKD2/KCNE2/SDCBP/FMR1/HERPUD1	8	11	GO:0042219	0.554	1.46231	1	regulation of cellular protein catabolic process	cellular modified amino acid catabolic process	10	1	20	Y
HCoV-229E	BP	GO:1903305	6/282	160/18670	0.0348178	0.507395	0.4918	RAB3GAP1/APBA1/CHRNB2/FCER1G/FMR1/CD177	6	35	GO:0050766	0.739	1.4582	2	regulation of regulated secretory pathway	positive regulation of phagocytosis	4	1	9	Y
MERS-CoV	BP	GO:0035303	15/798	209/18670	0.0351025	0.672452	0.658037	PTBP1/SET/PPP1R12A/PPP2R2C/PPP1R37/SRC/SMG6/PPP2R1A/TGFB1/FCRL3/CNEP1R1/DUSP26/PPP2R5D/PPP1R14D/ELFN2	15	5	GO:0006470	0.875	1.45466	4	regulation of dephosphorylation	protein dephosphorylation	7	1	13	Y
MERS-CoV	BP	GO:0003009	5/798	43/18670	0.0354795	0.672452	0.658037	ATP2A1/JSRP1/SYNM/TNNI3/KCNJ2	5	32	GO:0001580	0.442	1.45002	33	skeletal muscle contraction	detection of chemical stimulus involved in sensory perception of bitter taste	11	1	12	Y
MERS-CoV	BP	GO:0046461	5/798	43/18670	0.0354795	0.672452	0.658037	PNPLA3/AADAC/PNPLA2/APOA2/APOE	5	41	GO:0044242	0.873	1.45002	0	neutral lipid catabolic process	cellular lipid catabolic process	5	1	5	N
MERS-CoV	BP	GO:0046464	5/798	43/18670	0.0354795	0.672452	0.658037	PNPLA3/AADAC/PNPLA2/APOA2/APOE	5	41	GO:0044242	0.873	1.45002	7	acylglycerol catabolic process	cellular lipid catabolic process	5	1	5	N
MERS-CoV	BP	GO:0086004	5/798	43/18670	0.0354795	0.672452	0.658037	ATP2A1/RANGRF/RNF207/PDE4B/KCNJ2	5	14	GO:0097529	0.497	1.45002	14	regulation of cardiac muscle cell contraction	myeloid leukocyte migration	16	1	24	Y
HCoV-229E	BP	GO:0003014	5/282	120/18670	0.0355912	0.507395	0.4918	CHRNB2/CD34/AGTR2/AQP4/ADCY8	5	32	GO:0001580	0.475	1.44866	9	renal system process	detection of chemical stimulus involved in sensory perception of bitter taste	1	1	12	Y
HCoV-229E	BP	GO:0046209	4/282	82/18670	0.035631	0.507395	0.4918	HSP90AA1/CD34/AGTR2/RAC1	4	48	GO:0045428	0.982	1.44817	3	nitric oxide metabolic process	regulation of nitric oxide biosynthetic process	4	1	4	N
MERS-CoV	BP	GO:0034767	12/798	156/18670	0.0356621	0.672452	0.658037	CALCR/ATP2A1/GJC2/TESC/ADRB2/RNF207/SLC34A1/KCNJ2/KIF5B/CXCL10/ARL6IP1/TRDN	12	27	GO:2001138	0.598	1.44779	3	positive regulation of ion transmembrane transport	regulation of phospholipid transport	7	1	21	Y
MERS-CoV	BP	GO:0042129	12/798	156/18670	0.0356621	0.672452	0.658037	TWSG1/PRKCQ/CD274/HHLA2/PYCARD/PTPN6/TFRC/VCAM1/TGFB1/PLA2G2F/FOXJ1/SOS1	12	4	GO:0070664	0.886	1.44779	12	regulation of T cell proliferation	negative regulation of leukocyte proliferation	12	1	13	Y
HCoV-229E	BP	GO:0010862	3/282	48/18670	0.0358101	0.507395	0.4918	INHBE/ACVRL1/SDCBP	3	25	GO:0090100	0.943	1.44599	68	positive regulation of pathway-restricted SMAD protein phosphorylation	positive regulation of transmembrane receptor protein serine/threonine kinase signaling pathway	2	1	8	Y
HCoV-229E	BP	GO:0016339	3/282	48/18670	0.0358101	0.507395	0.4918	CDH6/CDH24/DCHS1	3	58	GO:0016339	1	1.44599	48	calcium-dependent cell-cell adhesion via plasma membrane cell adhesion molecules	calcium-dependent cell-cell adhesion via plasma membrane cell adhesion molecules	1	1	3	Y
HCoV-229E	BP	GO:0060324	3/282	48/18670	0.0358101	0.507395	0.4918	RAB3GAP1/TIPARP/EP300	3	57	GO:0060324	1	1.44599	16	face development	face development	1	1	1	N
MERS-CoV	BP	GO:0009612	15/798	210/18670	0.0363772	0.675956	0.661466	CASP8AP2/NEUROG1/TMC2/MAP3K14/PDZD7/SRC/JUNB/STRC/BGLAP/TGFB1/KCNJ2/CXCL10/KCNK4/DCN/TLR8	15	29	GO:0061418	0.624	1.43917	58	response to mechanical stimulus	regulation of transcription from RNA polymerase II promoter in response to hypoxia	4	1	4	N
HCoV-229E	BP	GO:0030100	7/282	205/18670	0.0365161	0.507395	0.4918	NEDD4L/NCKAP1L/RAC1/SDCBP/FMR1/CD177/CBL	7	35	GO:0050766	0.752	1.43752	37	regulation of endocytosis	positive regulation of phagocytosis	4	1	9	Y
MERS-CoV	BP	GO:0002460	23/798	361/18670	0.0374288	0.675956	0.661466	C7/CD1C/TNFAIP3/PRKCQ/MASP2/FGL2/CD274/FCGR2B/CFI/PTPN6/TFRC/ERCC1/C4BPA/HLA-C/TGFB1/RAB27A/DENND1B/RNF8/PKN1/C1QB/FOXJ1/CTSH/TLR8	23	1	GO:0002924	0.715	1.42679	1	adaptive immune response based on somatic recombination of immune receptors built from immunoglobulin superfamily domains	negative regulation of humoral immune response mediated by circulating immunoglobulin	32	1	40	Y
MERS-CoV	BP	GO:0010586	4/798	30/18670	0.0375599	0.675956	0.661466	PARN/DICER1/KHSRP/RAN	4	46	GO:0000381	0.296	1.42528	19	miRNA metabolic process	regulation of alternative mRNA splicing, via spliceosome	2	1	4	Y
MERS-CoV	BP	GO:0045880	4/798	30/18670	0.0375599	0.675956	0.661466	GORAB/SCUBE1/RAB34/GAS8	4	25	GO:0090100	0.496	1.42528	30	positive regulation of smoothened signaling pathway	positive regulation of transmembrane receptor protein serine/threonine kinase signaling pathway	6	1	8	Y
MERS-CoV	BP	GO:0070168	4/798	30/18670	0.0375599	0.675956	0.661466	HIF1A/GATA1/TGFB1/AHSG	4	26	GO:0030500	0.909	1.42528	10	negative regulation of biomineral tissue development	regulation of bone mineralization	6	1	6	N
MERS-CoV	BP	GO:0071480	4/798	30/18670	0.0375599	0.675956	0.661466	ELK1/GTF2H5/EGR1/POLE3	4	29	GO:0061418	0.548	1.42528	33	cellular response to gamma radiation	regulation of transcription from RNA polymerase II promoter in response to hypoxia	4	1	4	N
MERS-CoV	BP	GO:0110150	4/798	30/18670	0.0375599	0.675956	0.661466	HIF1A/GATA1/TGFB1/AHSG	4	26	GO:0030500	0.909	1.42528	0	negative regulation of biomineralization	regulation of bone mineralization	6	1	6	N
MERS-CoV	BP	GO:0002478	13/798	175/18670	0.0376868	0.675956	0.661466	KIF3A/PSMA8/PSMB1/FCGR2B/PSMD11/KIF2B/HLA-C/PSMA7/DYNLL1/PSMB11/VAMP3/SEC13/HLA-DOA	13	1	GO:0002924	0.311	1.42381	0	antigen processing and presentation of exogenous peptide antigen	negative regulation of humoral immune response mediated by circulating immunoglobulin	32	1	40	Y
HCoV-229E	BP	GO:0019079	5/282	122/18670	0.0378009	0.507395	0.4918	CNOT7/APOBEC3H/FMR1/CD209/IFITM2	5	31	GO:0035821	0.499	1.4225	14	viral genome replication	modulation of process of other organism	3	1	4	Y
HCoV-229E	BP	GO:1903409	5/282	122/18670	0.0378009	0.507395	0.4918	HSP90AA1/CD34/AGTR2/RAC1/SLC18A2	5	49	GO:1903426	0.983	1.4225	3	reactive oxygen species biosynthetic process	regulation of reactive oxygen species biosynthetic process	2	1	3	Y
MERS-CoV	BP	GO:0046330	11/798	140/18670	0.0378354	0.675956	0.661466	WNT7B/ZEB2/FCGR2B/PYCARD/SH3RF3/MAP3K11/GADD45B/SLAMF1/MAP3K5/BIRC7/PKN1	11	3	GO:0010738	0.479	2.26448	86	positive regulation of JNK cascade	regulation of protein kinase A signaling	8	2	16	Y
MERS-CoV	BP	GO:0031667	30/798	499/18670	0.0384097	0.675956	0.661466	KRT20/RALB/KANK2/TBXA2R/ADRB2/MAP1LC3A/WNT4/SETDB1/SRC/TTPA/VCAM1/P2RY4/C12orf66/RARA/SLC34A1/ERCC1/STC2/GDF15/BGLAP/SIRT6/FOXO4/TGFB1/CXCL10/HSPA8/VDR/WDR45B/MAP3K5/SNW1/LRCOL1/APOE	30	7	GO:0033280	0.799	1.41556	37	response to nutrient levels	response to vitamin D	10	1	10	N
HCoV-229E	BP	GO:1905897	4/282	84/18670	0.0384131	0.507395	0.4918	DAB2IP/BCL2L1/HERPUD1/PPP1R15B	4	40	GO:2000781	0.636	1.41552	4	regulation of response to endoplasmic reticulum stress	positive regulation of double-strand break repair	6	1	7	Y
MERS-CoV	BP	GO:0086003	7/798	74/18670	0.0384735	0.675956	0.661466	GJC1/ATP2A1/RANGRF/RNF207/PDE4B/CACNA1G/KCNJ2	7	14	GO:0097529	0.531	1.41484	3	cardiac muscle cell contraction	myeloid leukocyte migration	16	1	24	Y
MERS-CoV	BP	GO:0099601	7/798	74/18670	0.0384735	0.675956	0.661466	ANXA3/CACNG5/ADRB2/SRC/GRIA4/SHANK1/CRHBP	7	13	GO:0043547	0.5	1.41484	10	regulation of neurotransmitter receptor activity	positive regulation of GTPase activity	1	1	6	Y
MERS-CoV	BP	GO:0003416	5/798	44/18670	0.0386734	0.675956	0.661466	RARA/NPPC/COL12A1/COL7A1/DDR2	5	37	GO:0040015	0.584	1.41259	8	endochondral bone growth	negative regulation of multicellular organism growth	4	1	4	N
MERS-CoV	BP	GO:0034204	5/798	44/18670	0.0386734	0.675956	0.661466	RFT1/ANO9/ATP9B/ATP8A1/ABCB4	5	36	GO:0006901	0.628	1.54297	0	lipid translocation	vesicle coating	5	2	8	Y
MERS-CoV	BP	GO:0035850	5/798	44/18670	0.0386734	0.675956	0.661466	MMP9/NPHS1/FOXJ1/ACTA2/PODXL	5	16	GO:0070306	0.598	1.41259	0	epithelial cell differentiation involved in kidney development	lens fiber cell differentiation	7	1	12	Y
MERS-CoV	BP	GO:0045088	20/798	305/18670	0.038834	0.675956	0.661466	PSMA8/PSMB1/MUC6/TNFAIP3/PIAS1/POLR3B/FBXW11/FCGR2B/PYCARD/SRC/PSMD11/PTPN6/BIRC3/SOCS1/A2M/PSMA7/NLRC4/PSMB11/TLR8/APOE	20	1	GO:0002924	0.516	1.41079	24	regulation of innate immune response	negative regulation of humoral immune response mediated by circulating immunoglobulin	32	1	40	Y
HCoV-229E	BP	GO:0007623	7/282	208/18670	0.039007	0.507395	0.4918	TIMELESS/PROK2/CHRNB2/HNF1B/OPN3/HDAC1/EP300	7	59	GO:0007623	0.998	1.40886	81	circadian rhythm	circadian rhythm	1	1	1	N
MERS-CoV	BP	GO:0019935	15/798	212/18670	0.0390265	0.675956	0.661466	CALCR/TBXA2R/ADRB2/FSHR/GPR161/EIF4EBP2/RIT2/PDE10A/NPPC/DEFB1/DRD5/CXCL10/RAPGEF3/RASD2/APOE	15	3	GO:0010738	0.417	1.40864	1	cyclic-nucleotide-mediated signaling	regulation of protein kinase A signaling	8	1	16	Y
MERS-CoV	BP	GO:0032693	3/798	18/18670	0.0393167	0.675956	0.661466	TYROBP/CD274/FCGR2B	3	47	GO:0032733	0.909	1.40542	14	negative regulation of interleukin-10 production	positive regulation of interleukin-10 production	2	1	5	Y
MERS-CoV	BP	GO:0034375	3/798	18/18670	0.0393167	0.675956	0.661466	APOM/APOA2/APOE	3	38	GO:1904837	0.443	1.40542	33	high-density lipoprotein particle remodeling	beta-catenin-TCF complex assembly	3	1	4	Y
MERS-CoV	BP	GO:0036035	3/798	18/18670	0.0393167	0.675956	0.661466	TYROBP/SRC/LRRK1	3	1	GO:0002924	0.275	1.40542	8	osteoclast development	negative regulation of humoral immune response mediated by circulating immunoglobulin	32	1	40	Y
MERS-CoV	BP	GO:0045056	3/798	18/18670	0.0393167	0.675956	0.661466	PIGR/SRC/FCGRT	3	35	GO:0050766	0.427	1.40542	10	transcytosis	positive regulation of phagocytosis	5	1	9	Y
MERS-CoV	BP	GO:0045780	3/798	18/18670	0.0393167	0.675956	0.661466	TMEM64/TFRC/DCSTAMP	3	23	GO:0045453	0.923	1.40542	18	positive regulation of bone resorption	bone resorption	7	1	7	N
MERS-CoV	BP	GO:0046852	3/798	18/18670	0.0393167	0.675956	0.661466	TMEM64/TFRC/DCSTAMP	3	23	GO:0045453	0.875	1.40542	0	positive regulation of bone remodeling	bone resorption	7	1	7	N
MERS-CoV	BP	GO:0071625	3/798	18/18670	0.0393167	0.675956	0.661466	NLGN4Y/NEUROG1/SHANK1	3	45	GO:0035641	0.541	1.40542	16	vocalization behavior	locomotory exploration behavior	3	1	3	N
MERS-CoV	BP	GO:0072311	3/798	18/18670	0.0393167	0.675956	0.661466	NPHS1/FOXJ1/PODXL	3	16	GO:0070306	0.562	1.40542	0	glomerular epithelial cell differentiation	lens fiber cell differentiation	7	1	12	Y
MERS-CoV	BP	GO:0042130	6/798	59/18670	0.0395663	0.675956	0.661466	TWSG1/CD274/PTPN6/TGFB1/PLA2G2F/FOXJ1	6	4	GO:0070664	0.976	1.40267	42	negative regulation of T cell proliferation	negative regulation of leukocyte proliferation	12	1	13	Y
HCoV-229E	BP	GO:0010171	3/282	50/18670	0.0397067	0.507395	0.4918	RAB3GAP1/TIPARP/EP300	3	17	GO:0006949	0.379	1.40114	1	body morphogenesis	syncytium formation	9	1	11	Y
HCoV-229E	BP	GO:0097035	3/282	50/18670	0.0397067	0.507395	0.4918	ANO4/PLSCR2/TMEM30A	3	36	GO:0006901	0.631	1.40114	5	regulation of membrane lipid distribution	vesicle coating	3	1	8	Y
HCoV-229E	BP	GO:2001057	4/282	85/18670	0.0398496	0.507395	0.4918	HSP90AA1/CD34/AGTR2/RAC1	4	48	GO:0045428	0.979	1.39958	0	reactive nitrogen species metabolic process	regulation of nitric oxide biosynthetic process	4	1	4	N
MERS-CoV	BP	GO:1903320	16/798	231/18670	0.0399022	0.675956	0.661466	UBE2C/FZR1/TNFAIP3/PIAS1/RAB1A/ADRB2/RPS7/MINAR1/BIRC3/HSP90AA1/EGR1/BIRC7/HDAC8/MAGEC2/SPOPL/RASD2	16	21	GO:1902949	0.453	1.399	0	regulation of protein modification by small protein conjugation or removal	positive regulation of tau-protein kinase activity	14	1	15	Y
HCoV-229E	BP	GO:0046717	5/282	124/18670	0.040093	0.507395	0.4918	RAB3GAP1/APBA1/AGTR2/SCT/PLA2G4A	5	27	GO:2001138	0.266	1.39693	2	acid secretion	regulation of phospholipid transport	14	1	21	Y
HCoV-229E	BP	GO:0051101	5/282	124/18670	0.040093	0.507395	0.4918	MSX2/GZMA/RB1/EP300/IRF4	5	13	GO:0043547	0.512	1.39693	7	regulation of DNA binding	positive regulation of GTPase activity	5	1	6	Y
MERS-CoV	BP	GO:0002479	7/798	75/18670	0.0409366	0.675956	0.661466	PSMA8/PSMB1/PSMD11/HLA-C/PSMA7/PSMB11/VAMP3	7	1	GO:0002924	0.295	1.38789	75	antigen processing and presentation of exogenous peptide antigen via MHC class I, TAP-dependent	negative regulation of humoral immune response mediated by circulating immunoglobulin	32	1	40	Y
MERS-CoV	BP	GO:0044782	24/798	384/18670	0.0411164	0.675956	0.661466	KIF3A/FAM161B/ATXN10/LCA5L/GORAB/CDKL5/CCP110/BBS1/HSP90AA1/GAS8/PPP2R1A/EHD1/TCTN2/VDAC3/DYNLL1/WDR19/TRAF3IP1/CEP78/TTC8/FOXJ1/TTC21B/TUB/WDR63/TTC36	24	6	GO:0031536	0.343	1.38599	19	cilium organization	positive regulation of exit from mitosis	10	1	10	N
HCoV-229E	BP	GO:0030326	5/282	125/18670	0.0412701	0.507395	0.4918	CRABP2/MSX2/TBX5/HDAC1/IMPAD1	5	17	GO:0006949	0.408	1.38436	38	embryonic limb morphogenesis	syncytium formation	9	1	11	Y
HCoV-229E	BP	GO:0035113	5/282	125/18670	0.0412701	0.507395	0.4918	CRABP2/MSX2/TBX5/HDAC1/IMPAD1	5	17	GO:0006949	0.408	1.38436	0	embryonic appendage morphogenesis	syncytium formation	9	1	11	Y
HCoV-229E	BP	GO:0001942	4/282	86/18670	0.0413164	0.507395	0.4918	NOM1/MSX2/HDAC1/KRT25	4	8	GO:0060088	0.638	1.38388	39	hair follicle development	auditory receptor cell stereocilium organization	9	1	24	Y
MERS-CoV	BP	GO:0032526	9/798	108/18670	0.0417086	0.675956	0.661466	WNT7B/STRA8/TESC/TRIML2/RARA/CLK2/SNW1/CTSH/SLC10A3	9	22	GO:0046677	0.353	1.37977	50	response to retinoic acid	response to antibiotic	4	1	8	Y
MERS-CoV	BP	GO:0050685	4/798	31/18670	0.0417167	0.675956	0.661466	NUDT21/STH/TRA2B/SNW1	4	46	GO:0000381	0.839	1.37969	0	positive regulation of mRNA processing	regulation of alternative mRNA splicing, via spliceosome	2	1	4	Y
MERS-CoV	BP	GO:0090075	4/798	31/18670	0.0417167	0.675956	0.661466	ATP2A1/NEUROG1/PDE4B/KCNJ2	4	32	GO:0001580	0.432	1.37969	1	relaxation of muscle	detection of chemical stimulus involved in sensory perception of bitter taste	11	1	12	Y
MERS-CoV	BP	GO:0007254	15/798	214/18670	0.0418115	0.675956	0.661466	WNT7B/ZEB2/FCGR2B/PYCARD/RPS27A/SH3RF3/MAP3K11/GADD45B/SLAMF1/NPHS1/RAP2A/MAP3K5/BIRC7/PKN1/FKTN	15	3	GO:0010738	0.417	1.78717	55	JNK cascade	regulation of protein kinase A signaling	8	2	16	Y
HCoV-229E	BP	GO:0060326	9/282	304/18670	0.0420116	0.507395	0.4918	NCKAP1L/ARHGEF5/C5/CCL20/RAC1/FCER1G/IL36G/CALCA/EDN3	9	14	GO:0097529	0.675	1.37663	74	cell chemotaxis	myeloid leukocyte migration	8	1	24	Y
MERS-CoV	BP	GO:0043486	6/798	60/18670	0.0424402	0.675956	0.661466	SYCP3/SMARCA5/RBBP7/RNF8/POLE3/TNP1	6	6	GO:0031536	0.299	1.37222	13	histone exchange	positive regulation of exit from mitosis	10	1	10	N
HCoV-229E	BP	GO:0030098	10/282	353/18670	0.0426333	0.507395	0.4918	DOCK2/NCKAP1L/CLEC4E/FZD7/ZC3H8/FBXO7/FCER1G/EP300/IRF4/LEPR	10	1	GO:0002924	0.333	1.37025	8	lymphocyte differentiation	negative regulation of humoral immune response mediated by circulating immunoglobulin	8	1	40	Y
MERS-CoV	BP	GO:0044282	27/798	445/18670	0.0433523	0.675956	0.661466	ECI2/HOGA1/PGM2L1/SLC25A17/ALDH1B1/HMGCLL1/TDO2/MGAT1/MTHFS/CYP26C1/ECHDC1/EHHADH/SARDH/ACAA2/TGFB1/ASRGL1/GSTZ1/MECR/HAO1/CYP27A1/GAPDHS/GK2/ALDH1L1/FAH/UPP2/APOE/FUT6	27	11	GO:0042219	0.47	1.36299	0	small molecule catabolic process	cellular modified amino acid catabolic process	10	1	20	Y
MERS-CoV	BP	GO:0008589	7/798	76/18670	0.0435	0.675956	0.661466	GPR161/GORAB/SCUBE1/RAB34/GAS8/TRAF3IP1/TTC21B	7	25	GO:0090100	0.415	1.36151	21	regulation of smoothened signaling pathway	positive regulation of transmembrane receptor protein serine/threonine kinase signaling pathway	6	1	8	Y
MERS-CoV	BP	GO:0010970	12/798	161/18670	0.0437072	0.675956	0.661466	SYBU/KIF3A/RAB1A/LCA5L/HIF1A/KIF5B/HSPA8/DYNLL1/WDR19/TRAF3IP1/TTC21B/TUB	12	14	GO:0097529	0.567	1.35945	0	transport along microtubule	myeloid leukocyte migration	16	1	24	Y
HCoV-229E	BP	GO:0003179	3/282	52/18670	0.0438091	0.507395	0.4918	TBX5/RB1/DCHS1	3	16	GO:0070306	0.319	1.35844	7	heart valve morphogenesis	lens fiber cell differentiation	5	1	12	Y
HCoV-229E	BP	GO:0015872	3/282	52/18670	0.0438091	0.507395	0.4918	FGF20/CHRNB2/SLC18A2	3	27	GO:2001138	0.4	1.35844	4	dopamine transport	regulation of phospholipid transport	14	1	21	Y
HCoV-229E	BP	GO:0032653	3/282	52/18670	0.0438091	0.507395	0.4918	CD34/FCER1G/IRF4	3	47	GO:0032733	0.974	1.35844	1	regulation of interleukin-10 production	positive regulation of interleukin-10 production	3	1	5	Y
HCoV-229E	BP	GO:0035176	3/282	52/18670	0.0438091	0.507395	0.4918	NRXN3/NRXN2/CHRNB2	3	60	GO:0035176	1	1.35844	53	social behavior	social behavior	2	1	2	N
HCoV-229E	BP	GO:0055078	3/282	52/18670	0.0438091	0.507395	0.4918	NEDD4L/AGTR2/SCNN1A	3	2	GO:0030104	0.561	1.35844	14	sodium ion homeostasis	water homeostasis	13	1	26	Y
HCoV-229E	BP	GO:0072132	3/282	52/18670	0.0438091	0.507395	0.4918	MSX2/ACVRL1/DCHS1	3	8	GO:0060088	0.486	1.35844	0	mesenchyme morphogenesis	auditory receptor cell stereocilium organization	9	1	24	Y
HCoV-229E	BP	GO:2000677	3/282	52/18670	0.0438091	0.507395	0.4918	MSX2/RB1/EP300	3	13	GO:0043547	0.476	1.35844	3	regulation of transcription regulatory region DNA binding	positive regulation of GTPase activity	5	1	6	Y
MERS-CoV	BP	GO:0030177	13/798	179/18670	0.0438837	0.675956	0.661466	PSMA8/PSMB1/TNFAIP3/ZEB2/SRC/PSMD11/GPC5/PSMA7/LRRK1/CAPRIN2/PSMB11/ZBED2/CSNK1G1	13	25	GO:0090100	0.571	1.3577	45	positive regulation of Wnt signaling pathway	positive regulation of transmembrane receptor protein serine/threonine kinase signaling pathway	6	1	8	Y
HCoV-229E	BP	GO:1903050	7/282	214/18670	0.0443167	0.507395	0.4918	DAB2IP/NUB1/NKD2/KCNE2/SDCBP/FMR1/HERPUD1	7	11	GO:0042219	0.549	1.35343	0	regulation of proteolysis involved in cellular protein catabolic process	cellular modified amino acid catabolic process	10	1	20	Y
HCoV-229E	BP	GO:2001020	7/282	214/18670	0.0443167	0.507395	0.4918	BCL2L1/WRAP53/TIMELESS/FMN2/EYA2/ING2/FMR1	7	40	GO:2000781	0.857	1.35343	13	regulation of response to DNA damage stimulus	positive regulation of double-strand break repair	6	1	7	Y
HCoV-229E	BP	GO:0022404	4/282	88/18670	0.0443407	0.507395	0.4918	NOM1/MSX2/HDAC1/KRT25	4	61	GO:0022404	0.999	1.3532	0	molting cycle process	molting cycle process	2	1	2	N
HCoV-229E	BP	GO:0022405	4/282	88/18670	0.0443407	0.507395	0.4918	NOM1/MSX2/HDAC1/KRT25	4	61	GO:0022404	0.999	1.3532	4	hair cycle process	molting cycle process	2	1	2	N
HCoV-229E	BP	GO:0098773	4/282	88/18670	0.0443407	0.507395	0.4918	NOM1/MSX2/HDAC1/KRT25	4	8	GO:0060088	0.638	1.3532	1	skin epidermis development	auditory receptor cell stereocilium organization	9	1	24	Y
HCoV-229E	BP	GO:0072659	8/282	260/18670	0.0444064	0.507395	0.4918	BCL2L1/NHLRC1/SCN3B/NKD2/FCER1G/KCNIP4/ARHGAP44/DCHS1	8	33	GO:0061512	0.559	1.35255	169	protein localization to plasma membrane	protein localization to cilium	1	1	5	Y
MERS-CoV	BP	GO:0007096	3/798	19/18670	0.0452481	0.675956	0.661466	UBE2C/NEUROG1/TGFB1	3	6	GO:0031536	0.937	1.3444	13	regulation of exit from mitosis	positive regulation of exit from mitosis	10	1	10	N
MERS-CoV	BP	GO:0032930	3/798	19/18670	0.0452481	0.675956	0.661466	CD177/TYROBP/TGFB1	3	49	GO:1903426	0.802	1.3444	21	positive regulation of superoxide anion generation	regulation of reactive oxygen species biosynthetic process	1	1	3	Y
MERS-CoV	BP	GO:0035269	3/798	19/18670	0.0452481	0.675956	0.661466	DPM1/DPM2/FKTN	3	21	GO:1902949	0.275	1.3444	26	protein O-linked mannosylation	positive regulation of tau-protein kinase activity	14	1	15	Y
MERS-CoV	BP	GO:0045414	3/798	19/18670	0.0452481	0.675956	0.661466	APOA2/TLR8/IL17F	3	47	GO:0032733	0.516	1.3444	1	regulation of interleukin-8 biosynthetic process	positive regulation of interleukin-10 production	2	1	5	Y
MERS-CoV	BP	GO:0098581	3/798	19/18670	0.0452481	0.675956	0.661466	PGLYRP1/NLRC4/PGLYRP2	3	7	GO:0033280	0.369	1.3444	0	detection of external biotic stimulus	response to vitamin D	10	1	10	N
MERS-CoV	BP	GO:1902644	3/798	19/18670	0.0452481	0.675956	0.661466	CBR4/WNT4/DKK3	3	18	GO:0009069	0.412	1.3444	0	tertiary alcohol metabolic process	serine family amino acid metabolic process	16	1	17	Y
MERS-CoV	BP	GO:1905939	3/798	19/18670	0.0452481	0.675956	0.661466	WNT4/SRC/AMH	3	12	GO:0035092	0.504	1.3444	0	regulation of gonad development	sperm chromatin condensation	8	1	8	N
MERS-CoV	BP	GO:2000010	3/798	19/18670	0.0452481	0.675956	0.661466	TYROBP/LRIG2/RANGRF	3	33	GO:0061512	0.465	1.3444	20	positive regulation of protein localization to cell surface	protein localization to cilium	4	1	5	Y
MERS-CoV	BP	GO:0007178	22/798	349/18670	0.0452969	0.675956	0.661466	TWSG1/FKBP8/MSTN/PTK2/GLG1/RPS27A/SRC/AMH/FAM83G/GDF15/MYH6/EGR1/GCNT2/RGMB/TGFB1/TDGF1/ATOH8/ZYX/SNW1/PARD6A/DKK3/IL17F	22	25	GO:0090100	0.854	1.34393	10	transmembrane receptor protein serine/threonine kinase signaling pathway	positive regulation of transmembrane receptor protein serine/threonine kinase signaling pathway	6	1	8	Y
MERS-CoV	BP	GO:0006903	8/798	93/18670	0.0454045	0.675956	0.661466	ARFGAP3/RAB1A/TBC1D20/TFG/F8/LMAN1/SEC13/COL7A1	8	42	GO:0048199	0.986	1.3429	8	vesicle targeting	vesicle targeting, to, from or within Golgi	10	1	10	N
MERS-CoV	BP	GO:0051668	8/798	93/18670	0.0454045	0.675956	0.661466	PIGR/CACNG5/RAB1A/TBC1D20/TGFB1/WDR19/SEC13/APOE	8	42	GO:0048199	0.415	1.3429	3	localization within membrane	vesicle targeting, to, from or within Golgi	10	1	10	N
MERS-CoV	BP	GO:0016266	6/798	61/18670	0.0454418	0.675956	0.661466	GALNT9/POFUT1/MUC6/GALNT8/GALNT4/B3GNT8	6	21	GO:1902949	0.29	1.34254	63	O-glycan processing	positive regulation of tau-protein kinase activity	14	1	15	Y
MERS-CoV	BP	GO:0030888	6/798	61/18670	0.0454418	0.675956	0.661466	TYROBP/FCGR2B/TFRC/TNFRSF13B/FCRL3/PKN1	6	4	GO:0070664	0.819	1.34254	5	regulation of B cell proliferation	negative regulation of leukocyte proliferation	12	1	13	Y
MERS-CoV	BP	GO:0022408	13/798	180/18670	0.0455379	0.675956	0.661466	TWSG1/MYADM/FGL2/PTK2/CD274/FCGR2B/PTPN6/SOCS1/TGFB1/PLA2G2F/FOXJ1/CDH1/PODXL	13	58	GO:0016339	0.639	1.34163	16	negative regulation of cell-cell adhesion	calcium-dependent cell-cell adhesion via plasma membrane cell adhesion molecules	2	1	3	Y
MERS-CoV	BP	GO:2001257	13/798	180/18670	0.0455379	0.675956	0.661466	ANXA3/CACNG5/MMP9/STOM/JSRP1/ADRB2/GRIA4/RNF207/PDE4B/SHANK1/CRHBP/KIF5B/TRDN	13	27	GO:2001138	0.605	1.34163	2	regulation of cation channel activity	regulation of phospholipid transport	7	1	21	Y
MERS-CoV	BP	GO:0033628	5/798	46/18670	0.0455718	0.675956	0.661466	DPP4/TESC/PTK2/PTPN6/PODXL	5	58	GO:0016339	0.499	1.3413	14	regulation of cell adhesion mediated by integrin	calcium-dependent cell-cell adhesion via plasma membrane cell adhesion molecules	2	1	3	Y
MERS-CoV	BP	GO:0051646	5/798	46/18670	0.0455718	0.675956	0.661466	SYBU/ATP2A1/HIF1A/MFN1/MEF2A	5	42	GO:0048199	0.671	1.3413	10	mitochondrion localization	vesicle targeting, to, from or within Golgi	10	1	10	N
MERS-CoV	BP	GO:0071675	5/798	46/18670	0.0455718	0.675956	0.661466	MSTN/TGFB1/CXCL10/RARRES2/C3AR1	5	14	GO:0097529	0.733	1.3413	0	regulation of mononuclear cell migration	myeloid leukocyte migration	16	1	24	Y
HCoV-229E	BP	GO:0030195	3/282	53/18670	0.0459366	0.507395	0.4918	KRT1/ADAMTS18/CD34	3	2	GO:0030104	0.353	1.33784	17	negative regulation of blood coagulation	water homeostasis	13	1	26	Y
MERS-CoV	BP	GO:0002323	4/798	32/18670	0.0461228	0.675956	0.661466	IFNA21/PGLYRP1/RAB27A/PGLYRP2	4	1	GO:0002924	0.451	1.33608	19	natural killer cell activation involved in immune response	negative regulation of humoral immune response mediated by circulating immunoglobulin	32	1	40	Y
MERS-CoV	BP	GO:0042491	4/798	32/18670	0.0461228	0.675956	0.661466	PDZD7/MYO7A/STRC/TRIOBP	4	8	GO:0060088	0.935	1.33608	5	inner ear auditory receptor cell differentiation	auditory receptor cell stereocilium organization	15	1	24	Y
MERS-CoV	BP	GO:0042744	4/798	32/18670	0.0461228	0.675956	0.661466	TPO/GPX3/HBG1/LPO	4	11	GO:0042219	0.388	1.33608	37	hydrogen peroxide catabolic process	cellular modified amino acid catabolic process	10	1	20	Y
MERS-CoV	BP	GO:0065005	4/798	32/18670	0.0461228	0.675956	0.661466	APOM/APOA2/SNX9/APOE	4	38	GO:1904837	0.477	1.33608	1	protein-lipid complex assembly	beta-catenin-TCF complex assembly	3	1	4	Y
MERS-CoV	BP	GO:0071295	4/798	32/18670	0.0461228	0.675956	0.661466	KANK2/BGLAP/VDR/SNW1	4	7	GO:0033280	0.876	1.33608	1	cellular response to vitamin	response to vitamin D	10	1	10	N
MERS-CoV	BP	GO:0086019	4/798	32/18670	0.0461228	0.675956	0.661466	GJC1/RANGRF/RNF207/CACNA1G	4	32	GO:0001580	0.449	1.33608	3	cell-cell signaling involved in cardiac conduction	detection of chemical stimulus involved in sensory perception of bitter taste	11	1	12	Y
MERS-CoV	BP	GO:0060348	15/798	217/18670	0.0462499	0.675956	0.661466	NEUROG1/NAB2/TYROBP/GLG1/SRC/PTPN6/RYR1/RARA/NPPC/COL12A1/BGLAP/TGFB1/LRRK1/COL7A1/PITX2	15	16	GO:0070306	0.339	1.33489	43	bone development	lens fiber cell differentiation	7	1	12	Y
MERS-CoV	BP	GO:0042326	28/798	468/18670	0.0465707	0.675956	0.661466	SIRT3/TESC/TNFAIP3/FKBP8/MYADM/MSTN/PYCARD/PTPN6/GADD45B/SOCS1/PPP2R1A/SIRT6/TGFB1/AHSG/TIMP3/DUSP26/DYNLL1/PPP2R5D/LRRK1/TRAF3IP1/PKN1/FKTN/PPM1E/CBLB/APOE/C3orf33/PARD6A/DUSP14	28	5	GO:0006470	0.505	1.33189	18	negative regulation of phosphorylation	protein dephosphorylation	7	1	13	Y
MERS-CoV	BP	GO:0007179	14/798	199/18670	0.0468718	0.675956	0.661466	TWSG1/MSTN/PTK2/GLG1/RPS27A/SRC/GDF15/GCNT2/TGFB1/ZYX/SNW1/PARD6A/DKK3/IL17F	14	25	GO:0090100	0.785	1.32909	134	transforming growth factor beta receptor signaling pathway	positive regulation of transmembrane receptor protein serine/threonine kinase signaling pathway	6	1	8	Y
MERS-CoV	BP	GO:0006066	23/798	370/18670	0.0471321	0.675956	0.661466	ALDH1B1/CBR4/ASAH2B/NPC1/DPM1/WNT4/IDH1/DPM2/NAPEPLD/SLC34A1/ACAA2/SPR/VDR/HAO1/CYP27A1/APOA2/GK2/MSMO1/RAN/SCD/APOE/MINPP1/DKK3	23	18	GO:0009069	0.517	1.32668	6	alcohol metabolic process	serine family amino acid metabolic process	16	1	17	Y
HCoV-229E	BP	GO:0017157	7/282	217/18670	0.0471381	0.507395	0.4918	RAB3GAP1/APBA1/CHRNB2/FCER1G/SDCBP/FMR1/CD177	7	35	GO:0050766	0.758	1.32663	31	regulation of exocytosis	positive regulation of phagocytosis	4	1	9	Y
HCoV-229E	BP	GO:0071805	7/282	217/18670	0.0471381	0.507395	0.4918	NEDD4L/KCNA3/KCNE2/KCNG3/KCNIP4/EDN3/LRRC26	7	27	GO:2001138	0.446	1.32663	153	potassium ion transmembrane transport	regulation of phospholipid transport	14	1	21	Y
HCoV-229E	BP	GO:0042157	5/282	130/18670	0.0474675	0.507395	0.4918	RAB3GAP1/ZDHHC15/APOL2/APOL4/APOL3	5	53	GO:0042159	0.843	1.3236	20	lipoprotein metabolic process	lipoprotein catabolic process	1	1	2	Y
HCoV-229E	BP	GO:0001656	4/282	90/18670	0.0474861	0.507395	0.4918	ACAT1/HNF1B/CD34/AGTR2	4	16	GO:0070306	0.333	1.32343	28	metanephros development	lens fiber cell differentiation	5	1	12	Y
HCoV-229E	BP	GO:0051703	3/282	54/18670	0.0481143	0.507395	0.4918	NRXN3/NRXN2/CHRNB2	3	60	GO:0035176	0.997	1.31773	0	intraspecies interaction between organisms	social behavior	2	1	2	N
HCoV-229E	BP	GO:0090329	3/282	54/18670	0.0481143	0.507395	0.4918	LIG3/TIMELESS/RFC3	3	52	GO:0006275	0.95	1.31773	1	regulation of DNA-dependent DNA replication	regulation of DNA replication	2	1	2	N
HCoV-229E	BP	GO:1900047	3/282	54/18670	0.0481143	0.507395	0.4918	KRT1/ADAMTS18/CD34	3	2	GO:0030104	0.354	1.31773	1	negative regulation of hemostasis	water homeostasis	13	1	26	Y
MERS-CoV	BP	GO:0006521	6/798	62/18670	0.0485723	0.675956	0.661466	PSMA8/PSMB1/PSMD11/BHMT/PSMA7/PSMB11	6	18	GO:0009069	0.692	1.31361	51	regulation of cellular amino acid metabolic process	serine family amino acid metabolic process	16	1	17	Y
MERS-CoV	BP	GO:0035264	11/798	146/18670	0.0487589	0.675956	0.661466	ETNK2/FKBP8/ADRB2/HELT/RARA/NPPC/ERCC1/STC2/SLC4A10/GDF15/SOS1	11	37	GO:0040015	0.839	1.31195	83	multicellular organism growth	negative regulation of multicellular organism growth	4	1	4	N
MERS-CoV	BP	GO:0016054	18/798	275/18670	0.0488244	0.675956	0.661466	ECI2/HOGA1/SLC25A17/HMGCLL1/TDO2/MTHFS/CYP26C1/ECHDC1/EHHADH/SARDH/ACAA2/TGFB1/ASRGL1/GSTZ1/MECR/HAO1/ALDH1L1/FAH	18	11	GO:0042219	0.493	1.31136	0	organic acid catabolic process	cellular modified amino acid catabolic process	10	1	20	Y
MERS-CoV	BP	GO:0046395	18/798	275/18670	0.0488244	0.675956	0.661466	ECI2/HOGA1/SLC25A17/HMGCLL1/TDO2/MTHFS/CYP26C1/ECHDC1/EHHADH/SARDH/ACAA2/TGFB1/ASRGL1/GSTZ1/MECR/HAO1/ALDH1L1/FAH	18	11	GO:0042219	0.493	1.31136	2	carboxylic acid catabolic process	cellular modified amino acid catabolic process	10	1	20	Y
MERS-CoV	BP	GO:0000271	7/798	78/18670	0.0489317	0.675956	0.661466	NDST3/GYS2/PGM2L1/NDST1/HAS3/TGFB1/B3GNT8	7	51	GO:0044264	0.961	1.31041	0	polysaccharide biosynthetic process	cellular polysaccharide metabolic process	1	1	6	Y
MERS-CoV	BP	GO:0006487	7/798	78/18670	0.0489317	0.675956	0.661466	STT3B/MGAT1/DPM1/DPM2/LMAN1/PMM2/MAN1C1	7	43	GO:0006486	0.9	1.31041	45	protein N-linked glycosylation	protein glycosylation	4	1	4	N
HCoV-229E	BP	GO:0001654	10/282	362/18670	0.0490323	0.507395	0.4918	RAB3GAP1/ADAMTS18/SCO2/LPCAT1/ACVRL1/GRHL3/HDAC1/PITX2/BFSP1/MYH15	10	16	GO:0070306	0.802	1.30952	34	eye development	lens fiber cell differentiation	5	1	12	Y
HCoV-229E	BP	GO:0031331	10/282	362/18670	0.0490323	0.507395	0.4918	RAB3GAP1/HSP90AA1/DAB2IP/CNOT7/NUB1/NKD2/KCNE2/FBXO7/FMR1/HERPUD1	10	11	GO:0042219	0.457	1.30952	0	positive regulation of cellular catabolic process	cellular modified amino acid catabolic process	10	1	20	Y
HCoV-229E	BP	GO:0048814	4/282	91/18670	0.049104	0.507395	0.4918	NEDD4L/CHRNB2/FMR1/ARHGAP44	4	17	GO:0006949	0.395	1.30888	22	regulation of dendrite morphogenesis	syncytium formation	9	1	11	Y
HCoV-229E	BP	GO:0051899	4/282	91/18670	0.049104	0.507395	0.4918	NEDD4L/SCN3B/CHRNB2/CACNB4	4	2	GO:0030104	0.367	1.30888	22	membrane depolarization	water homeostasis	13	1	26	Y
MERS-CoV	BP	GO:0098868	5/798	47/18670	0.0492782	0.675956	0.661466	RARA/NPPC/COL12A1/COL7A1/DDR2	5	37	GO:0040015	0.586	1.30734	3	bone growth	negative regulation of multicellular organism growth	4	1	4	N
MERS-CoV	BP	GO:1903115	5/798	47/18670	0.0492782	0.675956	0.661466	ATP2A1/RANGRF/RNF207/PDE4B/KCNJ2	5	14	GO:0097529	0.5	1.30734	0	regulation of actin filament-based movement	myeloid leukocyte migration	16	1	24	Y
MERS-CoV	BP	GO:0007584	15/798	219/18670	0.0493871	0.675956	0.661466	KANK2/TBXA2R/SETDB1/TTPA/VCAM1/P2RY4/RARA/SLC34A1/ERCC1/STC2/BGLAP/TGFB1/CXCL10/VDR/SNW1	15	7	GO:0033280	0.879	1.30639	64	response to nutrient	response to vitamin D	10	1	10	N
HCoV-229E	BP	GO:0010921	6/282	175/18670	0.0500729	0.507395	0.4918	PPP1R1A/NCKAP1L/SLC39A10/AGTR2/PPP1R15B/ELFN2	6	5	GO:0006470	0.858	1.3004	3	regulation of phosphatase activity	protein dephosphorylation	6	1	13	Y
MERS-CoV	BP	GO:0016236	19/798	295/18670	0.050112	0.675956	0.661466	QSOX1/RALB/STAM2/RAB1A/ADRB2/NPC1/MAP1LC3A/TP53INP2/ATG4B/HIF1A/SRC/MFN1/TOMM5/WDR45B/DYNLL1/EI24/DCN/TMEM41B/LAMTOR2	19	50	GO:0006914	0.936	1.30006	115	macroautophagy	autophagy	2	1	4	Y
HCoV-229E	BP	GO:0008544	12/282	464/18670	0.0501154	0.507395	0.4918	LAMB3/KRT1/LCE6A/NOM1/CRABP2/MSX2/GRHL3/KRTAP13-4/PDZD7/HDAC1/PITX2/KRT25	12	8	GO:0060088	0.723	1.30003	80	epidermis development	auditory receptor cell stereocilium organization	9	1	24	Y
HCoV-229E	BP	GO:0002011	3/282	55/18670	0.0503419	0.507395	0.4918	ARHGAP12/MSX2/ACVRL1	3	8	GO:0060088	0.467	1.29807	9	morphogenesis of an epithelial sheet	auditory receptor cell stereocilium organization	9	1	24	Y
HCoV-229E	BP	GO:0032613	3/282	55/18670	0.0503419	0.507395	0.4918	CD34/FCER1G/IRF4	3	47	GO:0032733	0.969	1.29807	3	interleukin-10 production	positive regulation of interleukin-10 production	3	1	5	Y
MERS-CoV	BP	GO:0050810	8/798	95/18670	0.0503925	0.675956	0.661466	WNT4/SF1/EGR1/VDR/RAN/SCD/APOE/DKK3	8	41	GO:0044242	0.553	1.29763	9	regulation of steroid biosynthetic process	cellular lipid catabolic process	5	1	5	N
MERS-CoV	BP	GO:0050868	9/798	112/18670	0.0505716	0.675956	0.661466	TWSG1/FGL2/CD274/FCGR2B/PTPN6/SOCS1/TGFB1/PLA2G2F/FOXJ1	9	15	GO:0050869	0.861	1.29609	17	negative regulation of T cell activation	negative regulation of B cell activation	10	1	14	Y
MERS-CoV	BP	GO:1990748	9/798	112/18670	0.0505716	0.675956	0.661466	TXNDC2/APOM/TPO/GPX3/HBG1/IYD/GSTZ1/APOE/LPO	9	22	GO:0046677	0.352	1.29609	1	cellular detoxification	response to antibiotic	4	1	8	Y
MERS-CoV	BP	GO:0010212	11/798	147/18670	0.0507672	0.675956	0.661466	RHOB/ELK1/VCAM1/GTF2H5/ERCC1/EGR1/TGFB1/CXCL10/CLK2/RNF8/POLE3	11	29	GO:0061418	0.611	1.29442	47	response to ionizing radiation	regulation of transcription from RNA polymerase II promoter in response to hypoxia	4	1	4	N
MERS-CoV	BP	GO:0090263	11/798	147/18670	0.0507672	0.675956	0.661466	PSMA8/PSMB1/SRC/PSMD11/GPC5/PSMA7/LRRK1/CAPRIN2/PSMB11/ZBED2/CSNK1G1	11	25	GO:0090100	0.557	1.29442	163	positive regulation of canonical Wnt signaling pathway	positive regulation of transmembrane receptor protein serine/threonine kinase signaling pathway	6	1	8	Y
MERS-CoV	BP	GO:0030851	4/798	33/18670	0.0507776	0.675956	0.661466	TESC/CEBPE/GATA1/RARA	4	1	GO:0002924	0.285	1.29433	9	granulocyte differentiation	negative regulation of humoral immune response mediated by circulating immunoglobulin	32	1	40	Y
MERS-CoV	BP	GO:0035774	4/798	33/18670	0.0507776	0.675956	0.661466	SYBU/HIF1A/KIF5B/DYNLL1	4	27	GO:2001138	0.412	1.29433	36	positive regulation of insulin secretion involved in cellular response to glucose stimulus	regulation of phospholipid transport	7	1	21	Y
MERS-CoV	BP	GO:0051443	4/798	33/18670	0.0507776	0.675956	0.661466	UBE2C/FZR1/RAB1A/MAGEC2	4	21	GO:1902949	0.554	1.29433	22	positive regulation of ubiquitin-protein transferase activity	positive regulation of tau-protein kinase activity	14	1	15	Y
MERS-CoV	BP	GO:0060603	4/798	33/18670	0.0507776	0.675956	0.661466	WNT4/SRC/TGFB1/VDR	4	8	GO:0060088	0.471	1.29433	5	mammary gland duct morphogenesis	auditory receptor cell stereocilium organization	15	1	24	Y
HCoV-229E	CC	GO:0034703	11/291	220/19717	0.000446941	0.0975938	0.0900587	KCNA3/SCN3B/CACNA2D3/KCNE2/KCNG3/GRIN3B/KCNIP4/HERPUD1/CACNB4/SCNN1A/LRRC26	11	1	GO:0034703	0.996	3.34975	10	cation channel complex	cation channel complex	8	1	14	Y
HCoV-229E	CC	GO:0034702	12/291	301/19717	0.00180532	0.191398	0.17662	KCNA3/SCN3B/CACNA2D3/CHRNB2/KCNE2/KCNG3/GRIN3B/KCNIP4/HERPUD1/CACNB4/SCNN1A/LRRC26	12	1	GO:0034703	0.971	2.74345	13	ion channel complex	cation channel complex	8	1	14	Y
MERS-CoV	CC	GO:1904724	8/826	55/19717	0.00194914	0.369219	0.356495	QSOX1/MMP9/PGLYRP1/IDH1/PTPN6/TNFAIP6/ARMC8/CTSH	8	2	GO:1904724	0.999	2.71016	55	tertiary granule lumen	tertiary granule lumen	19	1	22	Y
MERS-CoV	CC	GO:0034774	25/826	321/19717	0.00226731	0.369219	0.356495	QSOX1/FTL/PSMB1/DNASE1L1/PYCARD/PGLYRP1/IDH1/PSMD11/PTPN6/F8/OLA1/PPIE/A2M/HSP90AA1/TGFB1/AHSG/RAB27A/TIMP3/HSPA8/RARRES2/ITIH3/ARMC8/CTSH/STK11IP/S100A11	25	2	GO:1904724	0.649	2.64449	116	secretory granule lumen	tertiary granule lumen	19	1	22	Y
MERS-CoV	CC	GO:0060205	25/826	325/19717	0.00267346	0.369219	0.356495	QSOX1/FTL/PSMB1/DNASE1L1/PYCARD/PGLYRP1/IDH1/PSMD11/PTPN6/F8/OLA1/PPIE/A2M/HSP90AA1/TGFB1/AHSG/RAB27A/TIMP3/HSPA8/RARRES2/ITIH3/ARMC8/CTSH/STK11IP/S100A11	25	2	GO:1904724	0.436	2.57293	4	cytoplasmic vesicle lumen	tertiary granule lumen	19	1	22	Y
MERS-CoV	CC	GO:0031983	25/826	327/19717	0.00289868	0.369219	0.356495	QSOX1/FTL/PSMB1/DNASE1L1/PYCARD/PGLYRP1/IDH1/PSMD11/PTPN6/F8/OLA1/PPIE/A2M/HSP90AA1/TGFB1/AHSG/RAB27A/TIMP3/HSPA8/RARRES2/ITIH3/ARMC8/CTSH/STK11IP/S100A11	25	2	GO:1904724	0.364	2.5378	1	vesicle lumen	tertiary granule lumen	19	1	22	Y
MERS-CoV	CC	GO:0042581	15/826	160/19717	0.00301482	0.369219	0.356495	QSOX1/ANXA3/CD177/STOM/DNASE1L1/PGLYRP1/PTPN6/PGRMC1/RAP1A/RAB27A/ATP8A1/CEACAM8/C3AR1/ARMC8/LAMTOR2	15	2	GO:1904724	0.614	2.52074	14	specific granule	tertiary granule lumen	19	1	22	Y
HCoV-229E	CC	GO:1902495	12/291	324/19717	0.00329732	0.218973	0.202066	KCNA3/SCN3B/CACNA2D3/CHRNB2/KCNE2/KCNG3/GRIN3B/KCNIP4/HERPUD1/CACNB4/SCNN1A/LRRC26	12	1	GO:0034703	0.964	2.48184	3	transmembrane transporter complex	cation channel complex	8	1	14	Y
MERS-CoV	CC	GO:0070820	15/826	164/19717	0.0038103	0.369219	0.356495	QSOX1/CD177/MMP9/STOM/PGLYRP1/IDH1/ATAD3B/PTPN6/SIGLEC5/DYNLL1/TNFAIP6/CEACAM8/ARMC8/CTSH/LAMTOR2	15	2	GO:1904724	0.905	2.41904	4	tertiary granule	tertiary granule lumen	19	1	22	Y
HCoV-229E	CC	GO:1990351	12/291	332/19717	0.00400531	0.218973	0.202066	KCNA3/SCN3B/CACNA2D3/CHRNB2/KCNE2/KCNG3/GRIN3B/KCNIP4/HERPUD1/CACNB4/SCNN1A/LRRC26	12	1	GO:0034703	0.962	2.39736	0	transporter complex	cation channel complex	8	1	14	Y
MERS-CoV	CC	GO:0030135	22/826	289/19717	0.00526704	0.369219	0.356495	PACS1/ARFGAP3/ADRB2/AAK1/TMED5/TFRC/SNAP91/F8/LMAN1/HLA-C/TMED7/RAB27A/HSPA8/DENND1B/COPA/VAMP3/ABCB4/SEC13/COL7A1/SNX9/APOE/VPS33B	22	2	GO:1904724	0.442	2.27843	3	coated vesicle	tertiary granule lumen	19	1	22	Y
MERS-CoV	CC	GO:0005839	4/826	20/19717	0.00866306	0.376127	0.363165	PSMA8/PSMB1/PSMA7/PSMB11	4	1	GO:0034703	0.299	2.06233	38	proteasome core complex	cation channel complex	6	1	14	Y
MERS-CoV	CC	GO:0071682	4/826	20/19717	0.00866306	0.376127	0.363165	PGLYRP1/HSP90AA1/SAA1/APOE	4	2	GO:1904724	0.356	2.06233	16	endocytic vesicle lumen	tertiary granule lumen	19	1	22	Y
HCoV-229E	CC	GO:0008076	5/291	87/19717	0.00934873	0.305231	0.281664	KCNA3/KCNE2/KCNG3/KCNIP4/LRRC26	5	1	GO:0034703	0.916	2.02925	127	voltage-gated potassium channel complex	cation channel complex	8	1	14	Y
HCoV-229E	CC	GO:0043197	7/291	159/19717	0.00945395	0.305231	0.281664	APBA1/RPH3A/RAC1/GRM3/FMR1/CTTNBP2/ARHGAP44	7	3	GO:0043197	0.998	2.02439	158	dendritic spine	dendritic spine	2	1	6	Y
HCoV-229E	CC	GO:0042734	7/291	161/19717	0.0100847	0.305231	0.281664	KCNA3/KCTD8/APBA1/CHRNB2/GRM3/FMR1/ADCY8	7	4	GO:0042734	0.998	1.99634	78	presynaptic membrane	presynaptic membrane	4	1	6	Y
HCoV-229E	CC	GO:0044309	7/291	161/19717	0.0100847	0.305231	0.281664	APBA1/RPH3A/RAC1/GRM3/FMR1/CTTNBP2/ARHGAP44	7	3	GO:0043197	0.994	1.99634	7	neuron spine	dendritic spine	2	1	6	Y
MERS-CoV	CC	GO:0060170	8/826	72/19717	0.0103054	0.376127	0.363165	GPR161/NAPEPLD/BBS1/DRD5/EHD1/TCTN2/TTC8/TAS2R46	8	3	GO:0043197	0.448	1.98693	57	ciliary membrane	dendritic spine	4	1	6	Y
MERS-CoV	CC	GO:0005922	4/826	21/19717	0.0103529	0.376127	0.363165	GJC1/GJC2/GJD2/GJB7	4	4	GO:0042734	0.395	1.98494	22	connexin complex	presynaptic membrane	2	1	6	Y
MERS-CoV	CC	GO:0008287	6/826	45/19717	0.0107312	0.376127	0.363165	PPP1R12A/PPP2R2C/PPP3R1/PPP2R1A/CNEP1R1/PPP2R5D	6	1	GO:0034703	0.3	1.96935	2	protein serine/threonine phosphatase complex	cation channel complex	6	1	14	Y
MERS-CoV	CC	GO:0097542	6/826	45/19717	0.0107312	0.376127	0.363165	KIF3A/CDKL5/DYNLL1/WDR19/TRAF3IP1/TTC21B	6	3	GO:0043197	0.431	1.96935	46	ciliary tip	dendritic spine	4	1	6	Y
MERS-CoV	CC	GO:1903293	6/826	45/19717	0.0107312	0.376127	0.363165	PPP1R12A/PPP2R2C/PPP3R1/PPP2R1A/CNEP1R1/PPP2R5D	6	1	GO:0034703	0.3	1.96935	0	phosphatase complex	cation channel complex	6	1	14	Y
MERS-CoV	CC	GO:0005769	24/826	350/19717	0.0127359	0.425136	0.410485	CLCN5/STAM2/RHOB/SNX20/LAPTM4B/RAB1A/ADRB2/RAB22A/CD274/TFRC/MYO1B/NAPEPLD/VCAM1/STAMBP/HLA-C/SNX12/EHD1/RAP1A/MIB2/HSD17B6/APOA2/RIN3/APOE/VPS33B	24	2	GO:1904724	0.442	1.89497	274	early endosome	tertiary granule lumen	19	1	22	Y
HCoV-229E	CC	GO:0034705	5/291	96/19717	0.0139071	0.340819	0.314505	KCNA3/KCNE2/KCNG3/KCNIP4/LRRC26	5	1	GO:0034703	0.926	1.85676	6	potassium channel complex	cation channel complex	8	1	14	Y
HCoV-229E	CC	GO:0030133	12/291	392/19717	0.0140266	0.340819	0.314505	BCL2L1/APBA1/HLA-DQA2/VMA21/NKD2/RPH3A/PRG2/CTTNBP2/SLC18A2/TMEM30A/COPZ1/SYPL2	12	2	GO:1904724	0.451	1.85305	96	transport vesicle	tertiary granule lumen	3	1	22	Y
HCoV-229E	CC	GO:0098793	14/291	491/19717	0.0147622	0.340819	0.314505	KCNA3/BCL2L1/KCTD8/APBA1/NRXN2/CHRNB2/RPH3A/GRM3/FMR1/CTTNBP2/ARHGAP44/SLC18A2/ADCY8/SYPL2	14	4	GO:0042734	0.864	1.83085	98	presynapse	presynaptic membrane	4	1	6	Y
HCoV-229E	CC	GO:0010494	4/291	66/19717	0.0163784	0.340819	0.314505	TIAL1/PABPC5/ZFAND1/FMR1	4	5	GO:0010494	0.999	1.78573	76	cytoplasmic stress granule	cytoplasmic stress granule	6	1	6	N
HCoV-229E	CC	GO:0030016	8/291	224/19717	0.01847	0.340819	0.314505	SCO2/PGM5/IGFN1/AKAP4/SCN3B/ARHGEF25/SYNC/MYH15	8	5	GO:0010494	0.602	1.73353	34	myofibril	cytoplasmic stress granule	6	1	6	N
MERS-CoV	CC	GO:0005767	3/826	14/19717	0.0188672	0.532123	0.513785	FTL/MAP1LC3A/CRHBP	3	6	GO:0005767	1	1.72429	1	secondary lysosome	secondary lysosome	3	1	3	N
MERS-CoV	CC	GO:0031089	3/826	14/19717	0.0188672	0.532123	0.513785	TIMP3/RARRES2/ITIH3	3	2	GO:1904724	0.52	1.72429	14	platelet dense granule lumen	tertiary granule lumen	19	1	22	Y
MERS-CoV	CC	GO:0010008	30/826	479/19717	0.0189773	0.532123	0.513785	CLCN5/STAM2/RHOB/CD1C/SNX20/LAPTM4B/ADRB2/NPC1/RAB22A/CD274/RPS27A/PSD/AP5S1/TFRC/STEAP1/MYO1B/NAPEPLD/HLA-C/EHD1/RAP2A/ABHD17A/RAB27A/HSD17B6/SCAMP2/VAMP3/HLA-DOA/DCSTAMP/TLR8/LAMTOR2/VPS33B	30	2	GO:1904724	0.46	1.72177	231	endosome membrane	tertiary granule lumen	19	1	22	Y
HCoV-229E	CC	GO:0045121	10/291	315/19717	0.0190486	0.340819	0.314505	KCNA3/LDHB/RGS19/PGK1/CHRNB2/EFNA5/SDCBP/CD177/CBL/ADCY8	10	7	GO:0045121	0.996	1.72014	234	membrane raft	membrane raft	4	1	5	Y
HCoV-229E	CC	GO:0098857	10/291	316/19717	0.0194245	0.340819	0.314505	KCNA3/LDHB/RGS19/PGK1/CHRNB2/EFNA5/SDCBP/CD177/CBL/ADCY8	10	7	GO:0045121	0.995	1.71165	3	membrane microdomain	membrane raft	4	1	5	Y
MERS-CoV	CC	GO:0034364	4/826	26/19717	0.0219328	0.533574	0.515186	APOM/APOA2/SAA1/APOE	4	8	GO:0034364	1	1.65891	32	high-density lipoprotein particle	high-density lipoprotein particle	4	1	4	N
MERS-CoV	CC	GO:0033017	5/826	39/19717	0.0225755	0.533574	0.515186	ATP2A1/ART1/JSRP1/RYR1/TRDN	5	9	GO:0033017	0.999	1.64636	48	sarcoplasmic reticulum membrane	sarcoplasmic reticulum membrane	3	1	3	N
HCoV-229E	CC	GO:0044853	5/291	109/19717	0.0228175	0.340819	0.314505	CHRNB2/EFNA5/CD177/CBL/ADCY8	5	7	GO:0045121	0.907	1.64173	31	plasma membrane raft	membrane raft	4	1	5	Y
HCoV-229E	CC	GO:0099056	4/291	73/19717	0.0228474	0.340819	0.314505	KCNA3/CHRNB2/GRM3/ADCY8	4	4	GO:0042734	0.93	1.64116	58	integral component of presynaptic membrane	presynaptic membrane	4	1	6	Y
MERS-CoV	CC	GO:0030126	3/826	15/19717	0.0228633	0.533574	0.515186	ARFGAP3/TMED7/COPA	3	2	GO:1904724	0.365	1.64086	29	COPI vesicle coat	tertiary granule lumen	19	1	22	Y
HCoV-229E	CC	GO:0043292	8/291	234/19717	0.0232718	0.340819	0.314505	SCO2/PGM5/IGFN1/AKAP4/SCN3B/ARHGEF25/SYNC/MYH15	8	5	GO:0010494	0.605	1.63317	5	contractile fiber	cytoplasmic stress granule	6	1	6	N
HCoV-229E	CC	GO:0098589	10/291	328/19717	0.0243683	0.345725	0.319032	KCNA3/LDHB/RGS19/PGK1/CHRNB2/EFNA5/SDCBP/CD177/CBL/ADCY8	10	7	GO:0045121	0.991	1.61318	0	membrane region	membrane raft	4	1	5	Y
MERS-CoV	CC	GO:0030137	4/826	27/19717	0.0249169	0.533574	0.515186	PACS1/ARFGAP3/TMED7/COPA	4	2	GO:1904724	0.375	1.60351	9	COPI-coated vesicle	tertiary granule lumen	19	1	22	Y
HCoV-229E	CC	GO:0070603	4/291	76/19717	0.026033	0.358152	0.330499	SMARCA5/RB1/HDAC1/CECR2	4	1	GO:0034703	0.318	1.58447	0	SWI/SNF superfamily-type complex	cation channel complex	8	1	14	Y
HCoV-229E	CC	GO:0015030	4/291	77/19717	0.0271512	0.362548	0.334556	WRAP53/GAR1/ZC3H8/FMR1	4	10	GO:0015030	0.999	1.56621	79	Cajal body	Cajal body	2	1	3	Y
MERS-CoV	CC	GO:0098799	3/826	16/19717	0.0272817	0.533574	0.515186	MTX2/MFN1/TOMM5	3	7	GO:0045121	0.476	1.56413	1	outer mitochondrial membrane protein complex	membrane raft	1	1	5	Y
MERS-CoV	CC	GO:0033116	7/826	71/19717	0.0288464	0.533574	0.515186	TMED5/TBC1D20/F8/LMAN1/TMED7/COL7A1/DCSTAMP	7	9	GO:0033017	0.421	1.53991	72	endoplasmic reticulum-Golgi intermediate compartment membrane	sarcoplasmic reticulum membrane	3	1	3	N
HCoV-229E	CC	GO:1904949	4/291	80/19717	0.0306759	0.369674	0.341132	SMARCA5/RB1/HDAC1/CECR2	4	1	GO:0034703	0.319	1.5132	1	ATPase complex	cation channel complex	8	1	14	Y
MERS-CoV	CC	GO:0000152	5/826	43/19717	0.0329584	0.533574	0.515186	UBE2C/FZR1/CBX4/ANAPC16/PHC2	5	1	GO:0034703	0.295	1.48203	2	nuclear ubiquitin ligase complex	cation channel complex	6	1	14	Y
MERS-CoV	CC	GO:0005891	5/826	43/19717	0.0329584	0.533574	0.515186	PDE4B/RYR1/CACNA1G/CATSPERD/CACNA1F	5	1	GO:0034703	0.864	1.48203	33	voltage-gated calcium channel complex	cation channel complex	6	1	14	Y
HCoV-229E	CC	GO:0098889	4/291	82/19717	0.0331686	0.369674	0.341132	KCNA3/CHRNB2/GRM3/ADCY8	4	4	GO:0042734	0.938	1.47927	0	intrinsic component of presynaptic membrane	presynaptic membrane	4	1	6	Y
HCoV-229E	CC	GO:0070382	7/291	207/19717	0.0343906	0.369674	0.341132	BCL2L1/APBA1/NKD2/RPH3A/CTTNBP2/SLC18A2/SYPL2	7	2	GO:1904724	0.607	1.46356	28	exocytic vesicle	tertiary granule lumen	3	1	22	Y
HCoV-229E	CC	GO:0030658	7/291	208/19717	0.0351589	0.369674	0.341132	BCL2L1/HLA-DQA2/VMA21/RPH3A/SLC18A2/TMEM30A/SYPL2	7	2	GO:1904724	0.428	1.45396	42	transport vesicle membrane	tertiary granule lumen	3	1	22	Y
MERS-CoV	CC	GO:0101002	10/826	124/19717	0.0355888	0.533574	0.515186	PSMB1/MMP9/FGL2/IDH1/PSMD11/PPIE/HSP90AA1/HSPA8/TNFAIP6/CTSH	10	2	GO:1904724	0.601	1.44869	0	ficolin-1-rich granule	tertiary granule lumen	19	1	22	Y
MERS-CoV	CC	GO:1904813	10/826	124/19717	0.0355888	0.533574	0.515186	PSMB1/MMP9/FGL2/IDH1/PSMD11/PPIE/HSP90AA1/HSPA8/TNFAIP6/CTSH	10	2	GO:1904724	0.601	1.44869	124	ficolin-1-rich granule lumen	tertiary granule lumen	19	1	22	Y
MERS-CoV	CC	GO:0031091	8/826	91/19717	0.0369101	0.533574	0.515186	QSOX1/TMX3/F8/OLA1/A2M/TGFB1/AHSG/VPS33B	8	2	GO:1904724	0.592	1.43286	15	platelet alpha granule	tertiary granule lumen	19	1	22	Y
MERS-CoV	CC	GO:0035579	8/826	91/19717	0.0369101	0.533574	0.515186	CD177/STOM/PGRMC1/RAP1A/ATP8A1/CEACAM8/C3AR1/LAMTOR2	8	2	GO:1904724	0.588	1.43286	91	specific granule membrane	tertiary granule lumen	19	1	22	Y
MERS-CoV	CC	GO:0032426	3/826	18/19717	0.037375	0.533574	0.515186	TMC2/PDZD7/STRC	3	3	GO:0043197	0.498	1.42742	21	stereocilium tip	dendritic spine	4	1	6	Y
HCoV-229E	CC	GO:0036464	7/291	212/19717	0.0383456	0.369674	0.341132	CNOT7/APOBEC3H/TIAL1/PABPC5/RAC1/ZFAND1/FMR1	7	5	GO:0010494	0.89	1.41628	70	cytoplasmic ribonucleoprotein granule	cytoplasmic stress granule	6	1	6	N
MERS-CoV	CC	GO:0030173	6/826	60/19717	0.0391094	0.533574	0.515186	QSOX1/TBC1D20/QSOX2/SYS1/FKTN/MAN1C1	6	9	GO:0033017	0.419	1.40772	68	integral component of Golgi membrane	sarcoplasmic reticulum membrane	3	1	3	N
HCoV-229E	CC	GO:0016323	7/291	217/19717	0.0425882	0.369674	0.341132	MAP4K2/NKD2/CD34/SLC4A4/AQP4/ADCY8/LEPR	7	11	GO:0016323	0.997	1.37071	203	basolateral plasma membrane	basolateral plasma membrane	1	1	1	N
MERS-CoV	CC	GO:0000159	3/826	19/19717	0.0430395	0.533574	0.515186	PPP2R2C/PPP2R1A/PPP2R5D	3	1	GO:0034703	0.283	1.36613	32	protein phosphatase type 2A complex	cation channel complex	6	1	14	Y
MERS-CoV	CC	GO:0005765	22/826	354/19717	0.0430844	0.533574	0.515186	DPP4/CLCN5/EEF1A2/PIGR/LAPTM4B/STOM/NPC1/MYO7A/AP5S1/C12orf66/SIDT2/HSPA8/ATP8A1/SEC13/CEACAM8/HLA-DOA/C3AR1/GNB4/STK11IP/TLR8/LAMTOR2/VPS33B	22	6	GO:0005767	0.64	1.36568	370	lysosomal membrane	secondary lysosome	3	1	3	N
MERS-CoV	CC	GO:0005921	4/826	32/19717	0.0433738	0.533574	0.515186	GJC1/GJC2/GJD2/GJB7	4	4	GO:0042734	0.412	1.36277	19	gap junction	presynaptic membrane	2	1	6	Y
MERS-CoV	CC	GO:0098852	22/826	355/19717	0.0441999	0.533574	0.515186	DPP4/CLCN5/EEF1A2/PIGR/LAPTM4B/STOM/NPC1/MYO7A/AP5S1/C12orf66/SIDT2/HSPA8/ATP8A1/SEC13/CEACAM8/HLA-DOA/C3AR1/GNB4/STK11IP/TLR8/LAMTOR2/VPS33B	22	6	GO:0005767	0.611	1.35458	0	lytic vacuole membrane	secondary lysosome	3	1	3	N
HCoV-229E	CC	GO:0005623	4/291	90/19717	0.0442921	0.369674	0.341132	PROK2/SCT/CALCA/EDN3	4	12	GO:0005623	0.999	1.35367	92	cell	cell	1	1	1	N
MERS-CoV	CC	GO:0035580	6/826	62/19717	0.0448195	0.533574	0.515186	QSOX1/DNASE1L1/PGLYRP1/PTPN6/RAB27A/ARMC8	6	2	GO:1904724	0.573	1.34853	62	specific granule lumen	tertiary granule lumen	19	1	22	Y
MERS-CoV	CC	GO:0072562	11/826	147/19717	0.0451498	0.533574	0.515186	STOM/ANXA5/TFRC/A2M/C4BPA/TGFB1/AHSG/HSPA8/C1QB/APOA2/APOE	11	8	GO:0034364	0.399	1.34534	144	blood microparticle	high-density lipoprotein particle	4	1	4	N
HCoV-229E	CC	GO:0001650	5/291	132/19717	0.0462097	0.369674	0.341132	AKNA/SUPT20H/GAR1/POLR1E/SMARCA5	5	10	GO:0015030	0.322	1.33527	134	fibrillar center	Cajal body	2	1	3	Y
HCoV-229E	CC	GO:0030018	5/291	132/19717	0.0462097	0.369674	0.341132	PGM5/IGFN1/AKAP4/SCN3B/SYNC	5	5	GO:0010494	0.559	1.33527	150	Z disc	cytoplasmic stress granule	6	1	6	N
MERS-CoV	CC	GO:0016607	24/826	397/19717	0.0467724	0.533574	0.515186	SFMBT2/SERPINB13/TBXA2R/CBX4/PIAS1/BRD2/HIF1A/GLYR1/SRSF11/SYF2/PPIE/ESX1/SLC34A1/CIR1/FOXO4/BMP2K/CLK2/ATOH8/DENND1B/SMC5/MAML1/SNW1/ZNF217/STK17A	24	10	GO:0015030	0.734	1.33001	427	nuclear speck	Cajal body	1	1	3	Y
HCoV-229E	CC	GO:0035770	7/291	223/19717	0.0480668	0.369674	0.341132	CNOT7/APOBEC3H/TIAL1/PABPC5/RAC1/ZFAND1/FMR1	7	5	GO:0010494	0.885	1.31815	12	ribonucleoprotein granule	cytoplasmic stress granule	6	1	6	N
MERS-CoV	CC	GO:0097730	11/826	149/19717	0.0489365	0.533574	0.515186	PDZD7/EYS/PCDH15/MYO7A/NAPEPLD/STRC/DRD5/RAB27A/WDR19/TTC8/CACNA1F	11	3	GO:0043197	0.482	1.31037	32	non-motile cilium	dendritic spine	4	1	6	Y
MERS-CoV	CC	GO:0030663	3/826	20/19717	0.049106	0.533574	0.515186	ARFGAP3/TMED7/COPA	3	2	GO:1904724	0.369	1.30887	5	COPI-coated vesicle membrane	tertiary granule lumen	19	1	22	Y
MERS-CoV	CC	GO:0034361	3/826	20/19717	0.049106	0.533574	0.515186	APOM/APOA2/APOE	3	8	GO:0034364	0.843	1.30887	27	very-low-density lipoprotein particle	high-density lipoprotein particle	4	1	4	N
MERS-CoV	CC	GO:0034385	3/826	20/19717	0.049106	0.533574	0.515186	APOM/APOA2/APOE	3	8	GO:0034364	0.858	1.30887	0	triglyceride-rich plasma lipoprotein particle	high-density lipoprotein particle	4	1	4	N
MERS-CoV	MF	GO:0016972	3/793	4/17696	0.000346649	0.376808	0.364529	QSOX1/TMX3/QSOX2	3	1	GO:0016972	1	3.46011	2	thiol oxidase activity	thiol oxidase activity	6	1	6	N
HCoV-229E	MF	GO:0099106	7/279	118/17696	0.00267585	0.39486	0.37808	NEDD4L/SCN3B/NRXN2/KCNE2/GRM3/KCNIP4/LRRC26	7	2	GO:0099106	0.998	2.57254	8	ion channel regulator activity	ion channel regulator activity	6	1	12	Y
MERS-CoV	MF	GO:0016833	3/793	7/17696	0.00273985	0.510705	0.494063	HOGA1/TYW1B/HMGCLL1	3	3	GO:0016833	1	2.56227	0	oxo-acid-lyase activity	oxo-acid-lyase activity	1	1	1	N
HCoV-229E	MF	GO:0140303	3/279	19/17696	0.00311595	0.39486	0.37808	ANO4/PLSCR2/TMEM30A	3	4	GO:0140303	1	2.50641	0	intramembrane lipid transporter activity	intramembrane lipid transporter activity	14	1	20	Y
HCoV-229E	MF	GO:0030695	12/279	304/17696	0.00332858	0.39486	0.37808	RAB3GAP1/DAB2IP/DOCK2/NCKAP1L/KRIT1/ARHGAP12/RANBP3/ARHGEF6/MYO9A/TBC1D7/ARHGAP44/ARHGAP15	12	2	GO:0099106	0.555	2.47774	15	GTPase regulator activity	ion channel regulator activity	6	1	12	Y
MERS-CoV	MF	GO:0019208	11/793	96/17696	0.00374904	0.510705	0.494063	SET/TESC/PPP1R12A/PPP2R2C/ZEB2/PPP1R37/PPP2R1A/BMP2K/PPP2R5D/PPP1R14D/ELFN2	11	2	GO:0099106	0.508	2.42608	10	phosphatase regulator activity	ion channel regulator activity	6	1	12	Y
HCoV-229E	MF	GO:0005096	11/279	273/17696	0.00416896	0.39486	0.37808	RAB3GAP1/DAB2IP/DOCK2/NCKAP1L/ARHGAP12/RANBP3/ARHGEF6/MYO9A/TBC1D7/ARHGAP44/ARHGAP15	11	2	GO:0099106	0.548	2.37997	320	GTPase activator activity	ion channel regulator activity	6	1	12	Y
MERS-CoV	MF	GO:0097110	8/793	59/17696	0.00460059	0.510705	0.494063	NLGN4Y/TCOF1/SRC/HSP90AA1/SHANK1/CACNA1G/DYNLL1/AKAP5	8	5	GO:0097110	0.999	2.33719	60	scaffold protein binding	scaffold protein binding	1	1	1	N
HCoV-229E	MF	GO:0070006	3/279	23/17696	0.00543645	0.39486	0.37808	ANPEP/XPNPEP2/LNPEP	3	6	GO:0070006	1	2.26468	28	metalloaminopeptidase activity	metalloaminopeptidase activity	2	1	16	Y
MERS-CoV	MF	GO:0016670	3/793	9/17696	0.006147	0.510705	0.494063	QSOX1/TMX3/QSOX2	3	1	GO:0016972	0.962	2.21134	0	oxidoreductase activity, acting on a sulfur group of donors, oxygen as acceptor	thiol oxidase activity	6	1	6	N
MERS-CoV	MF	GO:0004721	16/793	182/17696	0.00788003	0.510705	0.494063	PPP2R2C/PPP3R1/PTPMT1/PTPN6/PPM1H/PPP2R1A/MYH6/PPA2/DUSP26/PPP2R5D/MTMR8/PPM1E/PTPN7/MINPP1/SSH2/DUSP14	16	6	GO:0070006	0.38	2.10347	40	phosphoprotein phosphatase activity	metalloaminopeptidase activity	14	1	16	Y
HCoV-229E	MF	GO:0016247	7/279	144/17696	0.00791043	0.39486	0.37808	NEDD4L/SCN3B/NRXN2/KCNE2/GRM3/KCNIP4/LRRC26	7	2	GO:0099106	0.972	2.1018	8	channel regulator activity	ion channel regulator activity	6	1	12	Y
HCoV-229E	MF	GO:0022836	12/279	343/17696	0.00849988	0.39486	0.37808	KCNA3/ANO4/SCN3B/CACNA2D3/CHRNB2/KCNE2/KCNG3/GRIN3B/KCNIP4/CACNB4/SCNN1A/LRRC26	12	4	GO:0140303	0.5	2.07059	0	gated channel activity	intramembrane lipid transporter activity	14	1	20	Y
HCoV-229E	MF	GO:0060589	12/279	344/17696	0.00868712	0.39486	0.37808	RAB3GAP1/DAB2IP/DOCK2/NCKAP1L/KRIT1/ARHGAP12/RANBP3/ARHGEF6/MYO9A/TBC1D7/ARHGAP44/ARHGAP15	12	2	GO:0099106	0.561	2.06112	0	nucleoside-triphosphatase regulator activity	ion channel regulator activity	6	1	12	Y
HCoV-229E	MF	GO:0015459	4/279	52/17696	0.00904608	0.39486	0.37808	NEDD4L/KCNE2/KCNIP4/LRRC26	4	2	GO:0099106	0.936	2.04354	54	potassium channel regulator activity	ion channel regulator activity	6	1	12	Y
MERS-CoV	MF	GO:0004520	6/793	41/17696	0.00935643	0.510705	0.494063	DNASE2B/DNASE1L1/FAN1/EXOG/ERCC1/DICER1	6	6	GO:0070006	0.328	2.02889	13	endodeoxyribonuclease activity	metalloaminopeptidase activity	14	1	16	Y
HCoV-229E	MF	GO:0001102	4/279	53/17696	0.00966587	0.39486	0.37808	TBX5/RB1/PITX2/EP300	4	7	GO:0001102	0.999	2.01476	60	RNA polymerase II activating transcription factor binding	RNA polymerase II activating transcription factor binding	2	1	5	Y
MERS-CoV	MF	GO:0043028	6/793	42/17696	0.0105126	0.510705	0.494063	CASP8AP2/PYCARD/BIRC5/BIRC3/BIRC7/CTSH	6	2	GO:0099106	0.47	1.97829	1	cysteine-type endopeptidase regulator activity involved in apoptotic process	ion channel regulator activity	6	1	12	Y
MERS-CoV	MF	GO:0017016	30/793	429/17696	0.0109155	0.510705	0.494063	KIF3A/MYO9B/PAK6/TBC1D20/DOCK3/DENND2D/MAP3K11/BIRC5/MICAL3/RANGRF/CDKL5/FMNL2/RAB34/GAS8/C15orf62/EHD1/RAP1A/NUTF2/STXBP5L/ERC1/DENND1B/PKN1/SOS1/DENND4A/RAPGEF3/RIN3/TNPO2/NCKAP1/PARD6A/TRIOBP	30	8	GO:0017016	0.993	1.96196	15	Ras GTPase binding	Ras GTPase binding	4	1	5	Y
HCoV-229E	MF	GO:0033613	5/279	85/17696	0.0110699	0.39486	0.37808	TBX5/RB1/HDAC1/PITX2/EP300	5	7	GO:0001102	0.966	1.95586	34	activating transcription factor binding	RNA polymerase II activating transcription factor binding	2	1	5	Y
MERS-CoV	MF	GO:0016887	30/793	434/17696	0.0126792	0.510705	0.494063	KIF3A/MYO9B/ATF7IP/RTEL1/DDX31/DHX37/SMARCA5/MCM4/MYO7A/ABCB10/KIF2B/MYO1B/MSH4/DHX38/OLA1/HSP90AA1/DDX43/CLPX/DICER1/MYH6/ABCF3/SLFN11/KIF5B/HSPA8/DYNLL1/HELQ/SMCHD1/ABCB4/DDX55/WDR63	30	6	GO:0070006	0.385	1.89691	258	ATPase activity	metalloaminopeptidase activity	14	1	16	Y
MERS-CoV	MF	GO:0004298	4/793	21/17696	0.0130226	0.510705	0.494063	PSMA8/PSMB1/PSMA7/PSMB11	4	6	GO:0070006	0.496	1.8853	23	threonine-type endopeptidase activity	metalloaminopeptidase activity	14	1	16	Y
MERS-CoV	MF	GO:0022829	4/793	21/17696	0.0130226	0.510705	0.494063	GJC1/GJC2/VDAC3/GJB7	4	4	GO:0140303	0.397	1.8853	4	wide pore channel activity	intramembrane lipid transporter activity	6	1	20	Y
MERS-CoV	MF	GO:0070003	4/793	21/17696	0.0130226	0.510705	0.494063	PSMA8/PSMB1/PSMA7/PSMB11	4	6	GO:0070006	0.496	1.8853	0	threonine-type peptidase activity	metalloaminopeptidase activity	14	1	16	Y
HCoV-229E	MF	GO:0005244	8/279	197/17696	0.0130869	0.39486	0.37808	KCNA3/SCN3B/CACNA2D3/KCNE2/KCNG3/KCNIP4/CACNB4/LRRC26	8	4	GO:0140303	0.474	1.88316	43	voltage-gated ion channel activity	intramembrane lipid transporter activity	14	1	20	Y
HCoV-229E	MF	GO:0022832	8/279	197/17696	0.0130869	0.39486	0.37808	KCNA3/SCN3B/CACNA2D3/KCNE2/KCNG3/KCNIP4/CACNB4/LRRC26	8	4	GO:0140303	0.474	1.88316	0	voltage-gated channel activity	intramembrane lipid transporter activity	14	1	20	Y
MERS-CoV	MF	GO:0019213	6/793	44/17696	0.013122	0.510705	0.494063	NDST3/SIRT3/NDST1/AADAC/SIRT6/HDAC8	6	6	GO:0070006	0.334	1.882	13	deacetylase activity	metalloaminopeptidase activity	14	1	16	Y
HCoV-229E	MF	GO:0031369	3/279	32/17696	0.0137226	0.39486	0.37808	EIF4EBP3/OTX2/FMR1	3	9	GO:0031369	0.999	1.86257	24	translation initiation factor binding	translation initiation factor binding	1	1	1	N
HCoV-229E	MF	GO:0044325	6/279	124/17696	0.0138424	0.39486	0.37808	NEDD4L/SCN3B/KCNE2/FMR1/HERPUD1/LRRC26	6	10	GO:0044325	0.998	1.85879	155	ion channel binding	ion channel binding	1	1	1	N
MERS-CoV	MF	GO:0030898	3/793	12/17696	0.01456	0.510705	0.494063	MYO7A/MYO1B/MYH6	3	6	GO:0070006	0.291	1.83684	13	actin-dependent ATPase activity	metalloaminopeptidase activity	14	1	16	Y
MERS-CoV	MF	GO:0016209	9/793	86/17696	0.0147369	0.510705	0.494063	TXNDC2/APOM/TPO/GPX3/HBG1/IYD/GSTZ1/APOE/LPO	9	11	GO:0016209	0.998	1.8316	20	antioxidant activity	antioxidant activity	1	1	1	N
HCoV-229E	MF	GO:0005251	3/279	33/17696	0.0149222	0.39486	0.37808	KCNA3/KCNE2/KCNG3	3	4	GO:0140303	0.407	1.82617	52	delayed rectifier potassium channel activity	intramembrane lipid transporter activity	14	1	20	Y
MERS-CoV	MF	GO:0000146	4/793	22/17696	0.0153641	0.510705	0.494063	MYO9B/MYO7A/MYO1B/MYH6	4	6	GO:0070006	0.305	1.81349	24	microfilament motor activity	metalloaminopeptidase activity	14	1	16	Y
MERS-CoV	MF	GO:0004536	7/793	59/17696	0.0159179	0.510705	0.494063	DNASE2B/DNASE1L1/FAN1/EXOG/APTX/ERCC1/DICER1	7	6	GO:0070006	0.338	1.79811	7	deoxyribonuclease activity	metalloaminopeptidase activity	14	1	16	Y
MERS-CoV	MF	GO:0016811	8/793	73/17696	0.0161798	0.510705	0.494063	SIRT3/ASAH2B/PGLYRP1/SIRT6/ASRGL1/PGLYRP2/HDAC8/PDF	8	6	GO:0070006	0.344	1.79103	6	hydrolase activity, acting on carbon-nitrogen (but not peptide) bonds, in linear amides	metalloaminopeptidase activity	14	1	16	Y
MERS-CoV	MF	GO:0031267	30/793	443/17696	0.0164321	0.510705	0.494063	KIF3A/MYO9B/PAK6/TBC1D20/DOCK3/DENND2D/MAP3K11/BIRC5/MICAL3/RANGRF/CDKL5/FMNL2/RAB34/GAS8/C15orf62/EHD1/RAP1A/NUTF2/STXBP5L/ERC1/DENND1B/PKN1/SOS1/DENND4A/RAPGEF3/RIN3/TNPO2/NCKAP1/PARD6A/TRIOBP	30	8	GO:0017016	0.987	1.78431	21	small GTPase binding	Ras GTPase binding	4	1	5	Y
MERS-CoV	MF	GO:0019003	8/793	74/17696	0.0174529	0.510705	0.494063	RALB/RHOB/RAB22A/RIT2/RAP1A/RAP2A/RAB27A/RAN	8	12	GO:0019003	0.999	1.75813	87	GDP binding	GDP binding	4	1	4	N
MERS-CoV	MF	GO:0016758	17/793	216/17696	0.0176125	0.510705	0.494063	NDST3/GALNT9/GYS2/POFUT1/STT3B/GALNT8/MGAT1/DPM1/UGT2B15/NDST1/DPM2/GALNT4/GCNT2/EOGT/HAS3/B3GNT8/FUT6	17	13	GO:0016758	0.994	1.75418	3	transferase activity, transferring hexosyl groups	transferase activity, transferring hexosyl groups	7	1	8	Y
MERS-CoV	MF	GO:0033038	4/793	23/17696	0.0179542	0.510705	0.494063	TAS2R19/TAS2R5/TAS2R46/TAS2R39	4	14	GO:0033038	0.999	1.74583	40	bitter taste receptor activity	bitter taste receptor activity	3	1	3	N
MERS-CoV	MF	GO:0045159	3/793	13/17696	0.0183075	0.510705	0.494063	GCSAM/STXBP5L/TRIOBP	3	15	GO:0045159	1	1.73737	10	myosin II binding	myosin II binding	1	1	1	N
HCoV-229E	MF	GO:0005261	11/279	337/17696	0.0183714	0.39486	0.37808	KCNA3/SCN3B/CACNA2D3/CHRNB2/KCNE2/KCNG3/GRIN3B/KCNIP4/CACNB4/SCNN1A/LRRC26	11	4	GO:0140303	0.498	1.73586	18	cation channel activity	intramembrane lipid transporter activity	14	1	20	Y
MERS-CoV	MF	GO:0048306	7/793	61/17696	0.0188621	0.512578	0.495876	ANXA3/CD177/MASP2/MASP1/A2M/TNNI3/S100A11	7	16	GO:0048306	0.999	1.72441	67	calcium-dependent protein binding	calcium-dependent protein binding	1	1	1	N
HCoV-229E	MF	GO:0070851	6/279	134/17696	0.0195668	0.39486	0.37808	FGF20/DAB2IP/KL/SDCBP/IL36G/CBL	6	17	GO:0070851	0.998	1.70848	5	growth factor receptor binding	growth factor receptor binding	2	1	4	Y
MERS-CoV	MF	GO:0061134	17/793	219/17696	0.0198763	0.526964	0.509793	SERPINB13/CASP8AP2/PYCARD/BIRC5/BIRC3/A2M/SERPINB5/CLPX/WFDC8/AHSG/TIMP3/SPINK14/SERPINB2/BIRC7/ITIH3/COL7A1/CTSH	17	2	GO:0099106	0.546	1.70166	0	peptidase regulator activity	ion channel regulator activity	6	1	12	Y
HCoV-229E	MF	GO:0046873	13/279	439/17696	0.0224648	0.39486	0.37808	KCNA3/SCN3B/CACNA2D3/SLC39A10/KCNE2/KCNG3/GRIN3B/KCNIP4/CACNB4/SLC4A4/SLC18A2/SCNN1A/LRRC26	13	4	GO:0140303	0.508	1.6485	1	metal ion transmembrane transporter activity	intramembrane lipid transporter activity	14	1	20	Y
MERS-CoV	MF	GO:0045125	3/793	14/17696	0.0225384	0.544743	0.526992	GPR174/S1PR3/GPR6	3	14	GO:0033038	0.402	1.64708	2	bioactive lipid receptor activity	bitter taste receptor activity	3	1	3	N
HCoV-229E	MF	GO:0022843	6/279	142/17696	0.025172	0.39486	0.37808	KCNA3/CACNA2D3/KCNE2/KCNG3/CACNB4/LRRC26	6	4	GO:0140303	0.467	1.59908	4	voltage-gated cation channel activity	intramembrane lipid transporter activity	14	1	20	Y
MERS-CoV	MF	GO:0004029	3/793	15/17696	0.027254	0.544743	0.526992	ALDH1B1/ALDH9A1/ALDH1L1	3	1	GO:0016972	0.409	1.56457	17	aldehyde dehydrogenase (NAD+) activity	thiol oxidase activity	6	1	6	N
MERS-CoV	MF	GO:0005243	3/793	15/17696	0.027254	0.544743	0.526992	GJC1/GJC2/GJB7	3	4	GO:0140303	0.39	1.56457	8	gap junction channel activity	intramembrane lipid transporter activity	6	1	20	Y
MERS-CoV	MF	GO:0017136	3/793	15/17696	0.027254	0.544743	0.526992	SIRT3/SIRT6/HDAC8	3	6	GO:0070006	0.31	1.56457	6	NAD-dependent histone deacetylase activity	metalloaminopeptidase activity	14	1	16	Y
MERS-CoV	MF	GO:0034483	3/793	15/17696	0.027254	0.544743	0.526992	NDST3/NDST1/HS6ST3	3	13	GO:0016758	0.376	1.56457	11	heparan sulfate sulfotransferase activity	transferase activity, transferring hexosyl groups	7	1	8	Y
MERS-CoV	MF	GO:0004709	4/793	26/17696	0.02728	0.544743	0.526992	MOS/MAP3K14/MAP3K11/MAP3K5	4	13	GO:0016758	0.379	1.56416	25	MAP kinase kinase kinase activity	transferase activity, transferring hexosyl groups	7	1	8	Y
MERS-CoV	MF	GO:0005112	4/793	26/17696	0.02728	0.544743	0.526992	DLK2/AAK1/CHAC1/SNW1	4	17	GO:0070851	0.443	1.56416	35	Notch binding	growth factor receptor binding	2	1	4	Y
MERS-CoV	MF	GO:0042974	4/793	26/17696	0.02728	0.544743	0.526992	NCOA6/NSD1/VDR/SNW1	4	7	GO:0001102	0.695	1.56416	15	retinoic acid receptor binding	RNA polymerase II activating transcription factor binding	3	1	5	Y
MERS-CoV	MF	GO:0016757	20/793	280/17696	0.0274226	0.544743	0.526992	NDST3/GALNT9/GYS2/POFUT1/STT3B/ART1/GALNT8/MGAT1/DPM1/UGT2B15/NDST1/DPM2/GALNT4/SIRT6/GCNT2/EOGT/HAS3/B3GNT8/UPP2/FUT6	20	13	GO:0016758	0.954	1.56189	22	transferase activity, transferring glycosyl groups	transferase activity, transferring hexosyl groups	7	1	8	Y
MERS-CoV	MF	GO:0004601	6/793	52/17696	0.028064	0.544743	0.526992	TPO/GPX3/HBG1/IYD/GSTZ1/LPO	6	1	GO:0016972	0.441	1.55185	44	peroxidase activity	thiol oxidase activity	6	1	6	N
MERS-CoV	MF	GO:0050661	6/793	52/17696	0.028064	0.544743	0.526992	CBR4/GLYR1/IDH1/FMO4/SPR/GAPDHS	6	12	GO:0019003	0.47	1.55185	39	NADP binding	GDP binding	4	1	4	N
HCoV-229E	MF	GO:0061980	3/279	43/17696	0.0301013	0.39486	0.37808	RBM10/FAM172A/FMR1	3	18	GO:0061980	0.999	1.52141	0	regulatory RNA binding	regulatory RNA binding	1	1	1	N
HCoV-229E	MF	GO:0016407	5/279	110/17696	0.0301916	0.39486	0.37808	ACAT1/LPCAT1/PAFAH1B3/EP300/DBT	5	13	GO:0016758	0.447	1.52011	22	acetyltransferase activity	transferase activity, transferring hexosyl groups	1	1	8	Y
HCoV-229E	MF	GO:0005546	4/279	75/17696	0.0307305	0.39486	0.37808	KRIT1/FZD7/RPH3A/SDCBP	4	19	GO:0005546	0.999	1.51243	84	phosphatidylinositol-4,5-bisphosphate binding	phosphatidylinositol-4,5-bisphosphate binding	1	1	1	N
MERS-CoV	MF	GO:0003756	3/793	16/17696	0.032452	0.551177	0.533216	QSOX1/TMX3/QSOX2	3	20	GO:0016864	1	1.48876	20	protein disulfide isomerase activity	intramolecular oxidoreductase activity, transposing S-S bonds	2	1	2	N
MERS-CoV	MF	GO:0004030	3/793	16/17696	0.032452	0.551177	0.533216	ALDH1B1/ALDH9A1/ALDH1L1	3	1	GO:0016972	0.415	1.48876	6	aldehyde dehydrogenase [NAD(P)+] activity	thiol oxidase activity	6	1	6	N
MERS-CoV	MF	GO:0008656	3/793	16/17696	0.032452	0.551177	0.533216	CASP8AP2/PYCARD/CTSH	3	2	GO:0099106	0.441	1.48876	19	cysteine-type endopeptidase activator activity involved in apoptotic process	ion channel regulator activity	6	1	12	Y
MERS-CoV	MF	GO:0010181	3/793	16/17696	0.032452	0.551177	0.533216	TYW1B/IYD/HAO1	3	12	GO:0019003	0.462	1.48876	23	FMN binding	GDP binding	4	1	4	N
MERS-CoV	MF	GO:0016864	3/793	16/17696	0.032452	0.551177	0.533216	QSOX1/TMX3/QSOX2	3	20	GO:0016864	1	1.48876	0	intramolecular oxidoreductase activity, transposing S-S bonds	intramolecular oxidoreductase activity, transposing S-S bonds	2	1	2	N
MERS-CoV	MF	GO:0016888	3/793	16/17696	0.032452	0.551177	0.533216	DNASE1L1/FAN1/DICER1	3	6	GO:0070006	0.303	1.48876	3	endodeoxyribonuclease activity, producing 5'-phosphomonoesters	metalloaminopeptidase activity	14	1	16	Y
MERS-CoV	MF	GO:0023026	3/793	16/17696	0.032452	0.551177	0.533216	HSP90AA1/HSPA8/HLA-DOA	3	21	GO:0023026	1	1.48876	16	MHC class II protein complex binding	MHC class II protein complex binding	1	1	1	N
MERS-CoV	MF	GO:0034979	3/793	16/17696	0.032452	0.551177	0.533216	SIRT3/SIRT6/HDAC8	3	6	GO:0070006	0.316	1.48876	7	NAD-dependent protein deacetylase activity	metalloaminopeptidase activity	14	1	16	Y
MERS-CoV	MF	GO:0008375	6/793	55/17696	0.0357488	0.56616	0.547711	NDST3/MGAT1/NDST1/GCNT2/EOGT/B3GNT8	6	13	GO:0016758	0.865	1.44674	28	acetylglucosaminyltransferase activity	transferase activity, transferring hexosyl groups	7	1	8	Y
HCoV-229E	MF	GO:0005089	4/279	79/17696	0.0362041	0.39486	0.37808	DOCK2/ARHGEF6/ARHGEF5/ARHGEF25	4	8	GO:0017016	0.842	1.44124	72	Rho guanyl-nucleotide exchange factor activity	Ras GTPase binding	1	1	5	Y
MERS-CoV	MF	GO:0008409	3/793	17/17696	0.0381271	0.56616	0.547711	FAN1/EXOG/APTX	3	6	GO:0070006	0.309	1.41877	17	5'-3' exonuclease activity	metalloaminopeptidase activity	14	1	16	Y
MERS-CoV	MF	GO:0046965	3/793	17/17696	0.0381271	0.56616	0.547711	NCOA6/NSD1/VDR	3	7	GO:0001102	0.669	1.41877	19	retinoid X receptor binding	RNA polymerase II activating transcription factor binding	3	1	5	Y
MERS-CoV	MF	GO:0055102	3/793	17/17696	0.0381271	0.56616	0.547711	ANXA3/ANXA5/APOA2	3	2	GO:0099106	0.445	1.41877	8	lipase inhibitor activity	ion channel regulator activity	6	1	12	Y
HCoV-229E	MF	GO:0015267	13/279	474/17696	0.0382494	0.39486	0.37808	KCNA3/ANO4/SCN3B/CACNA2D3/CHRNB2/KCNE2/KCNG3/GRIN3B/KCNIP4/CACNB4/SCNN1A/AQP4/LRRC26	13	4	GO:0140303	0.518	1.41738	13	channel activity	intramembrane lipid transporter activity	14	1	20	Y
MERS-CoV	MF	GO:0016684	6/793	56/17696	0.0385824	0.56616	0.547711	TPO/GPX3/HBG1/IYD/GSTZ1/LPO	6	1	GO:0016972	0.444	1.41361	6	oxidoreductase activity, acting on peroxide as acceptor	thiol oxidase activity	6	1	6	N
MERS-CoV	MF	GO:0051287	6/793	56/17696	0.0385824	0.56616	0.547711	SIRT3/ALDH1B1/GLYR1/IDH1/SIRT6/GAPDHS	6	12	GO:0019003	0.471	1.41361	41	NAD binding	GDP binding	4	1	4	N
HCoV-229E	MF	GO:0022803	13/279	475/17696	0.0387931	0.39486	0.37808	KCNA3/ANO4/SCN3B/CACNA2D3/CHRNB2/KCNE2/KCNG3/GRIN3B/KCNIP4/CACNB4/SCNN1A/AQP4/LRRC26	13	4	GO:0140303	0.518	1.41125	1	passive transmembrane transporter activity	intramembrane lipid transporter activity	14	1	20	Y
MERS-CoV	MF	GO:0008527	4/793	29/17696	0.0390269	0.56616	0.547711	TAS2R19/TAS2R5/TAS2R46/TAS2R39	4	14	GO:0033038	0.969	1.40864	16	taste receptor activity	bitter taste receptor activity	3	1	3	N
MERS-CoV	MF	GO:0035035	4/793	29/17696	0.0390269	0.56616	0.547711	HIF1A/EGR1/ECD/MEF2A	4	8	GO:0017016	0.476	1.40864	30	histone acetyltransferase binding	Ras GTPase binding	4	1	5	Y
MERS-CoV	MF	GO:0008194	12/793	151/17696	0.0390635	0.56616	0.547711	NDST3/GALNT9/GYS2/GALNT8/MGAT1/UGT2B15/NDST1/GALNT4/GCNT2/EOGT/HAS3/B3GNT8	12	13	GO:0016758	0.888	1.40823	24	UDP-glycosyltransferase activity	transferase activity, transferring hexosyl groups	7	1	8	Y
MERS-CoV	MF	GO:0003714	17/793	238/17696	0.0397252	0.568175	0.549661	SFMBT2/CASP8AP2/ATF7IP/CBX4/PIAS1/NAB2/SSX1/BEND6/WNT4/TAF9B/JUNB/RARA/SF1/CIR1/SIRT6/NSD1/SNW1	17	22	GO:0003714	0.996	1.40093	292	transcription corepressor activity	transcription corepressor activity	1	1	1	N
HCoV-229E	MF	GO:0004177	3/279	48/17696	0.0398546	0.39486	0.37808	ANPEP/XPNPEP2/LNPEP	3	6	GO:0070006	0.934	1.39952	30	aminopeptidase activity	metalloaminopeptidase activity	2	1	16	Y
HCoV-229E	MF	GO:0005216	12/279	435/17696	0.0437458	0.39486	0.37808	KCNA3/ANO4/SCN3B/CACNA2D3/CHRNB2/KCNE2/KCNG3/GRIN3B/KCNIP4/CACNB4/SCNN1A/LRRC26	12	4	GO:0140303	0.513	1.35906	24	ion channel activity	intramembrane lipid transporter activity	14	1	20	Y
HCoV-229E	MF	GO:0005179	5/279	122/17696	0.0440485	0.39486	0.37808	INHBE/SCT/KL/CALCA/EDN3	5	17	GO:0070851	0.501	1.35607	111	hormone activity	growth factor receptor binding	2	1	4	Y
MERS-CoV	MF	GO:0120020	3/793	18/17696	0.0442714	0.574925	0.55619	APOA2/STARD5/APOE	3	4	GO:0140303	0.736	1.35388	28	cholesterol transfer activity	intramembrane lipid transporter activity	6	1	20	Y
MERS-CoV	MF	GO:0015370	7/793	73/17696	0.0447243	0.574925	0.55619	SLC5A7/SLC17A4/SLC5A4/SLC6A8/SLC6A12/SLC34A1/SLC4A10	7	4	GO:0140303	0.435	1.34946	1	solute:sodium symporter activity	intramembrane lipid transporter activity	6	1	20	Y
HCoV-229E	MF	GO:0005267	5/279	123/17696	0.0453496	0.39486	0.37808	KCNA3/KCNE2/KCNG3/KCNIP4/LRRC26	5	4	GO:0140303	0.464	1.34343	31	potassium channel activity	intramembrane lipid transporter activity	14	1	20	Y
MERS-CoV	MF	GO:0050681	5/793	44/17696	0.0458544	0.574925	0.55619	PIAS1/NSD1/SNW1/PKN1/RAN	5	7	GO:0001102	0.71	1.33862	46	androgen receptor binding	RNA polymerase II activating transcription factor binding	3	1	5	Y
MERS-CoV	MF	GO:0015248	4/793	31/17696	0.0482289	0.574925	0.55619	NPC1/APOA2/STARD5/APOE	4	4	GO:0140303	0.76	1.31669	15	sterol transporter activity	intramembrane lipid transporter activity	6	1	20	Y
HCoV-229E	MF	GO:0005548	3/279	52/17696	0.0486678	0.39486	0.37808	ANO4/PLSCR2/TMEM30A	3	4	GO:0140303	0.801	1.31276	18	phospholipid transporter activity	intramembrane lipid transporter activity	14	1	20	Y
HCoV-229E	MF	GO:0005249	4/279	87/17696	0.0487333	0.39486	0.37808	KCNA3/KCNE2/KCNG3/LRRC26	4	4	GO:0140303	0.452	1.31217	84	voltage-gated potassium channel activity	intramembrane lipid transporter activity	14	1	20	Y
MERS-CoV	MF	GO:0004653	3/793	19/17696	0.0508749	0.574925	0.55619	GALNT9/GALNT8/GALNT4	3	13	GO:0016758	0.755	1.2935	20	polypeptide N-acetylgalactosaminyltransferase activity	transferase activity, transferring hexosyl groups	7	1	8	Y
MERS-CoV	MF	GO:0016505	3/793	19/17696	0.0508749	0.574925	0.55619	CASP8AP2/PYCARD/CTSH	3	2	GO:0099106	0.447	1.2935	4	peptidase activator activity involved in apoptotic process	ion channel regulator activity	6	1	12	Y
MERS-CoV	MF	GO:0070182	3/793	19/17696	0.0508749	0.574925	0.55619	RTEL1/SMG6/HSP90AA1	3	8	GO:0017016	0.465	1.2935	22	DNA polymerase binding	Ras GTPase binding	4	1	5	Y
MERS-CoV	MF	GO:0070696	3/793	19/17696	0.0508749	0.574925	0.55619	PYCARD/SRC/TDGF1	3	17	GO:0070851	0.432	1.2935	0	transmembrane receptor protein serine/threonine kinase binding	growth factor receptor binding	2	1	4	Y
MERS-CoV	MF	GO:0120015	3/793	19/17696	0.0508749	0.574925	0.55619	APOA2/STARD5/APOE	3	4	GO:0140303	0.738	1.2935	1	sterol transfer activity	intramembrane lipid transporter activity	6	1	20	Y
